# Supplementary material for: GWAS identifies genetic loci, lifestyle factors and circulating biomarkers that are risk factors for sarcoidosis
Source: Nat Commun. 2025 Mar 12;16:2481. doi: 10.1038/s41467-025-57829-z (PMC11903676; doi:10.1038/s41467-025-57829-z)
Supplement: Supplementary file 3 — Supplementary Data 1 [file 41467_2025_57829_MOESM3_ESM.xlsx]

## Sheet: Sheet1
Supplementary table 1. Phenotypes associated with sarcoidosis-related loci in GWAS Catalog
Locus	PMID	Trait	SNP-EA	P	Effect size
1	29875488	Blood protein levels	rs3762318-A	2e-14	0.26
1	22019778	Leprosy	rs3762318-A	3e-11	1.45
1	35512355	Crohn's disease or Leprosy (opposite effect)	rs2024825-?	1e-11
1	26051272	Sarcoidosis	rs12069782-C	3e-10	1.24
1	36168886	Interleukin-23 receptor levels	rs12090164-G	1e-32	0.37
1	25108386	Vogt-Koyanagi-Harada syndrome	rs117633859-G	3e-21	1.82
1	35078996	Serum levels of protein IL23R	rs1884444-G	1e-11	0.13
1	25200001	Acute anterior uveitis (with or without ankylosing spondylitis)	rs79755370-C	1e-08	1.8
1	34594039	Ulcerative colitis	rs79755370-A	2e-11	0.31
1	18587394	Crohn's disease	rs11465804-T	7e-63	2.5
1	25574825	Inflammatory skin disease	rs11209026-?	2e-10
1	23749187	Ankylosing spondylitis	rs11209026-G	2e-27	1.62
1	23128233	Inflammatory bowel disease	rs11209026-G	8e-161	2.01
1	33686288	Ulcerative colitis vs rheumatoid arthritis (ordinary least squares (OLS))	rs11209026-?	3e-13	0.06
1	26974007	Chronic inflammatory diseases (ankylosing spondylitis, Crohn's disease, psoriasis, primary sclerosing cholangitis, ulcerative colitis) (pleiotropy)	rs80174646-?	1e-143
1	23143594	Psoriasis	rs9988642-T	1e-26	1.52
1	26626624	Psoriasis vulgaris	rs9988642-T	7e-14	1.4
2	30837455	Mouth ulcers	rs11204668-A	2e-16	1.04
2	30804560	Lung function (FVC)	rs878471-A	2e-31	0.03
2	30804560	FEV1	rs878471-A	2e-21	0.02
2	32888494	Monocyte count	rs6698495-T	5e-24	0.03
2	30224653	Pulse pressure	rs11585169-T	8e-14	0.16
2	27863252	Granulocyte percentage of myeloid white cells	rs11204677-G	1e-39	0.05
2	27863252	Monocyte percentage of white cells	rs11204677-G	3e-41	0.05
2	31959922	Coffee consumption	rs6681426-?	1e-10	0.08
2	26635082	Lung function (FEV1)	rs6681426-G	4e-09	0.03
2	34594039	Serum uric acid levels	rs6681426-A	2e-14	0.01
2	30696823	Chronotype	rs7524620-A	3e-10	0.01
2	34594039	Lymphocyte count	rs7538884-A	5e-23	0.02
2	27863252	Neutrophil percentage of white cells	rs11800059-T	9e-19	0.03
2	31217584	White blood cell count	rs11800059-?	1e-08	0.01
2	33910581	Body fat percentage or coronary artery disease (MTAG)	rs4970926-?	4e-08	0.04
2	34469753	Neutrophil-to-lymphocyte ratio	rs4970926-T	3e-13
2	28240269	Cathepsin S levels	rs1336900-A	1e-19	0.4
2	33287642	Caffeine consumption from tea	rs11204711-A	6e-10	0.01
2	32469254	Coronary artery disease	rs6587520-T	9e-09	1.04
2	30595370	Morning person	rs11587444-?	2e-08
2	24064335	Fat body mass	rs2230061-A	4e-08	0.06
2	36050321	JT interval	rs1136774-T	9e-11	0.02
2	33547301	Aspartate aminotransferase levels	rs11204725-C	2e-18	8.74
2	34925446	Neutrophil count	rs6683015-?	2e-21	0.15
2	32059762	Serum 25-Hydroxyvitamin D levels	rs3768013-A	1e-13	0.01
2	30429480	Nevus count or cutaneous melanoma	rs72704658-?	2e-10
2	34813871	Cutaneous melanoma (MTAG)	rs12410050-A	3e-22	0.07
2	28212542	Melanoma	rs7412746-T	9e-11	1.15
2	31320639	Neurological blood protein biomarker levels	rs2867296-C	3e-12	0.39
2	32341527	Cutaneous malignant melanoma	rs8444-G	4e-14	1.08
3	34560273	Cortical surface area	rs3738220-T	3e-08
3	34910505	Vertex-wise sulcal depth	rs3738220-T	2e-11	6.68
4	25920553	Celiac disease	rs859715-?	3e-08	0.11
5	32296059	Asthma	rs68110799-A	5e-09
5	35361970	Educational attainment	rs66770912-T	2e-13	0.01
5	20228799	Ulcerative colitis	rs13003464-G	7e-09	1.18
5	22057235	Celiac disease	rs13003464-G	4e-16	1.17
5	22412388	Crohn's disease	rs13003464-G	5e-09	1.05
5	30595370	Autoimmune traits	rs67927699-?	3e-08
5	28067908	Inflammatory bowel disease	rs7608910-?	3e-28
5	26974007	Chronic inflammatory diseases (ankylosing spondylitis, Crohn's disease, psoriasis, primary sclerosing cholangitis, ulcerative colitis) (pleiotropy)	rs7608910-?	2e-32
5	21298027	Crohn's disease and celiac disease	rs10188217-C	1e-11
5	34594039	Lymphocyte count	rs2564114-G	4e-09	0.01
8	33462484	Non-albumin protein levels	rs1554005-T	7e-12	0.02
8	27863252	Lymphocyte percentage of white cells	rs10210955-C	7e-16	0.03
8	30595370	Mean corpuscular hemoglobin	rs4849121-?	4e-18
8	30275531	Total cholesterol levels	rs13395354-T	2e-09	0.02
8	30595370	White blood cell count	rs11123201-?	1e-09
8	32888494	Mean corpuscular volume	rs10185010-G	1e-15	0.03
8	36333501	Rheumatoid arthritis	rs13396472-C	1e-08	0.92
8	32888494	Mean spheric corpuscular volume	rs12151613-T	2e-12	0.02
8	32888494	Mean reticulocyte volume	rs12151613-T	2e-16	0.02
8	27863252	Red blood cell count	rs10197140-C	8e-20	0.03
8	32929287	Naive CD8+ T cell %T cell	rs10183338-T	3e-08	0.12
8	23770605	Chronic lymphocytic leukemia	rs13401811-G	2e-18	1.41
8	32888494	Eosinophil percentage of white cells	rs1533299-T	8e-11	0.01
8	34077760	Vertical cup-disc ratio	rs4849203-A	1e-13	0.01
8	30275531	HDL cholesterol	rs6720034-A	2e-09	0.01
8	29891935	Glaucoma (primary open-angle)	rs3789134-T	2e-09	1.09
8	31959993	Vertical cup-disc ratio (multi-trait analysis)	rs2880192-A	4e-15	0.01
8	31959993	Vertical cup-disc ratio (adjusted for vertical disc diameter)	rs2880192-A	9e-12	0.01
8	30595370	Height	rs13413838-?	1e-08
8	25608926	Alopecia areata	rs3789129-A	2e-08	1.31
9	35835914	Insomnia	rs4850425-T	9e-09	0.01
9	31761296	Appendicular lean mass	rs787989-A	3e-08	0.04
9	31669095	Waist circumference adjusted for body mass index	rs787988-?	8e-13
9	30696823	Morning person	rs787988-C	8e-21	1.04
9	35396580	Schizophrenia	rs2914983-A	1e-13	1.06
9	26835600	Morning vs. evening chronotype	rs3731570-?	4e-10
9	35164939	Brain morphology (MOSTest)	rs58725813-?	6e-19
9	36050321	QT interval	rs11891750-A	3e-09	0.02
9	31669095	Atopic asthma	rs4286272-?	4e-14
9	32888493	Platelet count	rs700646-T	6e-13	0.01
9	32868391	Rheumatoid arthritis	rs770667-T	2e-08	1.08
9	30239722	Body mass index	rs700648-T	5e-10	0.01
9	18997786	Intracranial aneurysm	rs700651-G	4e-08	1.24
9	30595370	Red blood cell count	rs700655-?	3e-10
9	31361310	Asthma	rs771018-A	3e-08
9	34021172	A body shape index	rs57862683-A	2e-08	0.02
9	32916098	Electrocardiogram morphology (amplitude at temporal datapoints)	rs6735214-C	2e-08	0.03
9	35505052	Whole brain restricted directional diffusion (multivariate analysis)	rs7572123-?	1e-13
9	31926635	Bipolar disorder or major depressive disorder	rs1518367-T	1e-08	1.03
9	31835028	Anorexia nervosa, attention-deficit/hyperactivity disorder, autism spectrum disorder, bipolar disorder, major depression, obsessive-compulsive disorder, schizophrenia, or Tourette syndrome (pleiotropy)	rs1518367-?	1e-11
9	29304378	Total body bone mineral density	rs1595824-T	3e-08	0.03
9	30595370	Eczema	rs1025549-?	3e-19
9	31361310	Allergic disease (asthma, hay fever or eczema)	rs2139049-G	2e-11	1.04
9	31361310	Allergic rhinitis	rs6738825-A	2e-10	1.07
9	21102463	Crohn's disease	rs6738825-A	4e-09	1.06
9	23817569	Self-reported allergy	rs10497813-G	6e-10	0.07
9	36333501	Rheumatoid arthritis (rheumatoid factor and/or anti-cyclic citrullinated peptide seropositive)	rs10497813-T	2e-10	1.08
9	33479212	Bipolar disorder (MTAG)	rs34388051-A	4e-08	0.07
9	33479212	Schizophrenia (MTAG)	rs35657897-A	1e-09	0.07
9	27182965	Allergy	rs2164068-?	2e-10	1.05
9	30804565	Morningness	rs6716898-A	2e-22	0.02
9	30696823	Chronotype	rs1064213-A	4e-31	1.05
9	34594039	Weight	rs1064213-A	2e-13	0.01
9	33272962	Systemic lupus erythematosus	rs11684176-T	2e-14	1.15
9	30595370	Mean corpuscular hemoglobin	rs11684176-?	4e-09
10	32929287	FSC-A on monocyte	rs77762937-T	2e-09	0.17
10	32203549	HDL cholesterol levels	rs72926946-C	2e-23	0.02
10	32203549	Apolipoprotein A1 levels	rs72926946-C	5e-13	0.02
10	30275531	HDL cholesterol	rs72926946-A	6e-14	0.02
10	32929287	FSC-A on myeloid Dendritic Cell	rs72926952-T	2e-33	0.34
10	32888494	Reticulocyte count	rs12472790-A	7e-12	0.02
10	30275531	LDL cholesterol	rs182472492-A	6e-19	0.03
10	32888494	Monocyte percentage of white cells	rs190303734-T	7e-17	0.02
10	32888494	High light scatter reticulocyte count	rs113867238-A	5e-12	0.02
10	34887591	Total cholesterol levels	rs113867238-?	1e-71
10	34887591	High density lipoprotein cholesterol levels	rs7581601-?	7e-30
10	32203549	LDL cholesterol levels	rs7569317-T	9e-18	0.02
10	32203549	Apolipoprotein B levels	rs7569317-T	2e-18	0.02
10	32929287	SSC-A on myeloid Dendritic Cell	rs113138131-T	2e-21	0.28
10	34594039	Sarcoidosis	rs72928925-C	8e-09	0.25
11	26974007	Chronic inflammatory diseases (ankylosing spondylitis, Crohn's disease, psoriasis, primary sclerosing cholangitis, ulcerative colitis) (pleiotropy)	rs12694846-?	5e-15
11	28165464	Chronic lymphocytic leukemia	rs34004493-G	4e-32	1.39
11	30595370	Eosinophil counts	rs35256947-?	8e-19
13	31669095	Waist circumference adjusted for body mass index	rs1152002-?	4e-08
16	26974007	Chronic inflammatory diseases (ankylosing spondylitis, Crohn's disease, psoriasis, primary sclerosing cholangitis, ulcerative colitis) (pleiotropy)	rs56167332-?	3e-43
16	28067908	Ulcerative colitis	rs56167332-?	1e-23
16	28067908	Inflammatory bowel disease	rs56167332-?	3e-38
16	28067908	Crohn's disease	rs56167332-?	1e-27
16	35512355	Crohn's disease or Leprosy (opposite effect)	rs56167332-?	2e-17
16	26301688	Pediatric autoimmune diseases	rs755374-T	2e-10
16	26051272	Sarcoidosis	rs4921492-A	2e-09	1.2
16	25903422	Psoriasis	rs4921493-T	7e-13	1.23
16	35512355	Leprosy	rs4921493-C	4e-09	0.79
17	32203549	HDL cholesterol levels	rs68006638-G	2e-10	0.02
17	30643256	Depressive symptoms	rs68006638-A	2e-12	0.01
17	30643256	Life satisfaction	rs68006638-A	7e-12	0.02
17	30643256	Positive affect	rs68006638-A	2e-12	0.01
17	30643256	Neuroticism	rs68006638-A	2e-12	0.02
17	29844566	General cognitive ability	rs13201341-T	6e-10	6.18
17	30578418	Diastolic blood pressure	rs13211947-T	6e-11	0.31
17	26198764	Schizophrenia	rs13198474-G	3e-20	1.22
17	33875891	IDP dMRI TBSS ICVF Posterior thalamic radiation R	rs13198474-A	3e-09	0.1
17	33875891	IDP dMRI TBSS ICVF Posterior corona radiata L	rs13198474-A	3e-08	0.09
17	28714469	Systemic lupus erythematosus	rs36014129-?	1e-24	1.5
17	34021172	Waist-to-hip ratio adjusted for BMI	rs13208859-A	2e-08	0.02
17	34021172	Waist-hip index	rs13208859-A	2e-08	0.02
17	30643256	Well-being spectrum (multivariate analysis)	rs115648484-A	6e-14	0.01
17	33067605	Receptor for advanced glycosylation end products levels	rs17587226-T	1e-09	0.09
17	34021172	A body shape index	rs13203673-C	9e-11	0.03
17	34382107	Inguinal hernia	rs16891235-T	4e-08	1.1
17	30698716	HDL cholesterol levels x alcohol consumption (drinkers vs non-drinkers) interaction (2df)	rs41266779-T	6e-10
17	30698716	HDL cholesterol levels x alcohol consumption (regular vs non-regular drinkers) interaction (2df)	rs41266779-T	1e-10
17	35585065	Sardines liking	rs34391493-C	2e-08	0.03
17	32203549	Apolipoprotein A1 levels	rs34555420-G	8e-15	0.03
17	29059683	Breast cancer	rs17598658-C	2e-09	0.07
17	33414549	Cognitive aspects of educational attainment	rs17598658-A	6e-14	0.1
17	33204752	Varicella zoster virus glycoproteins E and I antibody levels	rs13204572-G	1e-09	0.16
17	34045744	Major depressive disorder	rs13204572-?	8e-18	0.04
17	29326435	Intelligence (MTAG)	rs34961555-T	4e-10	0.03
17	34002096	Bipolar I disorder	rs55706012-A	1e-09	1.15
17	35213538	Cholesteryl esters to total lipids ratio in small VLDL	rs11966360-A	1e-08	0.03
17	32376654	Body size at age 10	rs35162296-C	1e-18	0.02
17	32154731	Triglyceride levels	rs9467704-?	2e-10	0.03
17	29500382	Feeling guilty	rs9467707-C	8e-09	5.76
17	28604730	Squamous cell lung carcinoma	rs34107459-C	1e-10	1.26
17	31959995	Urinary metabolite modules (eigenmetabolites) in chronic kidney disease	rs34107459-C	9e-11	0.01
17	33667223	Aerodigestive squamous cell cancer (pleiotropy)	rs34107459-C	1e-11	1.22
17	28540026	Autism spectrum disorder or schizophrenia	rs9467711-A	3e-19	1.16
17	34469753	Monocyte count	rs9467711-A	1e-28
17	34469753	Platelet-to-lymphocyte ratio	rs9467711-A	1e-33
17	31453325	Hip circumference variance	rs34158769-?	5e-15
17	31453325	Hip circumference	rs34158769-?	4e-13
17	31578528	Urate levels	rs35942569-A	1e-19	0.06
17	34021172	Hip circumference adjusted for BMI	rs9461246-A	1e-12	0.03
17	35835914	Insomnia	rs12189870-T	2e-08	0.01
17	29397368	Headache	rs2072806-G	5e-09	0.01
17	32231276	Help-seeking from a GP	rs75782365-T	1e-09	1.05
17	32606422	Bipolar disorder (MTAG)	rs75782365-?	3e-18
17	32606422	Schizophrenia (MTAG)	rs75782365-?	3e-25
17	29662059	Depression (broad)	rs75782365-G	6e-09	0.01
17	32327693	Hemoglobin levels	rs41266839-C	4e-52	0.06
17	28604730	Lung cancer	rs41266839-C	4e-09	1.14
17	34469753	Eosinophil counts	rs3734537-C	7e-26
17	34469753	Basophil count	rs3734537-C	3e-20
17	34469753	Neutrophil count	rs3734537-C	6e-26
17	34469753	Lymphocyte count	rs3734537-C	2e-51
17	32066663	Oily fish consumption	rs9366656-?	7e-15	0.03
17	32066663	Pork consumption	rs9366656-?	7e-15	0.01
17	34565479	Platelet-activating factor levels	rs12208390-?	2e-09
17	34002096	Bipolar disorder	rs13195402-G	6e-15	1.15
17	33909500	Chronic obstructive pulmonary disease	rs13195509-A	3e-12	1.11
17	30038396	Highest math class taken (MTAG)	rs13220261-T	2e-25	0.03
17	28240269	MHC class I polypeptide-related sequence B levels	rs35555795-T	1e-13	0.6
17	30038396	Self-reported math ability (MTAG)	rs66941101-T	6e-29	0.04
17	31453325	Waist circumference variance	rs13198716-?	5e-15
17	32989287	Left-handedness	rs45527431-A	5e-09	1.04
17	35898629	Decaffeinated coffee consumption or major depression disorder	rs67777156-?	2e-15
17	29691431	Hand grip strength	rs12195114-A	7e-10	0
17	32066663	Fish- and plant-related diet	rs71276077-?	3e-08	0.02
17	34861974	Suicide attempt	rs71557378-T	1e-08	1.1
17	35589863	Alzheimer’s disease polygenic risk score (upper quantile vs lower quantile)	rs9379945-?	5e-18	1.2
17	32231276	Help-seeking from a psychiatrist	rs66975207-A	1e-09	1.08
17	29808027	Myopia (age of diagnosis)	rs13217285-T	1e-08	0.06
17	29500382	Neurociticism	rs57713596-T	4e-08	5.47
17	35898629	Decaffeinated coffee consumption and/or neuroticism	rs57713596-?	1e-09
17	30578418	Systolic blood pressure	rs6914824-T	3e-09	0.21
17	30626913	Broad depression or schizophrenia	rs911186-A	4e-18
17	29942085	Worry	rs34569203-C	3e-08	0.02
17	31453325	Body mass index	rs34817112-?	4e-08
17	31453325	Body mass index variance	rs34817112-?	8e-17
17	33832965	Gout	rs3800307-A	5e-09	1.15
17	34021172	Waist circumference adjusted for body mass index	rs72839445-A	1e-08	0.03
17	28604730	Lung cancer in ever smokers	rs13212562-G	1e-08	1.15
17	33547301	Aspartate aminotransferase levels	rs13212562-A	8e-30	11.3
17	30038396	Highest math class taken	rs13212562-A	1e-18	0.03
17	35810165	Cystatin C levels	rs56401801-?	3e-09
17	35213538	Free cholesterol to total lipids ratio in very small VLDL	rs71537559-G	3e-08	0.04
17	34634379	Major depressive disorder or stress-related disorder	rs35984974-?	9e-09
17	27659466	QRS complex (Cornell)	rs13195040-?	3e-08
17	29292387	Subjective well-being (MTAG)	rs149866169-A	3e-10	0.02
17	29292387	Neuroticism (MTAG)	rs149866169-A	4e-10	0.03
17	32665545	Subcortical volume (MOSTest)	rs67240003-?	4e-11
17	34446935	Externalizing behaviour (multivariate analysis)	rs6918792-A	7e-20	0.02
17	28166213	Lung function (FEV1)	rs34864796-A	6e-14	0.08
17	28166213	Lung function (FVC)	rs34864796-A	5e-10	0.06
17	28166213	Lung function (FEV1/FVC)	rs34864796-A	4e-10	0.06
17	26423011	Lung function in never smokers (low FEV1 vs high FEV1)	rs6904596-A	1e-08	1.24
17	32606422	Depressive symptoms (MTAG)	rs6904596-?	9e-14
17	35589828	Subjective well-being	rs6904596-A	8e-10	0.02
17	35505052	Whole brain free water diffusion (multivariate analysis)	rs35848276-?	1e-18
17	35213538	Phospholipid levels in medium HDL	rs35848276-C	5e-09	0.04
17	26651848	Sarcoidosis (Lofgren's syndrome vs non-Lofgren's syndrome)	rs10484399-G	1e-16
17	26423011	Lung function (low FEV1 vs high FEV1)	rs13212093-T	5e-11	0.19
17	33349686	Neuroticism conditioned on self-rated math ability (multi-trait conditioning and joint analysis)	rs9468186-?	6e-09
17	33349686	Neuroticism conditioned on highest math class (multi-trait conditioning and joint analysis)	rs9468186-?	3e-09
17	33349686	Neuroticism conditioned on average household income before tax (multi-trait conditioning and joint analysis)	rs9468186-?	2e-09
17	31972866	Sensitivity to environmental stress and adversity	rs9366697-C	2e-08	0.01
17	30038396	Educational attainment (years of education)	rs60096640-A	2e-12	0.02
17	30038396	Educational attainment (MTAG)	rs60096640-A	3e-13	0.02
17	35361970	Educational attainment	rs60096640-A	4e-17	0.01
17	33414549	Noncognitive aspects of educational attainment	rs9380007-T	4e-10	0.05
17	32201043	Parkinson's disease	rs9468195-A	2e-09
17	33859377	Anxiety	rs9380012-A	5e-30	0.03
17	24166486	Schizophrenia, schizoaffective disorder or bipolar disorder	rs17693963-?	2e-09
17	24280982	Schizophrenia or bipolar disorder	rs17693963-?	3e-11
17	33479212	Autism spectrum disorder (MTAG)	rs17693963-A	5e-09	0.12
17	30578418	Pulse pressure	rs35501037-A	4e-16	0.36
17	32929287	IgD on IgD+ CD38+ B cell	rs200468-G	3e-09	0.18
17	31666681	White matter microstructure (mean diusivities)	rs35037868-?	1e-08
17	32929287	IgD on transitional B cell	rs200474-A	2e-08	0.17
17	30410027	Benign prostatic hyperplasia and lower urinary tract symptoms (prostate cancer excluded)	rs200476-A	4e-15	1.14
17	30410027	Benign prostatic hyperplasia and lower urinary tract symptoms	rs200476-A	4e-17	1.14
17	35132056	acne vulgaris	rs169262-C	3e-10	1.1
17	34586374	Depression	rs200484-A	1e-16	0.02
17	30038396	Self-reported math ability	rs71559051-A	8e-16	0.03
17	31666681	White matter microstructure (fractional anisotropy)	rs200994-?	2e-08
17	33106845	Chronic obstructive pulmonary disease x ever smoker interaction (2df)	rs17763089-A	2e-10
17	31619474	Asthma and major depressive disorder	rs493161-?	1e-09
17	31666681	White matter microstructure (radial diusivities)	rs200966-?	1e-08
17	33608531	Gastroesophageal reflux disease, peptic ulcer disease and/or corresponding medications and treatment	rs200964-G	3e-13	1.05
17	31666681	White matter microstructure (axial diusivities)	rs188015-?	4e-08
17	35585065	Curry liking	rs188015-A	1e-09	0.03
17	31451708	Estimated glomerular filtration rate in diabetes	rs61742093-A	1e-08	0.93
17	35213538	Total lipid levels in medium HDL	rs149583087-G	4e-09	0.04
17	31451708	Estimated glomerular filtration rate	rs71559067-A	8e-09	0
17	29899525	Moderate to vigorous physical activity levels	rs149943-G	2e-09	0.02
17	34887591	High density lipoprotein cholesterol levels	rs1321505-?	3e-11
17	33568662	Daytime nap	rs11967137-A	3e-18	0.01
17	33106845	Chronic obstructive pulmonary disease x current smoker interaction (2df)	rs13205211-G	7e-10
17	33106845	Chronic obstructive pulmonary disease x current smoker interaction (main effect)	rs13205211-G	1e-08	1.11
17	33106845	Chronic obstructive pulmonary disease in non-current smokers	rs13205211-G	1e-08	1.11
17	31453325	Basal metabolic rate variance	rs10456362-?	1e-09
17	31453325	Basal metabolic rate	rs10456362-?	2e-09
17	30804560	FEV1	rs7752448-A	3e-35	0.04
17	30804560	Peak expiratory flow	rs7752448-A	1e-48	0.06
17	34594039	Gastroesophageal reflux disease	rs7752448-G	6e-09	0.08
17	31835028	Anorexia nervosa, attention-deficit/hyperactivity disorder, autism spectrum disorder, bipolar disorder, major depression, obsessive-compulsive disorder, schizophrenia, or Tourette syndrome (pleiotropy)	rs13217619-?	1e-27
17	33479212	Neuropsychiatric disorders	rs67981811-C	5e-19	8.91
17	30679032	Smoking initiation (ever regular vs never regular)	rs2232423-G	1e-08	0.02
17	33479212	Major depressive disorder (MTAG)	rs2232423-A	2e-22	0.06
17	29808027	Spherical equivalent or myopia (age of diagnosis)	rs116226959-A	3e-10	6.33
17	35585065	Aniseed liking	rs4947336-A	1e-17	0.05
17	35213538	Phosphoglycerides levels	rs4947336-T	4e-08	0.03
17	30804565	Sleep duration	rs34388845-G	5e-10	0.02
17	32376654	Adult body size	rs34388845-A	2e-13	0.01
17	35585065	F-acquired taste liking (derived food-liking factor)	rs34388845-G	4e-11	0.08
17	33980691	Body fat percentage	rs34388845-G	3e-12	0.01
17	33980691	Metabolic biomarkers (multivariate analysis)	rs34388845-G	9e-16
17	35585065	Salad dressing liking	rs7741058-A	2e-11	0.03
17	35213538	Concentration of medium HDL particles	rs34724414-A	1e-09	0.04
17	35585065	Mackerel liking	rs4486067-C	2e-14	0.04
17	30275531	Triglycerides	rs3118359-T	3e-13	0.04
17	34594039	Hyperthyroidism	rs3135293-C	1e-13	0.33
17	35304435	Wellbeing index	rs3131073-?	3e-08	0.03
17	30038396	Cognitive performance	rs148696809-T	8e-20	0.04
17	35213538	Polyunsaturated fatty acid levels	rs3130887-G	8e-10	0.04
17	35213538	Linoleic acid levels	rs3130893-A	5e-09	0.04
17	35213538	Omega-6 fatty acid levels	rs3130893-A	9e-09	0.04
17	28240269	MHC class I polypeptide-related sequence A levels	rs3131085-A	1e-09	0.51
17	27668658	Cardiometabolic and hematological traits	rs3130725-G	3e-26	0.01
17	32895543	Cognitive traits (MTAG)	rs3117342-?	2e-12
17	30048462	Heel bone mineral density	rs3130825-?	2e-09	0.02
17	27527254	Barrett's esophagus	rs9257809-A	6e-09	1.26
17	27527254	Barrett's esophagus or Esophageal adenocarcinoma	rs9257809-A	6e-09	1.23
17	35505052	Whole brain restricted isotropic diffusion (multivariate analysis)	rs2023463-?	2e-33
17	25827949	Cutaneous lupus erythematosus	rs1233491-C	8e-10	2.2
17	35164939	Brain morphology (MOSTest)	rs1233393-?	2e-21
17	32665545	Cortical thickness (MOSTest)	rs3131856-?	2e-10
17	34050765	Age at menopause	rs1628578-A	2e-11	0.1
17	30552173	Psoriatic arthritis	rs1610601-?	6e-09	5.81
17	29196614	Mixed cellularity Hodgkin lymphoma	rs1633096-?	3e-23	1.79
17	32888494	White blood cell count	rs885932-A	2e-12	0.03
17	35585065	F-small fish liking (derived food-liking factor)	rs1632926-G	7e-11	0.08
17	23453885	Autism spectrum disorder, attention deficit-hyperactivity disorder, bipolar disorder, major depressive disorder, and schizophrenia (combined)	rs8321-?	8e-09	1.08
17	33308445	Takayasu arteritis	rs1264697-?	1e-08
17	29784950	Hepatocellular carcinoma in hepatitis B infection	rs1110446-?	3e-10	1.93
17	30837455	Mouth ulcers	rs2517664-T	9e-13	1.04
17	35585065	F-sweet food liking (derived food-liking factor)	rs2517664-T	1e-09	0.03
17	32939015	Ebbinghaus illusion (overestimation)	rs6915823-?	1e-23	10.05
17	34887591	Total cholesterol levels	rs2844795-?	8e-29
17	35213538	Cholesteryl esters to total lipids ratio in large LDL	rs2844795-C	3e-08	0.02
17	35213538	Total cholines levels	rs2844795-C	6e-09	0.02
17	35213538	Total lipid levels in lipoprotein particles	rs2844795-C	2e-09	0.02
17	35213538	Total fatty acid levels	rs2844795-C	2e-09	0.02
17	35213538	Total phospholipid levels in lipoprotein particles	rs2844795-C	2e-09	0.02
17	23417110	Beta-2 microglubulin plasma levels	rs2023472-A	3e-15	0.03
17	32154731	Low density lipoprotein cholesterol levels	rs9378220-?	4e-18	0.03
17	34887591	Non-HDL cholesterol levels	rs9378220-A	2e-15	0.02
17	25936594	Type 1 diabetes and autoimmune thyroid diseases	rs2523989-A	2e-08	1.75
17	28928442	Tuberculosis	rs2844790-?	1e-08	0.19
17	27863252	High light scatter reticulocyte count	rs1573296-G	1e-14	0.04
17	27863252	High light scatter reticulocyte percentage of red cells	rs1573296-G	2e-11	0.04
17	33067605	Proheparin-binding EGF-like growth factor levels	rs2517622-C	1e-09	0.08
17	31015401	Medication use (anti-inflammatory and antirheumatic products, non-steroids)	rs2517611-G	7e-10	0.05
17	34594039	Asthma	rs2517611-G	3e-11	0.06
17	31036433	Asthma (childhood onset)	rs1117490-C	3e-08	1.1
17	33106845	Chronic obstructive pulmonary disease in never smokers	rs2188100-A	2e-11	1.15
17	33106845	Chronic obstructive pulmonary disease x ever smoker interaction (main effect)	rs2188100-A	5e-11	1.15
17	32203549	LDL cholesterol levels	rs9391803-T	2e-19	0.03
17	35213538	Cholesteryl esters to total lipids ratio in small LDL	rs9261608-T	3e-08	0.03
17	35213538	Triglycerides to total lipids ratio in large VLDL	rs2187980-A	2e-08	0.03
17	28199695	Itch intensity from mosquito bite	rs2516703-G	1e-10	0.03
17	27863252	Immature fraction of reticulocytes	rs1264622-T	4e-13	0.03
17	32888494	Reticulocyte count	rs1264622-T	1e-26	0.05
17	32929287	CD8 on CD39+ CD8+ T cell	rs9357097-T	8e-12	0.19
17	27863252	Mean corpuscular volume	rs1264423-C	6e-16	0.03
17	35213538	Ratio of saturated fatty acids to total fatty acids	rs3129972-C	1e-08	0.03
17	33104735	interferon-related traits	rs1264371-T	2e-08
17	28928442	Shingles	rs1264363-?	8e-16	0.11
17	32042192	Total testosterone levels	rs2517582-T	5e-18	0.01
17	35192695	Testosterone levels	rs2517582-T	4e-09	0.02
17	28928442	Pneumonia	rs2263298-?	3e-09	0.08
17	32042192	Bioavailable testosterone levels	rs1264332-C	2e-22	0.02
17	34321204	Free testosterone levels	rs1264327-A	4e-12	0
17	32589924	Asthma (time to event)	rs2844649-?	4e-08
17	28240269	Complement C4b levels	rs1634718-G	7e-11	0.33
17	29031612	Psoriasis vulgaris	rs9394026-G	7e-15	1.86
17	30315195	Psoriasis	rs9262492 -? x rs12191877 -?	3e-26	3.57
17	34594039	Serum alkaline phosphatase levels	rs1634729-C	3e-09	0.05
17	32589924	Hyperlipidemia (time to event)	rs2517521-?	3e-08
17	32589924	Essential hypertension (time to event)	rs2517521-?	4e-08
17	21323541	Idiopathic membranous nephropathy	rs3130544-A	9e-58	3.34
17	23055271	Myasthenia gravis	rs3130544-A	2e-90	5.64
17	25282103	Height	rs1265097-A	2e-32	0.06
17	32203549	Apolipoprotein B levels	rs1265097-C	7e-18	0.03
17	33143745	Binding antibody response to interferon beta therapy in multiple sclerosis (antibody levels; all treatment preparations)	rs1265086-T	5e-09	0.15
17	32276964	Head and neck squamous cell carcinoma	rs1265081-A	4e-10	1.18
17	35922517	COVID-19 (critical illness vs population)	rs111837807-C	5e-14	1.24
17	35922517	COVID-19 (hospitalized vs population)	rs111837807-C	2e-11	1.13
17	32929287	CD8 on CD28+ CD45RA+ CD8+ T cell	rs130065-A	1e-14	0.31
17	36168886	Complement C4 levels	rs3094187-C	3e-14	0.21
17	35213538	Cholesterol to total lipids ratio in chylomicrons and extremely large VLDL	rs3130934-A	3e-09	0.03
17	35213538	Cholesteryl esters to total lipids ratio in chylomicrons and extremely large VLDL	rs3130934-A	3e-10	0.03
17	29632382	Type 2 diabetes (adjusted for BMI)	rs2073721-G	6e-10	1.04
17	29632382	Type 2 diabetes	rs2073721-G	2e-10	1.04
17	23760081	Chronic hepatitis B infection	rs1419881-?	1e-18	1.37
17	33649182	HTLV-1 associated myelopathy	rs3130933-T	5e-09	2.44
17	21801394	Drug-induced Stevens-Johnson syndrome or toxic epidermal necrolysis (SJS/TEN)	rs3130501-G	2e-08	1.74
17	28928442	Cold sores	rs885950-C	7e-13	1.08
17	29403010	Hemoglobin	rs116834467-?	4e-09	0.06
17	29875488	Blood protein levels	rs76104167-C	1e-33	0.61
17	31015401	Medication use (drugs for peptic ulcer and gastro-oesophageal reflux disease)	rs1619179-C	4e-11	0.07
17	33875891	IDP dMRI TBSS L1 Superior longitudinal fasciculus L	rs1639109-A	1e-13	0.1
17	27863252	Eosinophil percentage of white cells	rs17191797-G	1e-10	0.04
17	27863252	Monocyte percentage of white cells	rs9264413-T	4e-40	0.06
17	34469753	Lymphocyte-to-monocyte ratio	rs17192134-G	3e-52
17	24162738	Hepatitis B	rs3130542-A	9e-14	1.33
17	27863252	Granulocyte percentage of myeloid white cells	rs9264533-C	4e-33	0.05
17	28443625	Waist-to-hip ratio adjusted for BMI (joint analysis main effects and smoking interaction)	rs1049281-C	2e-10
17	28443625	Waist-to-hip ratio adjusted for BMI (adjusted for smoking behaviour)	rs1049281-C	1e-18	0.03
17	28443625	Waist-to-hip ratio adjusted for BMI in non-smokers	rs1049281-C	2e-08	0.03
17	28878392	IgG galactosylation phenotypes (multivariate analysis)	rs116108880-G	8e-10
17	35078996	Serum levels of protein CD8A	rs12199223-A	2e-61	0.54
17	32888494	Lymphocyte percentage of white cells	rs73390981-A	3e-29	0.05
17	34469753	Neutrophil-to-lymphocyte ratio	rs73390981-G	1e-33
17	26626624	Cutaneous psoriasis	rs10484554-T	4e-207	3.3
17	33385400	Psoriasis or type 2 diabetes (trans-disease meta-analysis)(opposite effect)	rs10484554-T	2e-302	1.67
17	35078996	Serum levels of protein PDIA5	rs7748141-C	2e-47	0.5
17	24376627	Nasopharyngeal carcinoma (SNP x SNP interaction)	rs7761965-A x rs2596501-A	2e-08
17	36168886	Endoplasmic reticulum resident protein 29 levels	rs72502570-G	3e-13	0.23
17	34594039	Cirrhosis	rs3819290-A	2e-08	0.16
17	25261932	Diffuse large B cell lymphoma	rs2523607-A	2e-10	1.32
17	35213538	Concentration of HDL particles	rs1131285-C	8e-15	0.03
17	35213538	Total concentration of lipoprotein particles	rs1131285-C	4e-16	0.03
17	35213538	Phosphatidylcholine levels	rs1131285-C	2e-14	0.03
17	35213538	Free cholesterol levels in small HDL	rs1131285-C	1e-19	0.04
17	35213538	Cholesterol levels in small HDL	rs1131275-G	3e-16	0.04
17	35213538	Cholesteryl ester levels in small HDL	rs1131275-G	1e-13	0.03
17	35213538	Concentration of small HDL particles	rs1131275-G	2e-16	0.04
17	36168886	Leukocyte immunoglobulin-like receptor subfamily B member 1 levels	rs1131163-G	3e-13	0.2
17	34594039	IgA nephropathy	rs9266216-T	5e-27	0.13
17	31900758	C-reactive protein levels	rs9266230-G	1e-35	0.03
17	33097823	Appendicular lean mass	rs9266244-A	1e-94	0.04
17	32888494	Mean reticulocyte volume	rs9266255-A	3e-10	0.02
17	35213538	Free cholesterol to total lipids ratio in small LDL	rs9266255-G	7e-12	0.03
17	30038396	Cognitive performance (MTAG)	rs9266257-C	1e-12	0.02
17	35213538	Free cholesterol to total lipids ratio in large LDL	rs9266257-G	2e-18	0.04
17	35213538	Free cholesterol to total lipids ratio in medium LDL	rs9266257-G	3e-14	0.03
17	34321204	Sex hormone-binding globulin levels	rs9266271-C	1e-08	0.47
17	27863252	Mean corpuscular hemoglobin	rs4947311-T	6e-26	0.04
17	28628107	Composite immunoglobulin trait (IgA/IgM)	rs9405084-T	8e-13	0.09
17	31589552	Metabolic syndrome	rs9378248-A	2e-10	0.04
17	35213538	Free cholesterol to total lipids ratio in IDL	rs9378248-G	6e-09	0.03
17	35213538	Cholesterol to total lipids ratio in very small VLDL	rs9378248-G	2e-15	0.03
17	35213538	Cholesteryl esters to total lipids ratio in very small VLDL	rs9378248-G	2e-15	0.03
17	35213538	Cholesteryl esters to total lipids ratio in medium VLDL	rs9378248-G	3e-12	0.03
17	35213538	Ratio of monounsaturated fatty acids to total fatty acids	rs9378248-G	5e-12	0.03
17	35213538	Cholesterol to total lipids ratio in medium VLDL	rs9378248-G	5e-12	0.03
17	35213538	Ratio of polyunsaturated fatty acids to monounsaturated fatty acids	rs9378248-G	1e-09	0.03
17	35213538	Triglycerides to total lipids ratio in small LDL	rs9378248-G	5e-12	0.03
17	31015401	Medication use (salicylic acid and derivatives)	rs2523589-T	2e-08	0.04
17	35078996	Serum levels of protein CDH7	rs2523589-G	3e-12	0.13
17	32888494	Red blood cell count	rs116812356-C	1e-13	0.03
17	35213538	Triglycerides to total lipids ratio in small VLDL	rs7767033-C	6e-11	0.05
17	35213538	Cholesterol to total lipids ratio in small VLDL	rs7767033-C	3e-10	0.04
17	31669095	Atopic asthma	rs9266289-?	4e-08
17	32358547	White matter integrity (mean diffusivity)	rs7772614-A	8e-10	0.27
17	35078996	Serum levels of protein MICB	rs2596547-T	1e-46	0.45
17	34594039	Sjögren's syndrome	rs2523571-A	6e-28	0.71
17	25569183	Marginal zone lymphoma	rs2922994-G	2e-09	1.64
17	34594039	Hemoglobin A1c levels	rs2844542-G	4e-08	0.02
17	23603763	Primary sclerosing cholangitis	rs4143332-?	1e-250
17	29771307	Rosacea symptom severity	rs4143333-G	1e-09	0.19
17	32887889	Cancer (pleiotropy)(bidirectional)	rs9266766-G	2e-09
17	24532677	Rheumatoid arthritis (ACPA-negative)	rs2596565-?	9e-09	1.4
17	36168886	Natural cytotoxicity triggering receptor 3 levels	rs2523484-C	4e-14	0.22
17	23817571	Allergic sensitization	rs6932730-T	4e-08	1.14
17	35184318	Autoimmune hepatitis type-1	rs6932730-?	9e-73	2.32
17	28031287	Cerebrospinal fluid biomarker levels	rs13437082-?	1e-10
17	35313970	Epigenetic age acceleration (Hannum) in childhood cancer survivors	rs28366133-C	4e-11	0.78
17	21499248	Hepatocellular carcinoma	rs2596542-A	4e-13	1.39
17	31043758	Offspring birth weight	rs6911024-T	2e-13	0.04
17	35078996	Serum levels of protein MICA	rs2844518-T	2e-28	0.22
17	36168886	alpha-2-macroglobulin receptor-associated protein levels	rs17200242-A	1e-12	0.25
17	31169883	17-hydroxyprogesterone (17-OHP) levels	rs7759215-G	9e-13	0.56
17	35074870	Early-onset myasthenia gravis	rs3093958-G	4e-42	4.49
17	32888494	Platelet distribution width	rs6928810-T	1e-14	0.02
17	27863252	Red cell distribution width	rs2523696-T	9e-15	0.03
17	27863252	Platelet count	rs9267098-G	8e-31	0.05
17	33179336	Type 1 diabetes (age at diagnosis)	rs9501130-G	2e-11	0.1
17	29227965	Parental longevity (father's attained age)	rs3131621-A	4e-08	0.01
17	31484785	Parental longevity (father's age at death or father's attained age)	rs3131621-A	9e-09
17	34594039	Medication use (anilides)	rs9267123-C	4e-14	0.07
17	26291516	Myositis	rs115146037-T	3e-45	2.24
17	26362759	Polymyositis	rs3094013-T	6e-76	2.97
17	27863252	White blood cell count (basophil)	rs3131643-A	2e-24	0.05
17	35213538	Creatinine levels	rs3131643-G	8e-10	0.03
17	20662065	Neonatal lupus	rs3099844-?	5e-10	3.34
17	28928442	Plantar warts	rs9267257-?	2e-09	0.1
17	35472084	Endometriosis or asthma (pleiotropy)	rs2534687-T	2e-08	0.05
17	32492067	Protein quantitative trait loci	rs144251460-?	3e-14
17	28806749	Cervical cancer	rs3132461-G	2e-13	1.36
17	35213538	Triglyceride levels in large HDL	rs3132455-G	3e-10	0.03
17	30239722	Waist-hip ratio	rs3093988-A	8e-20	0.02
17	21912425	Stevens-Johnson syndrome and toxic epidermal necrolysis (SJS-TEN)	rs2734583-?	2e-08	66.8
17	26562150	Late-onset myasthenia gravis	rs2071591-?	4e-12
17	28199695	Itch intensity from mosquito bite adjusted by bite size	rs2857598-C	5e-11	0.03
17	25194280	Laryngeal squamous cell carcinoma	rs2857595-?	2e-15	1.3
17	21946350	Pulmonary function	rs2857595-G	2e-10	0.04
17	32888494	Mean platelet volume	rs2736182-A	2e-13	0.06
17	34594039	Chronic glomerulonephritis	rs3115665-G	3e-08	0.93
17	31928498	Waist circumference	rs2260051-A	2e-13	0.23
17	31501611	Predicted visceral adipose tissue	rs2260051-A	8e-15	0.02
17	34594039	Gamma glutamyl transpeptidase	rs3130623-T	8e-24	0.03
17	36168886	Apolipoprotein M levels	rs2736161-A	1e-54	0.6
17	23307926	Menopause (age at onset)	rs1046089-A	4e-11	0.19
17	34741163	Irritable bowel syndrome	rs2736155-C	3e-12	0.02
17	31015401	Medication use (HMG CoA reductase inhibitors)	rs750332-C	4e-14	0.06
17	29500382	Feeling worry	rs1077393-A	4e-10	6.27
17	19836008	Lung adenocarcinoma	rs3117582-C	5e-12	1.22
17	31669095	Nonatopic asthma	rs76072474-?	2e-08
17	31669095	Asthma (adult onset)	rs76072474-?	1e-11
17	33875891	IDP dMRI ProbtrackX ICVF ptr l	rs3117577-G	7e-09	0.08
17	28240269	gp41 C34 peptide, HIV levels	rs2075801-A	8e-15	0.45
17	31932636	Fasting plasma glucose	rs707927-G	3e-09	5.93
17	28199695	Mosquito bite size	rs3115670-T	1e-19	0.06
17	35078996	Serum levels of protein CCL19	rs2227956-G	7e-14	0.17
17	35585065	Soya milk liking	rs3130679-G	5e-13	0.04
17	29904099	Eosinophilic esophagitis	rs599707-?	3e-09	1.69
17	31375628	Anti-anoctamin 2 antibody levels	rs9267576-A	2e-08	0.07
17	30670697	Triglycerides x physical activity interaction (2df test)	rs2763981-A	4e-14
17	30698716	Triglyceride levels x alcohol consumption (drinkers vs non-drinkers) interaction (2df)	rs2763981-A	3e-19
17	30698716	LDL cholesterol levels x alcohol consumption (drinkers vs non-drinkers) interaction (2df)	rs2763981-A	7e-12
17	30698716	Triglyceride levels in current drinkers	rs2763981-A	6e-14	0.02
17	30698716	LDL cholesterol levels x alcohol consumption (regular vs non-regular drinkers) interaction (2df)	rs2763981-A	5e-11
17	30698716	LDL cholesterol levels in current drinkers	rs2763981-A	6e-09	1.15
17	30698716	Triglyceride levels x alcohol consumption (regular vs non-regular drinkers) interaction (2df)	rs2763981-A	1e-18
17	31701892	Parkinson's disease or first degree relation to individual with Parkinson's disease	rs9267659-A	4e-11	0.08
17	30804565	Morningness	rs486416-A	6e-09	0.01
17	30696823	Chronotype	rs486416-G	1e-09	1.02
17	31046077	Coffee consumption	rs586346-T	7e-10	0.01
17	32339537	Youthful appearance (self-reported)	rs1313996-T	4e-11	0.97
17	30593698	Fat-free mass	rs622871-?	7e-18	0.32
17	28714975	Coronary artery disease (myocardial infarction, percutaneous transluminal coronary angioplasty, coronary artery bypass grafting, angina or chromic ischemic heart disease)	rs3130683-T	3e-08	1.08
17	33875891	IDP dMRI TBSS MD Sagittal stratum R	rs497309-C	1e-09	0.09
17	33875891	IDP dMRI TBSS L1 Sagittal stratum R	rs497309-C	3e-10	0.09
17	28240269	Neutrophil collagenase levels	rs9283893-A	1e-32	1.2
17	35078996	Serum levels of protein CFB	rs12614-T	2e-11	0.24
17	36168886	Gremlin-1 levels	rs12614-T	1e-29	0.36
17	33875891	IDP dMRI TBSS ICVF Retrolenticular part of internal capsule R	rs1270942-G	1e-08	0.08
17	34814699	C34 gp41 HIV Fragment levels	rs34140409-?	6e-98	0.83
17	23263863	Hematology traits	rs389884-C	2e-08	0.03
17	35078996	Serum levels of protein FTMT	rs389884-G	6e-137	0.83
17	29769526	Neuromyelitis optica	rs1150757-A	7e-12	2.86
17	29769526	Neuromyelitis optica (AQP4-IgG-positive)	rs1150757-A	3e-16	4.66
17	30054594	Intraocular pressure	rs3134954-?	3e-09	0.11
17	23886662	Atopic dermatitis	rs12153855-T	3e-14	1.58
17	22694956	Age-related macular degeneration	rs12153855-C	1e-09	1.44
17	32469254	Coronary artery disease	rs3130342-C	3e-09	1.08
17	35078996	Serum levels of protein ISG15	rs1269852-C	2e-98	0.68
17	26651848	Sarcoidosis (Lofgren's syndrome)	rs3130288-A	4e-66	4.16
17	35078996	Serum levels of protein IL21	rs3130279-A	5e-14	0.17
17	34594039	Angina pectoris	rs3130283-C	3e-11	0.08
17	26546620	Response to Pazopanib in cancer (hepatotoxicity)	rs1800625-G	8e-09	1.8
17	26876947	Clozapine-induced agranulocytosis/granulocytopenia in treatment-resistant schizophrenia	rs1800625-G	3e-09	3.78
17	35078996	Serum levels of protein RACGAP1	rs204994-T	4e-63	0.42
17	26691988	Advanced age-related macular degeneration	rs114254831-?	9e-12	1.13
17	32534018	Autoimmune traits	rs3132940-T	1e-15	0.62
17	28448500	Waist-to-hip ratio adjusted for BMI in active individuals	rs3130320-C	6e-09	0.03
17	35078996	Serum levels of protein IGF2R	rs9268026-G	3e-13	0.25
17	24292274	Chronic lymphocytic leukemia	rs926070-A	4e-08	1.27
17	28928442	Childhood ear infection	rs9268155-?	1e-10	0.07
17	20453842	Rheumatoid arthritis	rs6910071-G	1e-299	2.88
17	35446786	Serum uromodulin levels (aptamer-based assay)	rs533449611-A	3e-19	0.14
17	33106546	Kawasaki disease	rs3129960-G	7e-13	0.73
17	32603359	Allergic disease (asthma, hay fever and/or eczema) (multivariate analysis)	rs3129900-G	7e-17	0.05
17	20639878	Lumiracoxib-related liver injury	rs3129900-?	7e-25	7.5
17	18941528	Multiple sclerosis	rs3129934-T	9e-11	3.3
17	21900946	Graves' disease	rs2273017-A	2e-22	1.53
17	28448500	Waist-to-hip ratio adjusted for BMI (joint analysis for main effect and physical activity interaction)	rs2894254-?	9e-09
17	28448500	Waist-to-hip ratio adjusted for body mass index	rs2894254-T	3e-09	0.06
17	33591409	Immunoglobulin A vasculitis	rs72847996-A	4e-08	4.04
17	26362759	Dermatomyositis or juvenile dermatomyositis	rs3129843-G	2e-48	2.18
17	26362759	Idiopathic inflammatory myopathy	rs3129843-G	9e-133	2.74
17	26272072	ACPA-positive rheumatoid arthritis (smoking interaction)	rs3129890-?	1e-10	2.5
17	35939300	Hodgkin's lymphoma	rs3129890-T	7e-12	1.48
17	28506689	Inflammatory bowel disease x smoking status (never vs ever smoking) interaction	rs3129890-?	3e-08	0.88
17	22086417	Nodular sclerosis Hodgkin lymphoma	rs9268528-A; rs2858870-C; rs6903608-T; rs204999-G; rs9268542-A	8e-18	2.5
17	25108386	Vogt-Koyanagi-Harada syndrome	rs114800139-A	1e-119	3.02
17	23349640	Lymphoma	rs9268853-C	2e-10	1.56
17	21297633	Ulcerative colitis	rs9268853-T	1e-55	1.4
17	30552108	Fulminant type 1 diabetes	rs9268853-?	2e-23	3.18
17	24943344	Frontotemporal dementia	rs9268856-C	6e-09	1.24
17	28041642	Giant cell arteritis	rs9268905-?	2e-54	1.79
17	26819262	Epstein Barr virus nuclear antigen 1 IgG levels	rs9268923-C	1e-11	0.18
17	25186300	Antinuclear antibody levels	rs2395185-?	1e-11	0.25
17	34594039	Chronic sinusitis	rs2395190-T	1e-29	0.27
17	26417704	Lung disease severity in cystic fibrosis	rs117230773-A	7e-09
17	25279986	Follicular lymphoma	rs12195582-T	5e-100	1.78
17	27286809	C-reactive protein levels or HDL-cholesterol levels (pleiotropy)	rs9378212-T	7e-10
17	32887889	Cancer (pleiotropy)	rs2395191-C	6e-10	1.18
17	32929287	CD8 on Natural Killer T	rs2395191-C	2e-09	0.18
17	33204752	Epstein-Barr virus EA-D antibody levels	rs2395192-C	3e-16	0.13
17	32929287	HLA DR+ CD8+ T cell Absolute Count	rs9378213-T	5e-15	0.24
17	32929287	HLA DR+ CD8+ T cell %T cell	rs9378213-T	4e-11	0.2
17	30643258	Automobile speeding propensity	rs9391786-A	2e-09	0.01
17	35047847	Nonalcoholic fatty liver disease (imputed)	rs7748270-?	4e-12	0.01
17	26651848	Sarcoidosis (non-Lofgren's syndrome)	rs1964995-A	3e-32	1.67
17	26651848	Sarcoidosis (non-Lofgren's syndrome without extrapulmonary manifestations)	rs1964995-A	4e-15	1.82
17	35078996	Serum levels of protein PIGA	rs5020946-T	4e-13	0.14
17	28928442	Tonsillectomy	rs35957722-?	4e-10	0.07
17	32929287	CD20 on naive-mature B cell	rs62405562-G	9e-11	0.18
17	32929287	CD20 on IgD+ B cell	rs62405562-G	2e-11	0.19
17	32929287	CD20 on IgD+ CD38dim B cell	rs62405562-G	2e-15	0.23
17	32929287	CD20 on IgD+ CD24- B cell	rs62405562-G	1e-11	0.19
17	31596875	Joint damage in rheumatoid arthritis	rs112112734-?	4e-08
17	27863252	Reticulocyte fraction of red cells	rs112062732-C	3e-30	0.04
17	34968759	Ascending aorta minimum area	rs144975609-C	1e-08	0.04
17	34594039	Type 1 diabetes	rs138748427-A	3e-09	0.29
17	35213538	Phospholipids to total lipids ratio in large HDL	rs72508429-T	7e-18	0.04
17	32929287	TCRgd T cell Absolute Count	rs67851010-A	2e-11	0.31
17	32929287	Naive CD8+ T cell Absolute Count	rs72851020-T	4e-10	0.21
17	34594039	LDL cholesterol	rs33997707-A	1e-36	0.04
17	32929287	HLA DR+ T cell Absolute Count	rs68174286-T	7e-13	0.33
17	32929287	CD4 on CD4+ T cell	rs28584364-T	5e-12	0.36
17	32929287	CD4 on Central Memory CD4+ T cell	rs28584364-T	3e-10	0.33
17	32929287	CD4 on naive CD4+ T cell	rs28584364-T	1e-08	0.32
17	32929287	CD4 on CD45RA+ CD4+ T cell	rs28584364-T	2e-11	0.35
17	23472185	Multiple sclerosis (OCB status)	rs3828840-?	5e-15	1.94
17	33549134	Basal cell carcinoma	rs35467127-T	7e-12	0.09
17	33204752	Merkel cell polyomavirus VP1 antibody levels	rs28393149-C	1e-18	0.26
17	32929287	TCRgd T cell %lymphocyte	rs72845743-A	2e-08	0.39
17	33204752	Polyomavirus 2 JC VP1 antibody levels	rs374949924-G	5e-24	0.26
17	32888494	Hematocrit	rs9270475-T	8e-33	0.03
17	36168886	Retinoic acid receptor responder protein 2 levels	rs9270505-A	3e-12	0.2
17	35213538	Triglyceride levels in very large VLDL	rs114258010-A	8e-09	0.04
17	29903748	Childhood steroid-sensitive nephrotic syndrome	rs28366266-C	4e-20	3.03
17	32929287	CD20 on IgD+ CD38+ B cell	rs7768875-T	3e-08	0.17
17	33143745	Neutralising antibody response to interferon beta therapy in multiple sclerosis (presence of antibodies; IFNβ-1b subcutaneous)	rs28366299-A	7e-19	1.27
17	32929287	HLA DR on B cell	rs9270599-A	3e-65	0.56
17	35851147	Alzheimer's disease or peptic ulcer disease	rs9270599-G	9e-09
17	35213538	Free cholesterol to total lipids ratio in large HDL	rs28366348-A	1e-09	0.03
17	35023831	Mitochondrial DNA copy number	rs35372932-T	4e-09	0.03
17	34594039	Weight	rs28383169-G	4e-19	0.02
17	24282030	Hepatitis B vaccine response	rs477515-T	3e-19	2.05
17	18758464	Inflammatory bowel disease	rs477515-?	1e-08	1.38
17	23326239	Epstein-Barr virus immune response (EBNA-1)	rs477515-T	3e-13	0.28
17	29521573	Neutralising antibody response to interferon beta therapy in multiple sclerosis (mean antibody levels)	rs2454138-A	5e-19	0.41
17	29521573	Neutralising antibody response to interferon beta therapy in multiple sclerosis (area under the curve for the first two years)	rs2454138-A	8e-19	0.41
17	29521573	Neutralising antibody response to interferon beta therapy in multiple sclerosis (maximum antibody levels)	rs2454138-A	1e-18	0.41
17	34743558	Retinal vascular fractal density	rs556025-T	3e-08	0.04
17	24204295	Narcolepsy (onset before 2009 H1N1 influenza pandemic)	rs9270965-?	5e-12	1.72
17	20018961	Leprosy	rs602875-A	5e-27	1.61
17	35668104	Triacylglycerol (50:2) [NL-18:2] levels	rs2760994-T	7e-10	0.2
17	35668104	Triacylglycerol (50:1) [NL-18:1] levels	rs2760994-T	2e-08	0.18
17	34532061	Anti-JC polyomavirus IgG seropositivity	rs9271025-?	4e-46
17	26891255	Crohn's disease	rs9271060-G	1e-22	2.86
17	34743297	Alzheimer's disease or educational attainment (pleiotropy)	rs77212406-T	5e-10	49.23
17	30617256	Alzheimer's disease or family history of Alzheimer's disease	rs9271192-C	4e-08	5.49
17	24162737	Alzheimer's disease (late onset)	rs9271192-C	3e-12	1.11
17	32929287	HLA DR++ monocyte %monocyte	rs9271296-G	4e-23	0.3
17	36168886	Ubiquitin-conjugating enzyme E2 G2 levels	rs9271300-C	2e-11	0.19
17	32450446	Neurofibrillary tangles (SNP x SNP interaction)	rs4530903-? x rs1246726-?	1e-09
17	34290314	Non-melanoma skin cancer	rs4530903-?	9e-20	1.16
17	29521573	Neutralising antibody response to interferon beta therapy in multiple sclerosis (presence of antibodies)	rs522308-T	2e-15	2.6
17	28628107	Composite immunoglobulin trait (IgA x IgG x IgM)	rs9271324-G	4e-19	0.11
17	32929287	HLA DR on CD33dim HLA DR+ CD11b+	rs6917212-G	2e-26	0.48
17	32929287	HLA DR on CD33dim HLA DR+ CD11b-	rs6917212-G	2e-23	0.45
17	32929287	HLA DR on CD14- CD16+ monocyte	rs6917212-G	1e-48	0.48
17	32929287	HLA DR on CD14+ CD16+ monocyte	rs6917212-G	4e-58	0.52
17	33067605	Cathepsin L1 levels	rs3129757-A	9e-17	0.1
17	20694011	Immunoglobulin A	rs9271366-?	3e-33	7.69
17	21699788	Ulcerative colitis or Crohn's disease	rs9271366-C	2e-70	4.44
17	34212547	Adult asthma	rs9271469-C	4e-08	1.33
17	21779181	Systemic sclerosis	rs3129763-?	1e-11	1.65
17	27863252	Sum neutrophil eosinophil counts	rs9271588-C	4e-66	0.06
17	27863252	Myeloid white cell count	rs9271588-C	9e-68	0.06
17	27863252	Granulocyte count	rs9271588-C	2e-66	0.06
17	27863252	Sum basophil neutrophil counts	rs9271588-C	2e-58	0.06
17	31301374	Hydrolysed wheat protein allergy	rs9271588-G	1e-26	2.3
17	31879220	Extranodal natural killer T-cell lymphoma (nasal type)	rs9271588-C	9e-26	1.53
17	35255492	COVID-19 (critical illness vs population or mild symptoms)	rs9271609-T	2e-08
17	31361310	Hay fever and/or eczema	rs9271701-T	2e-17	1.07
17	32769997	Thyroid stimulating hormone levels	rs3104389-A	6e-12	0.06
17	35078996	Serum levels of protein C11orf87	rs9271853-T	7e-12	0.14
17	35213538	Sphingomyelin levels	rs13211653-A	6e-09	0.03
17	35213538	Total esterified cholesterol levels	rs13211653-A	3e-14	0.04
17	35213538	Phospholipid levels in IDL	rs147841808-C	8e-17	0.05
17	35213538	Total lipid levels in IDL	rs147841808-C	2e-14	0.05
17	35213538	Free cholesterol levels in large LDL	rs147841808-C	3e-14	0.05
17	35213538	Cholesteryl ester levels in IDL	rs147841808-C	2e-12	0.04
17	35213538	Free cholesterol levels in IDL	rs147841808-C	4e-14	0.05
17	35213538	Free cholesterol levels in LDL	rs147841808-C	3e-14	0.05
17	35213538	Cholesterol levels in IDL	rs147841808-C	5e-13	0.04
17	35213538	Clinical LDL cholesterol levels	rs147841808-C	4e-16	0.05
17	35213538	Cholesteryl ester levels in medium VLDL	rs147841808-C	7e-22	0.06
17	35213538	Free cholesterol levels in small LDL	rs147841808-C	2e-13	0.05
17	35213538	Phospholipid levels in large LDL	rs147841808-C	2e-15	0.05
17	27130862	Asthma (time to onset)	rs9272346-A	2e-08	1.13
17	26525574	Collagenous colitis	rs2187668-?	2e-11	2.06
17	17558408	Celiac disease	rs2187668-A	1e-19	7.04
17	35213538	Concentration of IDL particles	rs4452681-C	2e-15	0.05
17	35213538	Phospholipid levels in LDL	rs4452681-C	8e-16	0.05
17	35213538	Free cholesterol levels in medium LDL	rs4452681-C	4e-14	0.04
17	34321204	Albumin levels	rs9272677-A	4e-10	0.13
17	33328473	Childhood asthma with severe exacerbations	rs1071630-C	8e-14	1.25
17	33143745	Binding antibody response to interferon beta therapy in multiple sclerosis (antibody levels; IFNβ-1b subcutaneous)	rs9272775-C	2e-19	0.41
17	33143745	Neutralising antibody response to interferon beta therapy in multiple sclerosis (antibody titre; IFNβ-1b subcutaneous)	rs9272775-C	3e-24	0.41
17	33067605	C-X-C motif chemokine 16 levels	rs35087390-A	4e-18	0.26
17	29534301	Response to hepatitis B vaccine	rs9273062-?	2e-10	0.17
17	32737300	Anti-Epstein-Barr virus nuclear antigen (EBNA) IgG levels	rs6927022-A	1e-21	0.26
17	33204752	Epstein-Barr virus EBNA-1 antibody levels	rs6927022-A	2e-76	0.3
17	31015401	Medication use (adrenergics, inhalants)	rs17843580-A	3e-74	0.17
17	34594039	Pediatric asthma	rs17843580-G	3e-64	0.16
17	33875891	IDP dMRI TBSS ICVF Superior longitudinal fasciculus R	rs17612712-T	6e-09	0.06
17	33875891	IDP dMRI TBSS ICVF Superior longitudinal fasciculus L	rs17612712-T	1e-09	0.06
17	33875891	IDP dMRI ProbtrackX ICVF ifo r	rs17612712-T	5e-10	0.07
17	33875891	IDP dMRI TBSS L3 Sagittal stratum R	rs17612712-T	1e-09	0.06
17	33875891	IDP dMRI TBSS ICVF Sagittal stratum R	rs17612712-T	1e-10	0.07
17	33875891	IDP dMRI ProbtrackX ICVF ptr r	rs17612712-T	4e-10	0.07
17	33875891	IDP dMRI ProbtrackX ICVF slf l	rs17612712-T	3e-10	0.07
17	33875891	IDP dMRI TBSS ICVF Sagittal stratum L	rs17612712-T	2e-09	0.06
17	34594039	Chronic bronchitis	rs17612712-T	2e-09	0.1
17	33893285	Dyslipidemia	rs55651120-T	5e-11	1.15
17	32884031	Circulating fibroblast growth factor 23 levels	rs17843626-G	2e-08	0.12
17	35213538	Cholesteryl ester levels in large VLDL	rs28664894-C	5e-09	0.03
17	35213538	Cholesterol levels in large VLDL	rs28664894-C	3e-08	0.03
17	35213538	Phospholipid levels in VLDL	rs28664894-C	3e-08	0.03
17	35213538	Cholesteryl ester levels in very large VLDL	rs28664894-C	3e-08	0.03
17	35213538	Total lipid levels in small VLDL	rs28664894-C	2e-09	0.03
17	35213538	Concentration of small VLDL particles	rs28664894-C	1e-09	0.03
17	29857070	Pemphigus vulgaris	rs28483633-?	3e-35	5.86
17	32603359	Allergic disease (asthma, hay fever and/or eczema) (age of onset)	rs6905282-A	1e-23	0.04
17	31361310	Allergic disease (asthma, hay fever or eczema)	rs28407950-C	7e-70	1.12
17	31015401	Medication use (antihistamines for systemic use)	rs28407950-T	1e-10	0.09
17	27182965	Allergy	rs34004019-?	3e-24	1.11
17	30013184	Allergic rhinitis	rs34004019-A	1e-30	1.12
17	27182965	Hypothyroidism	rs9273370-?	5e-34	1.17
17	24388013	Asthma and hay fever	rs9273373-G	4e-14	1.24
17	29785011	Asthma or allergic disease (pleiotropy)	rs9273374-?	8e-35	1.19
17	31816047	Cataracts (operation)	rs9273404-?	3e-08	1.06
17	35692035	Total omega-6 fatty acid levels	rs9273453-C	3e-11	0.04
17	34594039	Sarcoidosis	rs28688207-C	1e-15	0.74
17	32929287	CD20 on IgD- CD24- B cell	rs36174316-T	3e-09	0.17
17	33893285	Cancer	rs41263822-A	2e-10	1.1
17	34594039	Pollinosis	rs1140310-C	8e-13	0.1
17	35213538	Cholesterol to total lipids ratio in small LDL	rs281862010-C	9e-10	0.05
17	34594039	Serum total protein level	rs9274442-C	8e-142	0.08
17	24204295	Narcolepsy (age of onset)	rs9274477-G	2e-08	1.82
17	33288918	Facial morphology (segment 62)	rs9274522-T	2e-08
17	32276964	Oral cavity cancer	rs1049055-T	3e-09	1.28
17	35078996	Serum levels of protein TGM3	rs1049055-C	4e-56	0.3
17	28779025	Autoimmune hepatitis in primary sclerosing cholangitis	rs3891175-?	5e-11	2.41
17	36329257	Serum glutamic-oxaloacetic transaminase levels	rs3891175-?	1e-09	0.53
17	35213538	Free cholesterol to total lipids ratio in large VLDL	rs71542467-G	8e-13	0.04
17	35213538	Cholesteryl ester levels in very small VLDL	rs71542467-G	3e-16	0.05
17	32193382	Never eat wheat vs no wheat restrictions (UKB data field 6144)	rs6908943-C	1e-151	0.04
17	27749845	Oral cavity and pharyngeal cancer	rs3828805-C	3e-13	1.28
17	27749845	Oropharynx cancer	rs3828805-C	2e-12	1.37
17	34642315	Oropharynx cancer and human papilloma virus 16 negative oropharyngeal cancer	rs3828805-C	3e-09	1.3
17	29500382	Feeling nervous	rs2856674-A	2e-10	6.41
17	30854688	Anti-sp100 seropositivity in primary biliary cholangitis	rs1794280-T	6e-28	3.89
17	34594039	Autoimmune hepatitis	rs1794514-C	6e-14	0.5
17	29404672	Random C-peptide levels in type I diabetes	rs3135002-A	3e-08
17	28199695	Perceived unattractiveness to mosquitoes	rs1612904-C	1e-08	0.14
17	32929287	IgD on IgD+ CD24+ B cell	rs1794511-G	7e-13	0.24
17	31837886	Coffee consumption (cups per day)	rs9275576-T	6e-09	0.05
17	25710614	Peanut allergy	rs9275596-C	6e-11	1.7
17	21399633	Nephropathy	rs9275596-?	2e-26	1.59
17	26379185	Mild influenza (H1N1) infection	rs9276423-?	3e-08
17	34211149	Age at first birth	rs9276427-T	3e-08	0.05
17	29455858	Diastolic blood pressure x smoking status (ever vs never) interaction (2df test)	rs2071550-?	1e-09
17	35995766	Metabolite peak levels (QI8421)	rs2228110-A	4e-25	0.66
17	35995766	Metabolite peak levels (QI8422)	rs2228110-A	2e-29	0.72
17	29121268	Bipolar disorder lithium response (continuous) or schizophrenia	rs209474-A	2e-08
17	32888494	Neutrophil percentage of white cells	rs209474-G	1e-12	0.02
17	32561361	Forns index in high alcohol intake	rs6914422-?	5e-19	0
17	32561361	Fibrosis-4 index in high alcohol intake	rs6914422-?	2e-15	0.01
17	32561361	Aspartate aminotransferase platelet ratio index in high alcohol intake	rs6914422-?	6e-14	0.01
17	27863252	Plateletcrit	rs75080135-C	7e-116	0.11
17	31619474	Asthma and attention deficit hyperactivity disorder	rs71565398-?	4e-08
17	31374203	Cognitive ability, years of educational attainment or schizophrenia (pleiotropy)	rs482786-?	2e-12	0.02
17	33830993	Multisite chronic pain	rs482786-?	2e-09
17	31043758	Birth weight	rs1547669-G	6e-12	0.02
17	34737426	Celiac disease (PheCode 557.1)	rs190732321-T	1e-09	2.15
18	28915241	Blood protein levels	rs73359714-?	7e-37	0.93
18	32888494	Eosinophil counts	rs58574691-A	1e-16	0.03
18	32888494	Eosinophil percentage of white cells	rs58574691-A	4e-22	0.03
18	34594039	Neutrophil count	rs757589-C	7e-09	0.01
19	33097823	Appendicular lean mass	rs4836544-T	4e-09	0.02
20	31604244	Multiple sclerosis	rs61863928-G	3e-16	1.09
20	32193382	Bread consumption (slices per week) (UKB data field 1438)	rs7895364-G	2e-10	0.01
20	34594039	Serum total protein level	rs10995301-G	1e-10	0.01
20	27841878	Systolic blood pressure	rs1848797-A	1e-11	0.27
20	27841878	Diastolic blood pressure	rs1848797-A	1e-15	0.19
20	29912962	Diastolic blood pressure x alcohol consumption interaction (2df test)	rs1848797-A	2e-13
20	35935937	Eosinophil counts	rs1848797-G	9e-15	0.03
21	33462484	Cystatin C levels	rs1556896-G	2e-09	0.01
21	34594039	Systolic blood pressure	rs60204118-T	4e-08	0.01
21	35710981	Estimated glomerular filtration rate (creatinine)	rs10788623-A	1e-17	8.56
21	30595370	Sunburns	rs7087356-?	1e-08
21	36150907	Common executive function	rs11202929-?	6e-10
21	31043758	Birth weight	rs7075355-A	2e-08	0.01
21	30595370	Lung function (FEV1/FVC)	rs7075355-?	6e-21
21	31152163	Estimated glomerular filtration rate	rs7095954-A	4e-12	0
21	30224653	Pulse pressure	rs10887914-T	1e-14	0.13
22	34021172	Waist-to-hip ratio adjusted for BMI	rs1006207-C	2e-09	0.02
22	31578528	Urate levels	rs1006207-T	4e-41	0.05
22	34021172	Waist-hip index	rs1006207-C	2e-09	0.02
22	33310728	Rheumatoid arthritis	rs660442-A	1e-09	0.9
22	26051272	Sarcoidosis	rs694739-T	3e-16	1.27
22	26626624	Psoriasis vulgaris	rs694739-A	2e-09	1.14
22	24076602	Multiple sclerosis	rs694739-A	2e-09	1.07
22	21102463	Crohn's disease	rs694739-A	6e-10	1.1
22	30643251	Age of smoking initiation (MTAG)	rs694739-G	5e-09	0.01
22	25608926	Alopecia areata	rs574087-A	9e-14	1.32
22	34446935	Externalizing behaviour (multivariate analysis)	rs574087-A	9e-11	0.01
22	35942506	Systolic blood pressure variability	rs574087-?	3e-10
22	34290314	Non-melanoma skin cancer	rs499425-?	4e-09	1.07
22	30595370	Hypothyroidism	rs11231757-?	2e-10
22	31015401	Medication use (thyroid preparations)	rs479777-C	2e-09	0.06
22	34594039	Skin cancer	rs479777-C	1e-11	0.07
22	27992413	Primary sclerosing cholangitis	rs663743-G	2e-13	1.2
22	31174203	Keratinocyte cancer (MTAG)	rs663743-A	2e-09	1.05
22	31174203	Basal cell carcinoma	rs663743-A	3e-10	1.06
22	25642632	Leprosy	rs663743-A	9e-14	1.24
22	34033851	Primary biliary cholangitis	rs11601860-T	1e-10	0.15
22	35512355	Crohn's disease or Leprosy (opposite effect)	rs574835-?	3e-09
22	30643251	Smoking initiation (ever regular vs never regular) (MTAG)	rs61886926-T	8e-16	0.01
22	30643251	Smoking initiation (ever regular vs never regular)	rs61886926-T	7e-12	0.02
22	30019117	Adolescent idiopathic scoliosis	rs645078-?	3e-08
22	34127860	Type 1 diabetes	rs645078-C	3e-09	0.93
23	19525955	Multiple sclerosis	rs703842-A	5e-11	1.23
23	30038396	Self-reported math ability (MTAG)	rs1021469-A	1e-08	0.01
23	35835914	Insomnia	rs10877022-A	8e-14	0.01
24	35762941	Diastolic blood pressure	rs7968960-A	2e-36	0.29
24	35762941	Systolic blood pressure	rs10849925-A	5e-18	0.34
24	32424353	Breast cancer	rs11065822-G	6e-09	1.04
24	34734193	Diastolic blood pressure x depressive symptoms interaction (2df test)	rs11065822-?	2e-08
24	31152163	Estimated glomerular filtration rate	rs2339717-T	3e-10	0
24	29118346	Idiopathic osteonecrosis of the femoral head	rs3858704-?	3e-12	1.33
24	32469254	Coronary artery disease	rs3858704-A	3e-13	1.06
24	35501403	Copper levels	rs3858704-A	2e-09
24	27899376	Gout	rs4766566-T	4e-20	1.51
24	27899376	Renal underexcretion gout	rs4766566-T	2e-18	1.6
24	27899376	Renal overload gout	rs4766566-T	8e-17	1.59
24	29403010	Platelet count	rs4766566-?	2e-12	0.03
24	30993211	Serum uric acid levels	rs4766566-T	7e-40	0.06
24	35501403	Serum copper levels	rs4766566-C	4e-08	0.19
24	29227965	Parental longevity (combined parental attained age, Martingale residuals)	rs1265564-A	6e-09	0.01
24	29912962	Systolic blood pressure x alcohol consumption interaction (2df test)	rs1265564-A	2e-13
24	29912962	Mean arterial pressure x alcohol consumption interaction (2df test)	rs1265564-A	2e-08
24	22293688	Type 1 diabetes	rs1265564-?	1e-16	1.45
24	35771237	HbA1c or polycystic ovary syndrome (pleiotropy)	rs1265564-A	3e-13
24	28628107	Composite immunoglobulin trait (IgA x IgG/IgM)	rs1265565-T	3e-08	0.07
24	34899825	Cystatin C plasma levels	rs1265565-?	4e-129
24	34734193	Mean arterial pressure x depressive symptoms interaction (2df test)	rs7398796-?	2e-10
24	24390342	Rheumatoid arthritis	rs10774624-G	7e-09	1.09
24	29785010	Intraocular pressure	rs10774624-G	3e-10	0.08
24	33239696	Preeclampsia (maternal genotype effect)	rs10774624-G	2e-08	1.11
24	27723757	Vitiligo	rs10774624-G	6e-23	1.27
24	33067605	C-X-C motif chemokine 16 levels	rs10774624-A	6e-19	0.07
24	33067605	Interleukin-27 levels	rs10774624-A	8e-19	0.07
24	34601942	Peripheral artery disease in non diabetes	rs10774624-G	2e-09	1.14
24	34059833	Glycated hemoglobin levels	rs10774624-A	4e-14	0.01
24	30595370	Eosinophil counts	rs10774624-?	1e-300
24	32888494	Platelet distribution width	rs3742003-A	2e-36	0.03
24	27863252	Mean corpuscular hemoglobin	rs3803170-G	4e-09	0.03
24	34469753	Platelet-to-lymphocyte ratio	rs7309325-G	3e-45
24	32382064	Left ventricular end-diastolic volume	rs7310615-?	5e-16
24	29912962	Systolic blood pressure x alcohol consumption (light vs heavy) interaction (2df test)	rs7310615-C	4e-14
24	29912962	Mean arterial pressure x alcohol consumption (light vs heavy) interaction (2df test)	rs7310615-C	5e-20
24	30698716	HDL cholesterol levels x alcohol consumption (drinkers vs non-drinkers) interaction (2df)	rs7310615-G	2e-09
24	30698716	LDL cholesterol levels x alcohol consumption (drinkers vs non-drinkers) interaction (2df)	rs7310615-G	2e-12
24	30698716	LDL cholesterol levels x alcohol consumption (regular vs non-regular drinkers) interaction (2df)	rs7310615-G	2e-08
24	29912962	Diastolic blood pressure x alcohol consumption interaction (2df test)	rs7310615-C	7e-58
24	26561523	Fibrinogen levels	rs7310615-C	2e-13	0.01
24	33057200	Myeloproliferative neoplasms	rs7310615-C	3e-19	1.27
24	31666681	White matter microstructure (mode of anisotropy)	rs7310615-?	3e-08
24	35078996	Serum levels of protein THPO	rs7310615-C	5e-17	0.16
24	30595370	Autoimmune traits	rs7310615-?	2e-76
24	31015401	Medication use (beta blocking agents)	rs7310615-C	8e-22	0.08
24	31015401	Medication use (diuretics)	rs7310615-C	5e-16	0.06
24	31015401	Medication use (agents acting on the renin-angiotensin system)	rs7310615-C	3e-27	0.07
24	35285134	Venous thromboembolism or fibrinogen levels (pleiotropy)	rs7310615-?	6e-19
24	35285134	Coronary artery disease or fibrinogen levels (pleiotropy)	rs7310615-?	8e-35
24	35285134	Fibrinogen levels or factor VII levels (pleiotropy)	rs7310615-?	1e-14
24	35315439	BMI at birth	rs7310615-C	7e-09	0.05
24	34594039	Basophil count	rs7310615-G	2e-11	0.01
24	34594039	Hemoglobin A1c levels	rs7310615-G	6e-35	0.03
24	34594039	Lymphocyte count	rs7310615-G	7e-260	0.08
24	34594039	Monocyte count	rs7310615-G	5e-72	0.04
24	34594039	Hemoglobin	rs7310615-G	1e-148	0.05
24	34594039	Total bilirubin levels	rs7310615-G	2e-56	0.04
24	33547301	Alanine aminotransferase levels	rs4766462-A	1e-26	10.7
24	27046643	Reaction time	rs7296313-?	1e-08	0.03
24	24816252	Blood metabolite levels	rs3184504-T	6e-18	0.02
24	29507422	Low density lipoprotein cholesterol levels	rs3184504-T	2e-12	0.03
24	29455858	Systolic blood pressure (cigarette smoking interaction)	rs3184504-?	3e-36
24	29455858	Diastolic blood pressure (cigarette smoking interaction)	rs3184504-?	6e-67
24	31959993	Glaucoma (multi-trait analysis)	rs3184504-C	6e-09	1.06
24	32203549	HDL cholesterol levels	rs3184504-T	4e-44	0.03
24	29875488	Blood protein levels	rs3184504-C	2e-14	0.19
24	32203549	Apolipoprotein A1 levels	rs3184504-T	3e-17	0.02
24	32327693	Hemoglobin levels	rs3184504-T	3e-175	0.06
24	26974007	Chronic inflammatory diseases (ankylosing spondylitis, Crohn's disease, psoriasis, primary sclerosing cholangitis, ulcerative colitis) (pleiotropy)	rs3184504-?	4e-10
24	27863252	Hematocrit	rs3184504-C	8e-72	0.06
24	27863252	Sum neutrophil eosinophil counts	rs3184504-C	3e-20	0.03
24	27863252	White blood cell count	rs3184504-C	9e-70	0.06
24	27863252	Plateletcrit	rs3184504-C	5e-216	0.11
24	27863252	Reticulocyte count	rs3184504-C	7e-91	0.07
24	27863252	Granulocyte count	rs3184504-C	3e-21	0.03
24	27863252	Hemoglobin concentration	rs3184504-C	1e-74	0.06
24	27863252	Sum basophil neutrophil counts	rs3184504-C	4e-13	0.03
24	27992413	Primary sclerosing cholangitis	rs3184504-T	4e-13	1.18
24	27182965	Tonsillectomy	rs3184504-?	3e-10	1.05
24	29507422	High density lipoprotein cholesterol levels	rs3184504-T	2e-11	0.03
24	27863252	Red blood cell count	rs3184504-C	2e-43	0.05
24	27863252	Myeloid white cell count	rs3184504-C	1e-26	0.04
24	27863252	Neutrophil count	rs3184504-C	4e-12	0.02
24	31604244	Multiple sclerosis	rs3184504-T	4e-11	1.06
24	32581359	Autoimmune thyroid disease	rs3184504-T	9e-116	1.23
24	32805626	Tumor necrosis factor levels	rs3184504-T	4e-10	0.03
24	32888494	High light scatter reticulocyte count	rs3184504-C	1e-114	0.05
24	29227965	Parental longevity (father's age at death)	rs3184504-T	4e-08	0.01
24	29531354	Stroke	rs3184504-?	9e-12
24	29917119	Colorectal cancer	rs3184504-C	2e-10	1.08
24	29531354	Ischemic stroke	rs3184504-?	1e-14
24	26621817	Colorectal or endometrial cancer	rs3184504-C	8e-09	1.1
24	23222517	Red blood cell traits	rs3184504-T	4e-19	0.05
24	23417110	Beta-2 microglubulin plasma levels	rs3184504-C	3e-08	0.02
24	26192919	Inflammatory bowel disease	rs3184504-?	1e-09
24	22057235	Celiac disease	rs3184504-C	5e-21	1.19
24	29507422	Total cholesterol levels	rs3184504-T	6e-14	0.03
24	22493691	Hypothyroidism	rs3184504-T	3e-12	1.2
24	30254083	Latent autoimmune diabetes vs. type 2 diabetes	rs3184504-?	2e-08	1.24
24	31043758	Offspring birth weight	rs3184504-C	1e-33	0.04
24	31043758	Birth weight	rs3184504-C	3e-19	0.02
24	35760791	Cryptic phenotype that captures alpha-1-antitrypsin deficiency severity	rs3184504-T	4e-09	0.01
24	30093612	Endometrial cancer (endometrioid histology)	rs3184504-C	6e-09	1.11
24	30093612	Endometrial cancer	rs3184504-C	1e-10	1.1
24	28628107	IgA levels	rs3184504-T	1e-08	0.11
24	32769997	Thyroid stimulating hormone levels	rs3184504-C	7e-11	0.03
24	32888494	High light scatter reticulocyte percentage of red cells	rs3184504-C	6e-85	0.05
24	29273807	Body mass index	rs3184504-C	7e-12	0.01
24	30595370	Height	rs3184504-?	1e-09
24	32888494	Immature fraction of reticulocytes	rs3184504-C	9e-31	0.03
24	33067605	C-C motif chemokine 3 levels	rs3184504-T	6e-16	0.07
24	32929287	Central Memory CD4+ T cell Absolute Count	rs3184504-C	3e-09	0.16
24	33875891	IDP dMRI TBSS OD Posterior corona radiata R	rs3184504-C	3e-10	0.06
24	32929287	CD4+ T cell Absolute Count	rs3184504-C	8e-12	0.18
24	32929287	T cell Absolute Count	rs3184504-C	3e-08	0.15
24	34887591	Non-HDL cholesterol levels	rs3184504-T	2e-24	0.02
24	30595370	Cardiovascular disease	rs3184504-?	3e-34
24	31015401	Medication use (calcium channel blockers)	rs3184504-T	2e-12	0.06
24	31015401	Medication use (thyroid preparations)	rs3184504-T	1e-112	0.21
24	32888494	Reticulocyte fraction of red cells	rs3184504-C	3e-90	0.05
24	35078996	Serum levels of protein CXCL11	rs3184504-T	4e-18	0.17
24	35285134	Ischemic stroke or von Willebrand factor levels (pleiotropy)	rs3184504-?	3e-16
24	35285134	Ischemic stroke or factor XI levels (pleiotropy)	rs3184504-?	3e-15
24	35285134	Ischemic stroke or factor VII levels (pleiotropy)	rs3184504-?	6e-15
24	35285134	Ischemic stroke or factor VIII levels (pleiotropy)	rs3184504-?	8e-15
24	35285134	Coronary artery disease or plasminogen activator inhibitor 1 levels (pleiotropy)	rs3184504-?	2e-20
24	35285134	Coronary artery disease or tissue plasminogen activator levels (pleiotropy)	rs3184504-?	2e-20
24	35285134	Ischemic stroke or tissue plasminogen activator levels (pleiotropy)	rs3184504-?	4e-15
24	35285134	Ischemic stroke or plasminogen activator inhibitor 1 levels (pleiotropy)	rs3184504-?	1e-14
24	35285134	Ischemic stroke or fibrinogen levels (pleiotropy)	rs3184504-?	7e-27
24	35505052	Whole brain restricted directional diffusion (multivariate analysis)	rs3184504-?	1e-25
24	33097823	Appendicular lean mass	rs3184504-T	3e-22	0.02
24	33972514	Liver enzyme levels (alanine transaminase)	rs3184504-T	6e-31	0
24	34315874	Aspartate aminotransferase levels	rs3184504-?	1e-18	0
24	36333501	Rheumatoid arthritis (rheumatoid factor and/or anti-cyclic citrullinated peptide seropositive)	rs3184504-C	4e-08	0.92
24	35213538	Acetate levels	rs3184504-T	2e-11	0.03
24	34021172	Hip circumference adjusted for BMI	rs3184504-T	2e-14	0.02
24	34594039	Hashimoto thyroiditis	rs3184504-C	1e-25	0.18
24	33082346	Smoking initiation	rs4766578-T	1e-08	1.02
24	32231276	Smoking status (ever vs never smokers)	rs4766578-T	4e-08	1.03
24	30679032	Smoking initiation (ever regular vs never regular)	rs4766578-A	3e-08	0.01
24	30275531	HDL cholesterol	rs4766578-A	1e-14	0.02
24	33067605	Tumor necrosis factor receptor 2 levels	rs4766578-A	9e-20	0.07
24	33106285	Arthritis (juvenile idiopathic)	rs4766578-T	2e-13	1.19
24	35285134	Fibrinogen levels or tissue plasminogen activator levels (pleiotropy)	rs4766578-?	2e-14
24	35285134	Fibrinogen levels or factor VII levels or factor XI levels or tissue plasminogen activator levels (pleiotropy)	rs4766578-?	3e-14
24	35692035	Total omega-6 fatty acid levels	rs4766578-T	6e-12	0.03
24	35692035	Linoleic acid levels	rs4766578-T	3e-10	0.03
24	35213538	Cholesteryl ester levels in large LDL	rs4766578-T	8e-11	0.03
24	35213538	Free cholesterol levels in large LDL	rs4766578-T	1e-12	0.03
24	35213538	Phospholipid levels in LDL	rs4766578-T	2e-10	0.03
24	35213538	Total lipid levels in large LDL	rs4766578-T	7e-11	0.03
24	35213538	Free cholesterol levels in LDL	rs4766578-T	6e-12	0.03
24	35213538	Concentration of LDL particles	rs4766578-T	5e-09	0.02
24	35213538	Total lipid levels in LDL	rs4766578-T	5e-10	0.03
24	35213538	Cholesterol levels in large LDL	rs4766578-T	2e-11	0.03
24	35213538	Cholesteryl ester levels in LDL	rs4766578-T	1e-09	0.03
24	35213538	Total lipid levels in lipoprotein particles	rs4766578-T	2e-09	0.02
24	35213538	Clinical LDL cholesterol levels	rs4766578-T	3e-11	0.03
24	35213538	Apolipoprotein B levels	rs4766578-T	8e-09	0.02
24	35213538	LDL cholesterol levels	rs4766578-T	2e-10	0.03
24	35213538	Polyunsaturated fatty acid levels	rs4766578-T	2e-11	0.03
24	35213538	Cholesterol to total lipids ratio in medium LDL	rs4766578-T	1e-08	0.02
24	35213538	Free cholesterol levels in medium LDL	rs4766578-T	4e-10	0.03
24	35213538	Free cholesterol to total lipids ratio in small HDL	rs4766578-T	2e-08	0.02
24	35213538	Cholesterol levels in small LDL	rs4766578-T	5e-09	0.02
24	35213538	Total lipid levels in small LDL	rs4766578-T	2e-09	0.02
24	35213538	Cholesterol levels in medium LDL	rs4766578-T	4e-08	0.02
24	35213538	Total cholesterol minus HDL-C levels	rs4766578-T	3e-10	0.03
24	35213538	Free cholesterol levels in small LDL	rs4766578-T	7e-11	0.03
24	35213538	Phospholipid levels in large LDL	rs4766578-T	7e-11	0.03
24	35213538	Phospholipid levels in small LDL	rs4766578-T	5e-12	0.03
24	31879980	Hypertension	rs10774625-?	2e-13	0.04
24	28394258	Left ventricle diastolic internal dimension	rs10774625-G	1e-08	0.02
24	31484785	Parental longevity (father's age at death or father's attained age)	rs10774625-A	1e-08
24	28714975	Coronary artery disease (myocardial infarction, percutaneous transluminal coronary angioplasty, coronary artery bypass grafting, angina or chromic ischemic heart disease)	rs10774625-A	9e-14	1.07
24	26502338	Systemic lupus erythematosus	rs10774625-A	4e-09	1.13
24	21060863	Retinal vascular caliber	rs10774625-A	2e-13	1.5
24	33532862	Myocardial infarction	rs10774625-A	3e-23	1.08
24	33619380	Body mass index and HDL-C (pairwise)	rs10774625-G	1e-13
24	33619380	Body mass index and systole blood pressure (pairwise)	rs10774625-G	4e-22
24	33619380	Body mass index and coronary artery disease (pairwise)	rs10774625-G	2e-13
24	32888494	Mean spheric corpuscular volume	rs10774625-G	9e-18	0.02
24	31578528	Urate levels	rs10774625-A	6e-17	0.03
24	31036433	Asthma (childhood onset)	rs10774625-G	2e-08	1.09
24	35245370	Mitral valve prolapse	rs10774625-G	4e-09	1.15
24	34855049	Lifetime smoking	rs10774625-?	1e-10
24	35654975	Chronic elevation of alanine aminotransferase (cALT) levels	rs10774625-A	1e-08	0.04
24	35285134	Fibrinogen levels or plasminogen activator inhibitor 1 levels (pleiotropy)	rs10774625-?	4e-14
24	34446935	Externalizing behaviour (multivariate analysis)	rs10774625-A	1e-11	0.01
24	36180795	Large artery stroke (MTAG)	rs10774625-A	8e-12	1.06
24	35213538	Cholesteryl esters to total lipids ratio in large HDL	rs10774625-A	9e-10	0.02
24	35213538	Cholesteryl ester levels in HDL	rs10774625-A	6e-09	0.02
24	35213538	Free cholesterol levels in HDL	rs10774625-A	2e-09	0.02
24	35213538	Free cholesterol to total lipids ratio in medium HDL	rs10774625-A	1e-12	0.03
24	29083406	Allergic disease (asthma, hay fever or eczema)	rs7137828-T	2e-10	1.03
24	23603761	Juvenile idiopathic arthritis (oligoarticular or rheumatoid factor-negative polyarticular)	rs7137828-C	2e-09	1.2
24	32888494	Eosinophil percentage of white cells	rs7137828-T	2e-307	0.08
24	32678081	Aging traits (healthspan, parental lifespan or longevity) (multivariate analysis)	rs7137828-T	5e-12
24	29227965	Parental longevity (father's attained age)	rs7137828-C	3e-12
24	29227965	Parental longevity (combined parental age at death)	rs7137828-C	3e-08
24	29912962	Diastolic blood pressure x alcohol consumption (light vs heavy) interaction (2df test)	rs7137828-T	4e-24
24	26752265	Glaucoma (primary open-angle)	rs7137828-T	9e-10	1.17
24	33067605	Pappalysin-1 levels	rs7137828-T	4e-11	0.07
24	35285134	Coronary artery disease or factor VII levels (pleiotropy)	rs7137828-?	3e-21
24	35285134	Coronary artery disease or von Willebrand factor levels (pleiotropy)	rs7137828-?	1e-22
24	35285134	Coronary artery disease or factor XI levels (pleiotropy)	rs7137828-?	1e-21
24	34128465	Spleen volume	rs7137828-?	3e-83	0.13
24	34321204	Albumin levels	rs7137828-T	3e-10	0.08
24	35213538	Glucose levels	rs7137828-C	2e-10	0.03
24	35213538	Lactate levels	rs7137828-C	1e-24	0.04
24	32888493	Mean platelet volume	rs614591-A	4e-14
24	31361310	Allergic rhinitis	rs597808-G	2e-08	1.06
24	32603359	Allergic disease (asthma, hay fever and/or eczema) (multivariate analysis)	rs597808-G	3e-15	0.03
24	32603359	Allergic disease (asthma, hay fever and/or eczema) (age of onset)	rs597808-G	2e-15	0.03
24	31527586	Gastroesophageal reflux disease	rs597808-A	6e-09	1.03
24	30510241	Colorectal cancer or advanced adenoma	rs597808-G	3e-16	1.08
24	32929287	Lymphocyte Absolute Count	rs597808-G	9e-09	0.15
24	35505052	Whole brain restricted isotropic diffusion (multivariate analysis)	rs597808-?	8e-25
24	30595370	Waist-hip ratio	rs597808-?	3e-09
24	34469753	Lymphocyte-to-monocyte ratio	rs597808-A	4e-25
24	33888908	Biological sex	rs629404-T	4e-13	0.02
24	24586183	Thyroid peroxidase antibody positivity	rs653178-C	1e-09	1.14
24	26051272	Sarcoidosis	rs653178-G	2e-10	1.19
24	27863252	Neutrophil percentage of granulocytes	rs653178-T	5e-108	0.08
24	27863252	Eosinophil percentage of granulocytes	rs653178-T	4e-126	0.09
24	27863252	Sum eosinophil basophil counts	rs653178-T	7e-167	0.1
24	31361310	Hay fever and/or eczema	rs653178-T	1e-15	1.05
24	32296059	Asthma	rs653178-T	1e-10
24	27618448	Mean arterial pressure	rs653178-G	1e-23	0.48
24	20383146	Chronic kidney disease	rs653178-T	4e-11	0.01
24	21383967	Celiac disease or Rheumatoid arthritis	rs653178-C	3e-19
24	21909110	Blood pressure	rs653178-T	7e-20	0.43
24	32888494	Lymphocyte percentage of white cells	rs653178-T	2e-75	0.04
24	30275531	LDL cholesterol	rs653178-T	4e-20	0.03
24	32929287	CD45RA- CD4+ T cell Absolute Count	rs653178-T	1e-08	0.16
24	32888494	Neutrophil percentage of white cells	rs653178-T	8e-111	0.05
24	33821002	Brain shape (segment 1)	rs653178-?	1e-09
24	33462484	Serum total protein level	rs653178-T	8e-18	0.02
24	33462484	Serum phosphate levels	rs653178-T	1e-27	0.03
24	35164939	Brain morphology (MOSTest)	rs653178-?	5e-13
24	30595370	Eczema	rs653178-?	4e-19
24	33462484	Non-albumin protein levels	rs653178-T	3e-59	0.04
24	34855049	Lifetime smoking (without educational attainment)	rs653178-?	1e-08
24	33462484	Aspartate aminotransferase to alanine aminotransferase ratio	rs653178-T	2e-12	0.02
24	33414548	Kynurenine levels	rs653178-C	1e-45	14.17
24	34910505	Vertex-wise sulcal depth	rs653178-C	2e-35	12.41
24	35505052	Whole brain free water diffusion (multivariate analysis)	rs653178-?	2e-19
24	34560273	Cortical thickness	rs653178-C	1e-17
24	34560273	Cortical surface area	rs653178-C	1e-17
24	34469753	Neutrophil-to-lymphocyte ratio	rs653178-C	8e-64
24	33462484	Serum albumin levels	rs653178-T	4e-20	0.02
24	33462484	Serum alkaline phosphatase levels	rs653178-T	9e-23	0.02
24	34910505	Vertex-wise cortical thickness	rs653178-C	6e-34	12.15
24	33462484	Cystatin C levels	rs653178-T	3e-174	0.07
24	35697868	Right ventricular stroke volume (MTAG)	rs653178-C	3e-15	0.05
24	34910505	Vertex-wise cortical surface area	rs653178-C	2e-22	9.77
24	33462484	Direct bilirubin levels	rs653178-T	2e-40	0.03
24	35213538	Total lipid levels in IDL	rs653178-C	2e-13	0.03
24	35213538	Phospholipid levels in IDL	rs653178-C	4e-12	0.03
24	35213538	Concentration of IDL particles	rs653178-C	6e-10	0.03
24	35213538	Free cholesterol to total lipids ratio in large HDL	rs653178-C	3e-09	0.02
24	35213538	Free cholesterol levels in large HDL	rs653178-C	2e-08	0.02
24	35213538	Total cholines levels	rs653178-C	3e-10	0.02
24	35213538	Cholesteryl esters to total lipids ratio in IDL	rs653178-C	2e-08	0.02
24	35213538	Free cholesterol levels in IDL	rs653178-C	4e-14	0.03
24	35213538	Cholesteryl ester levels in large HDL	rs653178-C	1e-08	0.02
24	35213538	Cholesterol to total lipids ratio in large HDL	rs653178-C	4e-11	0.03
24	35213538	Cholesterol levels in IDL	rs653178-C	2e-14	0.03
24	35213538	Cholesteryl ester levels in IDL	rs653178-C	3e-14	0.03
24	35213538	Concentration of large HDL particles	rs653178-C	2e-08	0.02
24	35213538	Cholesteryl ester levels in very large HDL	rs653178-C	5e-10	0.02
24	35213538	Concentration of very large HDL particles	rs653178-C	8e-09	0.02
24	35213538	Cholesterol levels in very small VLDL	rs653178-C	7e-09	0.02
24	35213538	Triglycerides to total lipids ratio in very small VLDL	rs653178-C	3e-10	0.02
24	35213538	Phospholipids to total lipids ratio in small VLDL	rs653178-C	4e-12	0.03
24	35213538	Sphingomyelin levels	rs653178-C	8e-15	0.03
24	35213538	Total phospholipid levels in lipoprotein particles	rs653178-C	5e-11	0.03
24	35213538	Cholesterol levels in very large HDL	rs653178-C	2e-09	0.02
24	35213538	Cholesteryl esters to total lipids ratio in very small VLDL	rs653178-C	2e-10	0.02
24	35213538	Cholesteryl ester levels in very small VLDL	rs653178-C	1e-09	0.02
24	35213538	Total esterified cholesterol levels	rs653178-C	2e-14	0.03
24	35213538	Total free cholesterol levels	rs653178-C	1e-12	0.03
24	35213538	Cholesteryl ester levels in medium VLDL	rs653178-C	5e-10	0.03
24	35213538	Triglycerides to total lipids ratio in medium VLDL	rs653178-C	4e-10	0.02
24	35213538	Remnant cholesterol (non-HDL, non-LDL -cholesterol)	rs653178-C	2e-09	0.02
24	35213538	Cholesterol levels in medium VLDL	rs653178-C	4e-09	0.02
24	35213538	Cholesterol to total lipids ratio in medium VLDL	rs653178-C	9e-10	0.02
24	35213538	Free cholesterol to total lipids ratio in medium VLDL	rs653178-C	2e-11	0.03
24	35213538	Phospholipids to total lipids ratio in medium VLDL	rs653178-C	8e-10	0.02
24	35213538	Cholesterol levels in large HDL	rs653178-C	1e-08	0.02
24	35213538	Phospholipids to total lipids ratio in large HDL	rs653178-C	9e-10	0.02
24	35213538	Free cholesterol to total lipids ratio in small VLDL	rs653178-C	1e-11	0.03
24	35213538	Concentration of large LDL particles	rs11065961-G	3e-10	0.03
24	35213538	Triglycerides to total lipids ratio in small VLDL	rs11065961-G	1e-09	0.03
24	32047268	Small vessel stroke (CCSp classification)	rs11065979-?	9e-09	1.13
24	27863252	White blood cell count (basophil)	rs11065979-T	1e-12	0.03
24	22961000	Primary biliary cirrhosis	rs11065979-A	3e-09	1.2
24	30642433	Parental lifespan	rs11065979-C	1e-12	0.28
24	28537254	Psoriasis	rs11065979-T	2e-08	1.08
24	32929287	CD64 on CD14+ CD16+ monocyte	rs11065979-T	6e-09	0.15
24	35803233	Uterine leiomyoma or breast cancer (pleiotropy)	rs11065979-T	4e-09
24	34021172	Waist-to-hip ratio adjusted for BMI	rs11065979-T	2e-08	0.02
24	24097068	Cholesterol, total	rs11065987-G	2e-16	0.03
24	26394269	Primary biliary cholangitis	rs11065987-G	3e-08	1.19
24	24262325	Coronary artery disease or ischemic stroke	rs11065987-?	4e-14
24	24262325	Coronary artery disease or large artery stroke	rs11065987-?	3e-10
24	23297363	Tetralogy of Fallot	rs11065987-G	8e-11	1.34
24	27286809	C-reactive protein levels or LDL-cholesterol levels (pleiotropy)	rs10744775-T	3e-08
24	34107879	White blood cell count (lymphocyte)	rs847888-A	4e-10	0.01
24	26708676	Ischemic stroke (small artery occlusion)	rs10744777-T	3e-09	1.17
24	34837083	Descending thoracic aortic diameter	rs10744777-T	9e-10	0.04
24	32376654	Adult body size	rs11513729-C	2e-08	0.01
24	35078996	Serum levels of protein ICAM2	rs17696736-G	3e-12	0.14
24	35213538	Total concentration of lipoprotein particles	rs17696736-A	2e-09	0.02
24	30696823	Chronotype	rs7298532-T	1e-10	1.03
24	30595370	Morning person	rs7298532-?	5e-09
24	21437268	Oral cavity and pharyngeal cancer	rs4767364-A	2e-08	1.13
24	35710981	Estimated glomerular filtration rate (creatinine)	rs10850001-A	1e-10	6.44
24	34272381	Estimated glomerular filtration rate (cystatin c)	rs10850001-A	6e-78	0.01
24	26546613	Celiac disease and Rheumatoid arthritis	rs11066188-?	9e-10	1.09
24	31285632	Peripheral artery disease	rs11066301-G	3e-11	1.06
24	30573655	Systemic seropositive rheumatic diseases (Systemic sclerosis or systemic lupus erythematosus or rheumatoid arthritis or idiopathic inflammatory myopathies)	rs11066301-T	4e-08	1.11
24	19820697	Hematological parameters	rs11066301-G	8e-12	4.65
24	35697868	Right ventricular end systolic volume	rs11066320-A	1e-08	0.05
24	35697868	Right ventricular end diastolic volume	rs11066320-A	8e-09	0.05
26	31669095	Body mass index	rs11645302-?	1e-11
26	30038396	Cognitive performance (MTAG)	rs11645302-T	2e-09	0.02
26	30038396	Educational attainment (MTAG)	rs4788115-A	1e-09	0.01
26	30038396	Educational attainment (years of education)	rs4788115-A	2e-09	0.01
26	35361970	Educational attainment	rs4788115-A	2e-08	0.01
27	29875488	Blood protein levels	rs75407602-T	8e-86	1.03
27	36168886	Intercellular adhesion molecule 5 levels	rs75407602-T	2e-26	1.14
27	27863252	Plateletcrit	rs74956615-A	2e-15	0.06
27	26974007	Chronic inflammatory diseases (ankylosing spondylitis, Crohn's disease, psoriasis, primary sclerosing cholangitis, ulcerative colitis) (pleiotropy)	rs74956615-?	2e-22
27	30572963	Rheumatoid arthritis	rs74956615-?	4e-15	1.38
27	30572963	Type 1 diabetes	rs74956615-?	5e-10	1.4
27	30572963	Autoimmune traits (pleiotropy)	rs74956615-A	2e-17
27	34237774	COVID-19 (critical illness vs population)	rs74956615-A	1e-11	1.43
27	34237774	COVID-19 (hospitalized vs population)	rs74956615-A	5e-10	1.27
27	27863252	Lymphocyte count	rs35251378-A	2e-25	0.04
27	30573655	Systemic seropositive rheumatic diseases (Systemic sclerosis or systemic lupus erythematosus or rheumatoid arthritis or idiopathic inflammatory myopathies)	rs11085725-?	3e-10	1.14
27	32888494	Neutrophil percentage of white cells	rs11085725-T	3e-15	0.02
27	34594039	Medication use (thyroid preparations)	rs11085725-T	1e-13	0.07
27	24532676	Rheumatoid arthritis (ACPA-positive)	rs34536443-C	3e-15	1.52
27	27863252	Platelet count	rs34536443-C	7e-13	0.06
27	22961000	Primary biliary cirrhosis	rs34536443-G	1e-12	1.91
27	23603761	Juvenile idiopathic arthritis (oligoarticular or rheumatoid factor-negative polyarticular)	rs34536443-?	1e-10	1.79
27	31604244	Multiple sclerosis	rs34536443-G	3e-11	1.2
27	32581359	Autoimmune thyroid disease	rs34536443-G	8e-13	1.18
27	23143594	Psoriasis	rs34536443-G	9e-31	1.88
27	26626624	Psoriasis vulgaris	rs34536443-G	1e-16	1.78
27	32888494	Lymphocyte percentage of white cells	rs34536443-C	3e-15	0.04
27	28714469	Systemic lupus erythematosus	rs34536443-?	2e-25	2.13
27	30595370	Autoimmune traits	rs34536443-?	4e-28
27	30595370	Hypothyroidism	rs34536443-?	2e-13
27	33385400	Psoriasis or type 2 diabetes (trans-disease meta-analysis)	rs34536443-G	8e-29	1.41
27	33385400	Psoriasis or type 2 diabetes (trans-disease meta-analysis)(opposite effect)	rs34536443-G	2e-25	1.38
27	35255492	COVID-19 (critical illness vs population or mild symptoms)	rs34536443-C	2e-08
27	36333501	Rheumatoid arthritis (rheumatoid factor and/or anti-cyclic citrullinated peptide seropositive)	rs34536443-C	2e-18	0.64
27	26394269	Primary biliary cholangitis	rs2304256-C	1e-10	1.27
27	34469753	Platelet-to-lymphocyte ratio	rs144309607-C	3e-25
27	28067908	Crohn's disease	rs11879191-?	3e-13
27	28067908	Inflammatory bowel disease	rs11879191-?	2e-11
27	23749187	Ankylosing spondylitis	rs35164067-G	7e-09	1.16
27	34594039	Aspartate aminotransferase levels	rs45524632-A	3e-12	0.05
28	24390342	Rheumatoid arthritis	rs1893592-A	7e-12	1.11
28	24532676	Rheumatoid arthritis (ACPA-positive)	rs1893592-A	8e-11	1.12
28	27992413	Primary sclerosing cholangitis	rs1893592-A	2e-12	1.22
28	26974007	Chronic inflammatory diseases (ankylosing spondylitis, Crohn's disease, psoriasis, primary sclerosing cholangitis, ulcerative colitis) (pleiotropy)	rs1893592-?	6e-09
28	32888493	Lymphocyte count	rs1893592-C	2e-12	0.01
28	26546613	Celiac disease and Rheumatoid arthritis	rs1893592-?	8e-11	0.91
28	22057235	Celiac disease	rs1893592-?	3e-09	1.14
28	30572963	Type 1 diabetes	rs1893592-?	2e-09	1.16
28	30572963	Autoimmune traits (pleiotropy)	rs1893592-C	5e-12
28	36333501	Rheumatoid arthritis (rheumatoid factor and/or anti-cyclic citrullinated peptide seropositive)	rs1893592-C	2e-11	0.91
Statistical analyses for GWAS associations were conducted using a two-sided test, with genome-wide significance thresholds (P < 5×10−8) applied to account for multiple comparisons.
