# Supplementary material for: GWAS identifies genetic loci, lifestyle factors and circulating biomarkers that are risk factors for sarcoidosis
Source: Nat Commun. 2025 Mar 12;16:2481. doi: 10.1038/s41467-025-57829-z (PMC11903676; doi:10.1038/s41467-025-57829-z)
Supplement: Supplementary file 4 — Supplementary Data 2 [file 41467_2025_57829_MOESM4_ESM.xlsx]

## Sheet: Sheet1
Supplementary table 2. Pleiotropic associations with autoimmune diseases for 28 sarcoidosis-associated loci in the GWAS Catalog database.
Locus	Lead SNP	Chr:Position (hg38)	Nearest gene	Pleiotropy with autoimmune diseases
1	rs34017352	1:67132522	C1orf141, IL23R	Crohn's disease, acute anterior uveitis, ankylosing spondylitis, psoriasis
2	rs7549723	1:150569336	RN7SL600P	Not reported
3	rs72695390	1:167631783	RCSD1	Not reported
4	rs2422255	1:172815258	RP1-15D23.2	Celiac disease
5	rs34977426	2:60731591	ATP1B3P1	Asthma, ulcerative colitis, celiac disease, Crohn's disease
6	rs546039326	2:96560781	ARID5A	Not reported
7	rs145955907	2:97725153	ZAP70	Not reported
8	rs10183338	2:110853239	ACOXL	Rheumatoid arthritis
9	rs67748055	2:198046702	PLCL1	Rheumatoid arthritis, asthma, eczema, Crohn's disease, systemic lupus erythematosus
10	rs10189685	2:202623726	AC009960.3	Not reported
11	rs10933330	2:230322452	SP140	Ankylosing spondylitis, Crohn's disease, psoriasis, primary sclerosing cholangitis, ulcerative colitis
12	rs17041517	3:4834831	ITPR1:AC018816.3	Not reported
13	rs1152002	3:12430372	PPARG	Not reported
14	rs7639471	3:112336864	CD200	Not reported
15	rs11567997	5:138289539	CDC25C	Not reported
16	rs4921493	5:159409099	AC008703.1	Ankylosing spondylitis, Crohn's disease, psoriasis, primary sclerosing cholangitis, ulcerative colitis
17	rs12195589	6:32476807	HLA-DRB9	Asthma, type 1 diabetes, autoimmune thyroid and liver diseases, multiple sclerosis, Graves' disease, psoriasis, celiac disease, overall autoimmune disease
18	rs873973	7:75837299	CCL24	Not reported
19	rs77112238	9:126425324	MVB12B	Not reported
20	rs77029323	10:62690119	ZNF365	Multiple sclerosis
21	rs11202051	10:80193615	ANXA11	Not reported
22	rs663743	11:64340263	CCDC88B	Rheumatoid arthritis, psoriasis vulgaris, multiple sclerosis, Crohn's disease, type 1 diabetes
23	rs7965287	12:57794913	TSFM	Multiple sclerosis
24	rs3184504	12:111446804	SH2B3	Type 1 diabetes, rheumatoid arthritis, autoimmune thyroid disease, overall autoimmune disease
25	rs11856316	15:82846540	HOMER2	Not reported
26	rs4788115	16:28986790	RP11-264B17.3:LAT	Not reported
27	rs34536443	19:10352442	TYK2	Rheumatoid arthritis, type 1 diabetes, psoriasis, systemic lupus erythematosus, inflammatory bowel disease, ankylosing spondylitis, and overall autoimmune disease
28	rs1893592	21:42434957	UBASH3A	Celiac disease, rheumatoid arthritis, type 1 diabetes
Chr, chromosome; SNP, single nucleotide polymorphism.
