# Supplementary material for: GWAS identifies genetic loci, lifestyle factors and circulating biomarkers that are risk factors for sarcoidosis
Source: Nat Commun. 2025 Mar 12;16:2481. doi: 10.1038/s41467-025-57829-z (PMC11903676; doi:10.1038/s41467-025-57829-z)
Supplement: Supplementary file 5 — Supplementary Data 3 [file 41467_2025_57829_MOESM5_ESM.xlsx]

## Sheet: Sheet1
Supplementary table 3. Results of TWAS in spleen, whole blood, and lung based on GTEx v8 data
Tissue	ENSGID	Gene symbol	Z score	P value
Whole Blood	ENSG00000137310.11	TCF19	-13.6	4.2e-42
Whole Blood	ENSG00000213722.8	DDAH2	12.45	1.4e-35
Whole Blood	ENSG00000272221.1	XXbac-BPG181B23.7	11.47	1.87e-30
Whole Blood	ENSG00000168071.21	CCDC88B	9.44	3.9e-21
Whole Blood	ENSG00000198502.5	HLA-DRB5	8.97	2.96e-19
Whole Blood	ENSG00000137185.11	ZSCAN9	-8.75	2.05e-18
Whole Blood	ENSG00000124508.16	BTN2A2	8.74	2.35e-18
Whole Blood	ENSG00000158691.14	ZSCAN12	-8.68	3.89e-18
Whole Blood	ENSG00000237541.3	HLA-DQA2	-8.46	2.73e-17
Whole Blood	ENSG00000204463.12	BAG6	8.33	8.27e-17
Whole Blood	ENSG00000204610.12	TRIM15	-7.95	1.9e-15
Whole Blood	ENSG00000179344.16	HLA-DQB1	7.69	1.48e-14
Whole Blood	ENSG00000122378.13	FAM213A	-7.09	1.36e-12
Whole Blood	ENSG00000146109.4	ABT1	6.72	1.87e-11
Whole Blood	ENSG00000189298.13	ZKSCAN3	6.71	2e-11
Whole Blood	ENSG00000186470.13	BTN3A2	-6.51	7.75e-11
Whole Blood	ENSG00000272468.1	RP1-86C11.7	-5.97	2.32e-09
Whole Blood	ENSG00000115896.15	PLCL1	-5.85	4.86e-09
Whole Blood	ENSG00000160185.14	UBASH3A	-5.71	1.16e-08
Whole Blood	ENSG00000204657.3	OR2H2	-5.67	1.39e-08
Whole Blood	ENSG00000197903.7	HIST1H2BK	-5.62	1.87e-08
Whole Blood	ENSG00000213658.11	LAT	-5.57	2.61e-08
Whole Blood	ENSG00000197279.3	ZNF165	5.42	6.11e-08
Whole Blood	ENSG00000272462.2	U91328.19	5.37	7.97e-08
Whole Blood	ENSG00000096968.13	JAK2	5.29	1.23e-07
Whole Blood	ENSG00000276180.1	HIST1H4I	-5.28	1.28e-07
Whole Blood	ENSG00000117868.15	ESYT2	5.26	1.43e-07
Whole Blood	ENSG00000105397.13	TYK2	-5.26	1.46e-07
Whole Blood	ENSG00000143452.15	HORMAD1	-5.22	1.77e-07
Whole Blood	ENSG00000149782.11	PLCB3	-5.22	1.78e-07
Whole Blood	ENSG00000112812.15	PRSS16	5.17	2.29e-07
Whole Blood	ENSG00000139266.5	2025-03-09	-5.14	2.78e-07
Whole Blood	ENSG00000123297.17	TSFM	5.1	3.36e-07
Whole Blood	ENSG00000037897.16	METTL1	-5.08	3.75e-07
Whole Blood	ENSG00000123427.16	METTL21B	-5.08	3.75e-07
Whole Blood	ENSG00000257595.2	RP3-473L9.4	-5.05	4.42e-07
Whole Blood	ENSG00000173209.22	AHSA2	-5.04	4.77e-07
Whole Blood	ENSG00000237651.6	C2orf74	5.01	5.39e-07
Whole Blood	ENSG00000137288.9	UQCC2	5.01	5.47e-07
Whole Blood	ENSG00000111801.15	BTN3A3	5	5.69e-07
Whole Blood	ENSG00000197062.11	ZSCAN26	-5	5.69e-07
Whole Blood	ENSG00000182134.15	TDRKH	4.97	6.69e-07
Whole Blood	ENSG00000204438.10	GPANK1	4.93	8.32e-07
Whole Blood	ENSG00000256433.2	RP1-102E24.8	-4.91	9.34e-07
Whole Blood	ENSG00000180596.7	HIST1H2BC	-4.85	1.24e-06
Whole Blood	ENSG00000143387.12	CTSK	-4.85	1.26e-06
Whole Blood	ENSG00000239282.7	GATSL3	-4.81	1.49e-06
Whole Blood	ENSG00000189077.10	TMEM120A	-4.81	1.5e-06
Whole Blood	ENSG00000107537.13	PHYH	-4.79	1.69e-06
Whole Blood	ENSG00000151923.17	TIAL1	4.78	1.79e-06
Whole Blood	ENSG00000137825.10	ITPKA	4.76	1.91e-06
Whole Blood	ENSG00000122359.17	ANXA11	4.76	1.92e-06
Whole Blood	ENSG00000204536.13	CCHCR1	-4.73	2.19e-06
Whole Blood	ENSG00000146701.11	MDH2	-4.73	2.2e-06
Whole Blood	ENSG00000213398.7	LCAT	-4.71	2.49e-06
Whole Blood	ENSG00000198324.13	FAM109A	-4.69	2.7e-06
Whole Blood	ENSG00000073605.18	GSDMB	4.67	2.99e-06
Whole Blood	ENSG00000177426.20	TGIF1	-4.65	3.34e-06
Whole Blood	ENSG00000103064.13	SLC7A6	4.61	4.08e-06
Whole Blood	ENSG00000111252.10	SH2B3	4.6	4.21e-06
Spleen	ENSG00000137310.11	TCF19	-14.42	4.12e-47
Spleen	ENSG00000204310.12	AGPAT1	12.97	1.78e-38
Spleen	ENSG00000184357.4	HIST1H1B	-8.26	1.4e-16
Spleen	ENSG00000204472.12	AIF1	8.24	1.67e-16
Spleen	ENSG00000276368.1	HIST1H2AJ	-8.22	2.06e-16
Spleen	ENSG00000168071.21	CCDC88B	8.12	4.6e-16
Spleen	ENSG00000272221.1	XXbac-BPG181B23.7	7.86	3.9e-15
Spleen	ENSG00000137185.11	ZSCAN9	-7.84	4.43e-15
Spleen	ENSG00000138439.11	FAM117B	-7.69	1.5e-14
Spleen	ENSG00000137338.5	PGBD1	7.15	8.95e-13
Spleen	ENSG00000204314.10	PRRT1	-7.05	1.84e-12
Spleen	ENSG00000213722.8	DDAH2	6.96	3.41e-12
Spleen	ENSG00000237541.3	HLA-DQA2	6.54	6.33e-11
Spleen	ENSG00000228022.5	HCG20	-6.34	2.26e-10
Spleen	ENSG00000112812.15	PRSS16	6.25	4.19e-10
Spleen	ENSG00000146109.4	ABT1	6.23	4.59e-10
Spleen	ENSG00000115896.15	PLCL1	-6.14	8.18e-10
Spleen	ENSG00000124635.8	HIST1H2BJ	-5.85	4.77e-09
Spleen	ENSG00000160185.14	UBASH3A	-5.71	1.16e-08
Spleen	ENSG00000122378.13	FAM213A	-5.68	1.38e-08
Spleen	ENSG00000204657.3	OR2H2	-5.67	1.39e-08
Spleen	ENSG00000108219.14	TSPAN14	5.62	1.95e-08
Spleen	ENSG00000096433.10	ITPR3	-5.6	2.13e-08
Spleen	ENSG00000204520.12	MICA	-5.48	4.2e-08
Spleen	ENSG00000137288.9	UQCC2	5.46	4.82e-08
Spleen	ENSG00000124508.16	BTN2A2	5.29	1.19e-07
Spleen	ENSG00000143384.12	MCL1	-5.27	1.38e-07
Spleen	ENSG00000197062.11	ZSCAN26	-5.18	2.23e-07
Spleen	ENSG00000123297.17	TSFM	5.1	3.36e-07
Spleen	ENSG00000135407.10	AVIL	-5.1	3.42e-07
Spleen	ENSG00000123427.16	METTL21B	-5.07	4.03e-07
Spleen	ENSG00000213626.11	LBH	5.06	4.11e-07
Spleen	ENSG00000257595.2	RP3-473L9.4	-5.05	4.42e-07
Spleen	ENSG00000261839.1	RP1-265C24.8	5.05	4.53e-07
Spleen	ENSG00000237651.6	C2orf74	5	5.8e-07
Spleen	ENSG00000127952.16	STYXL1	-4.98	6.46e-07
Spleen	ENSG00000163795.13	ZNF513	4.97	6.57e-07
Spleen	ENSG00000189077.10	TMEM120A	4.94	8e-07
Spleen	ENSG00000256433.2	RP1-102E24.8	-4.84	1.33e-06
Spleen	ENSG00000166908.17	PIP4K2C	4.79	1.67e-06
Spleen	ENSG00000234745.10	HLA-B	4.78	1.78e-06
Spleen	ENSG00000168961.16	LGALS9	-4.72	2.33e-06
Spleen	ENSG00000173209.22	AHSA2	-4.7	2.55e-06
Spleen	ENSG00000146701.11	MDH2	-4.67	2.99e-06
Spleen	ENSG00000081237.18	PTPRC	4.65	3.36e-06
Lung	ENSG00000137310.11	TCF19	-14.32	1.6e-46
Lung	ENSG00000204438.10	GPANK1	13.41	5.31e-41
Lung	ENSG00000204536.13	CCHCR1	9.66	4.36e-22
Lung	ENSG00000168071.21	CCDC88B	9.44	3.9e-21
Lung	ENSG00000204610.12	TRIM15	-8.61	7.19e-18
Lung	ENSG00000214894.6	LINC00243	8.58	9.16e-18
Lung	ENSG00000204632.11	HLA-G	-8.45	3.04e-17
Lung	ENSG00000184357.4	HIST1H1B	-8.26	1.4e-16
Lung	ENSG00000173457.10	PPP1R14B	7.44	9.72e-14
Lung	ENSG00000186470.13	BTN3A2	-7.29	3.1e-13
Lung	ENSG00000197903.7	HIST1H2BK	7.15	8.9e-13
Lung	ENSG00000179344.16	HLA-DQB1	7.14	9.03e-13
Lung	ENSG00000124508.16	BTN2A2	7.06	1.73e-12
Lung	ENSG00000187626.8	ZKSCAN4	7.05	1.84e-12
Lung	ENSG00000137288.9	UQCC2	6.25	4.04e-10
Lung	ENSG00000112812.15	PRSS16	5.97	2.39e-09
Lung	ENSG00000124635.8	HIST1H2BJ	-5.85	4.77e-09
Lung	ENSG00000162944.10	RFTN2	-5.85	4.98e-09
Lung	ENSG00000160185.14	UBASH3A	-5.71	1.16e-08
Lung	ENSG00000146109.4	ABT1	5.54	3.01e-08
Lung	ENSG00000096433.10	ITPR3	-5.54	3.02e-08
Lung	ENSG00000108219.14	TSPAN14	5.54	3.04e-08
Lung	ENSG00000122378.13	FAM213A	-5.5	3.78e-08
Lung	ENSG00000096968.13	JAK2	5.29	1.23e-07
Lung	ENSG00000143365.17	RORC	5.23	1.67e-07
Lung	ENSG00000143379.12	SETDB1	5.11	3.24e-07
Lung	ENSG00000143418.19	CERS2	-5.11	3.26e-07
Lung	ENSG00000123297.17	TSFM	5.1	3.36e-07
Lung	ENSG00000135407.10	AVIL	-5.1	3.42e-07
Lung	ENSG00000197062.11	ZSCAN26	-5.08	3.7e-07
Lung	ENSG00000037897.16	METTL1	-5.08	3.75e-07
Lung	ENSG00000123240.16	OPTN	-5.08	3.85e-07
Lung	ENSG00000123427.16	METTL21B	-5.07	4.03e-07
Lung	ENSG00000257595.2	RP3-473L9.4	-5.07	4.06e-07
Lung	ENSG00000171303.6	KCNK3	-4.99	5.98e-07
Lung	ENSG00000213626.11	LBH	4.99	6.15e-07
Lung	ENSG00000127952.16	STYXL1	-4.98	6.52e-07
Lung	ENSG00000127948.15	POR	4.95	7.27e-07
Lung	ENSG00000133665.12	DYDC2	4.92	8.78e-07
Lung	ENSG00000237651.6	C2orf74	4.89	1.02e-06
Lung	ENSG00000180596.7	HIST1H2BC	4.85	1.24e-06
Lung	ENSG00000116704.7	SLC35D1	-4.85	1.24e-06
Lung	ENSG00000151923.17	TIAL1	-4.82	1.46e-06
Lung	ENSG00000204520.12	MICA	-4.74	2.11e-06
Lung	ENSG00000146701.11	MDH2	-4.74	2.12e-06
Lung	ENSG00000143363.15	PRUNE1	4.74	2.17e-06
Lung	ENSG00000117868.15	ESYT2	4.67	2.99e-06
Lung	ENSG00000261353.1	CTA-14H9.5	-4.66	3.22e-06
Lung	ENSG00000081237.18	PTPRC	4.65	3.36e-06
Lung	ENSG00000163795.13	ZNF513	4.64	3.47e-06
Statistical analyses were conducted using a two-sided test, with Bonferroni correction applied for multiple comparisons,
