# Supplementary material for: GWAS identifies genetic loci, lifestyle factors and circulating biomarkers that are risk factors for sarcoidosis
Source: Nat Commun. 2025 Mar 12;16:2481. doi: 10.1038/s41467-025-57829-z (PMC11903676; doi:10.1038/s41467-025-57829-z)
Supplement: Supplementary file 6 — Supplementary Data 4 [file 41467_2025_57829_MOESM6_ESM.xlsx]

## Sheet: Sheet1
Supplementary table 4. Mendelian randomization association between genetically predicted 65 inflammatory markers and risk of sarcoidosis
Exposure	nSNPs	Inverse variance weighted				Weighted median			MR-Egger
		OR	95% CI	P	FDR	OR	95% CI	P	OR	95% CI	P	Cochran’s Q value	P Egger intercept	P MR-PRESSO global
Antithrombin-III	1	1.03	0.56-1.9	0.926	0.966
C-C motif chemokine 16	1	1.02	0.98-1.06	0.418	0.87
C-C motif chemokine 2	1	1.29	0.69-2.4	0.421	0.87
C-C motif chemokine 20	1	0.91	0.6-1.37	0.655	0.87
C-C motif chemokine 25	1	0.97	0.92-1.03	0.349	0.87
C-C motif chemokine 27	1	1.09	0.89-1.34	0.379	0.87
C-C motif chemokine 5	1	0.96	0.76-1.2	0.702	0.87
C-C motif chemokine 7	1	0.98	0.9-1.06	0.589	0.87
C-C motif chemokine 8	1	0.99	0.96-1.03	0.674	0.87
C-reactive protein	1	0.92	0.76-1.11	0.389	0.87
C-type lectin domain family 11 member A	1	1.05	0.89-1.25	0.536	0.87
C-X-C motif chemokine 10	1	1.13	0.74-1.74	0.565	0.87
C-X-C motif chemokine 11	1	0.95	0.83-1.1	0.517	0.87
C-X-C motif chemokine 5	1	0.97	0.81-1.16	0.709	0.87
C-X-C motif chemokine 9	1	0.85	0.67-1.07	0.174	0.627
E-selectin	1	0.67	0.48-0.92	0.013	0.138
Eotaxin	1	1.24	0.8-1.92	0.326	0.87
Fibroblast growth factor 23	1	1.22	0.77-1.94	0.398	0.87
Fibroblast growth factor 7	1	0.96	0.8-1.16	0.682	0.87
Fractalkine	1	1.05	0.89-1.24	0.568	0.87
Hepatocyte growth factor	1	0.97	0.7-1.35	0.875	0.966
Interleukin-12 receptor subunit beta-2	1	0.8	0.7-0.93	0.002	0.039
Interleukin-17 receptor D	1	1.03	0.91-1.17	0.643	0.87
Interleukin-17D	1	0.96	0.7-1.33	0.814	0.966
Interleukin-18	1	0.87	0.73-1.02	0.093	0.464
Interleukin-2 receptor subunit alpha	1	1.43	0.84-2.45	0.188	0.642
Interleukin-2 receptor subunit beta	1	0.59	0.42-0.82	0.002	0.034
Interleukin-27 receptor subunit alpha	1	1.05	1.01-1.1	0.028	0.206
Interleukin-7 receptor subunit alpha	1	1.08	0.88-1.32	0.478	0.87
Interleukin-8	1	0.85	0.53-1.35	0.482	0.87
Macrophage colony-stimulating factor 1	1	1.28	0.95-1.72	0.109	0.508
Macrophage migration inhibitory factor	1	0.98	0.79-1.22	0.883	0.966
Placenta growth factor	1	0.94	0.71-1.25	0.676	0.87
Plasminogen activator inhibitor 1	1	0.96	0.66-1.41	0.838	0.966
Pro-epidermal growth factor	1	0.95	0.73-1.23	0.693	0.87
Prothrombin	1	1.21	0.88-1.68	0.247	0.765
Vascular endothelial growth factor C	1	0.98	0.94-1.03	0.5	0.87
C-C motif chemokine 3	2	0.71	0.49-1.03	0.072	0.424
C-X-C motif chemokine 16	2	0.89	0.73-1.08	0.229	0.745
Fibrinogen gamma chain	2	0.99	0.81-1.23	0.951	0.966
Interleukin-1 receptor type 1	2	0.83	0.65-1.06	0.133	0.539
Interleukin-1 receptor type 2	2	0.99	0.92-1.06	0.684	0.87
Interleukin-23 receptor	2	2.18	1.93-2.46	1.69e-36	1.1e-34
Mannose-binding protein C	2	1	0.96-1.04	0.944	0.966
Serum amyloid P-component	2	1.02	0.93-1.12	0.638	0.87
Tumor necrosis factor ligand superfamily member 10	2	0.99	0.84-1.18	0.938	0.966
C-C motif chemokine 17	3	0.96	0.92-1.01	0.125	0.899	0.96	0.85-1.09	0.549	1.09	0.73-1.62	0.757	0	0.65	NA
C-C motif chemokine 22	3	1.02	0.93-1.11	0.658	0.899	1.03	0.91-1.18	0.615	1.14	0.91-1.44	0.46	1	0.468	NA
C-C motif chemokine 4	3	1	0.79-1.27	0.985	0.899	1	0.81-1.23	0.974	0.81	0.58-1.13	0.433	3	0.363	NA
Intercellular adhesion molecule 1	3	1.04	0.85-1.27	0.684	0.484	0.98	0.86-1.11	0.753	0.91	0.66-1.26	0.669	6	0.486	NA
Interleukin-1 receptor-like 2	3	1.11	1.03-1.2	0.008	0.28	1.11	0.97-1.26	0.117	0.99	0.7-1.4	0.961	1	0.607	NA
Serum amyloid A-2 protein	3	1.06	1.03-1.08	7.31e-06	2.6e-11	1.05	0.97-1.15	0.223	1.06	0.89-1.25	0.637	0	0.991	NA
C-C motif chemokine 14	4	1.01	0.93-1.09	0.859	0.899	1.02	0.96-1.08	0.545	1.07	0.82-1.41	0.657	7	0.67	0.317
C-X-C motif chemokine 6	4	0.98	0.91-1.06	0.62	0.56	0.99	0.92-1.07	0.885	1.94	0.61-6.22	0.38	3	0.368	0.475
Interleukin-1 receptor antagonist protein	4	0.83	0.64-1.08	0.161	0.56	0.81	0.69-0.96	0.015	0.47	0.16-1.37	0.3	7	0.394	0.345
Pro-adrenomedullin	4	1.01	0.74-1.39	0.945	0.899	0.99	0.75-1.29	0.921	0.99	0.21-4.6	0.988	7	0.977	0.158
Growth-regulated alpha protein	5	1.08	0.9-1.3	0.392	0.934	1.03	0.87-1.22	0.753	0.88	0.69-1.12	0.366	7	0.127	0.26
Pro-interleukin-16	5	0.85	0.73-0.98	0.025	0.899	0.85	0.76-0.96	0.01	0.75	0.65-0.86	0.027	8	0.084	0.332
Serum amyloid A-1 protein	5	1.05	1-1.11	0.047	0.56	1.05	0.97-1.13	0.234	1.03	0.92-1.17	0.619	2	0.763	0.871
Interleukin-6 receptor subunit beta	6	1.02	0.93-1.12	0.667	0.003	1	0.9-1.11	0.977	1	0.85-1.18	0.982	4	0.797	0.492
Interleukin-17 receptor A	9	0.98	0.93-1.04	0.5	0.484	0.95	0.89-1	0.066	0.92	0.84-1.02	0.155	9	0.192	0.383
Vascular endothelial growth factor A	11	1.05	0.93-1.19	0.43	0.899	1.03	0.89-1.21	0.66	0.8	0.64-0.99	0.071	13	0.018	0.254
Interleukin-6 receptor subunit alpha	12	0.96	0.92-1.01	0.081	0.899	0.96	0.9-1.02	0.201	0.87	0.72-1.04	0.156	10	0.286	0.558
Interleukin-1 receptor-like 1	18	1.08	1.01-1.15	0.024	0.899	1.06	0.98-1.15	0.173	0.86	0.68-1.1	0.25	25	0.08	0.101
Haptoglobin	19	1	0.97-1.04	0.868	0.56	0.99	0.94-1.05	0.821	1.01	0.89-1.16	0.83	19	0.862	0.489
We used the inverse variance weighted method under the fixed effects model for the exposures with 1-2 SNPs and the inverse variance weighted method under the multiplicative random effects model for the exposures with >=3 SNPs. CI, confidence interval; OR, odds ratio; SNP, single nucleotide polymorphisms.
Statistical analyses were conducted using a two-sided test, with FDR correction applied for multiple comparisons,
