# Supplementary material for: GWAS identifies genetic loci, lifestyle factors and circulating biomarkers that are risk factors for sarcoidosis
Source: Nat Commun. 2025 Mar 12;16:2481. doi: 10.1038/s41467-025-57829-z (PMC11903676; doi:10.1038/s41467-025-57829-z)
Supplement: Supplementary file 7 — Supplementary Data 5 [file 41467_2025_57829_MOESM7_ESM.xlsx]

## Sheet: Sheet1
Supplementary table 5. Genetic colocalization evidence of the association between inflammatory markers and sarcoidosis.
Association	nSNPs	PP.H0.abf	PP.H1.abf	PP.H2.abf	PP.H3.abf	PP.H4.abf
IL23R-sarcoidosis	1063	0	0	0	0.61	0.39
SAA2- sarcoidosis	647	0	0.95	0	0.02	0.03
IL12RB2- sarcoidosis	609	0	0	0	1	0
IL2RB- sarcoidosis	1333	0	0.27	0	0.07	0.66
SNP, single nucleotide polymorphisms.
