# Supplementary material for: GWAS identifies genetic loci, lifestyle factors and circulating biomarkers that are risk factors for sarcoidosis
Source: Nat Commun. 2025 Mar 12;16:2481. doi: 10.1038/s41467-025-57829-z (PMC11903676; doi:10.1038/s41467-025-57829-z)
Supplement: Supplementary file 8 — Supplementary Data 6 [file 41467_2025_57829_MOESM8_ESM.xlsx]

## Sheet: Sheet1
Supplementary Table 6. Associations between genetically predicted proteins and risk of sarcoidosis in the Fenland study as replication
SeqId	Gene	UniProt	OR	95% CI	P
2849_49	AIF1	P55008	2.38	2.1-2.69	6.45e-43
13473_55	ITPKA	P23677	1.4	1.22-1.62	3.81e-06
2731_29	POR	P16435	1.15	1.08-1.23	1.03e-05
18381_16	ALDH2	P05091	1.48	1.22-1.8	6.84e-05
5353_89	IL1RN	P18510	0.74	0.64-0.87	0.000251
9869_28	NFKB1	P19838	1.51	1.2-1.91	0.000436
9343_16	IL2RB	P14784	0.58	0.42-0.81	0.002
15583_18	FCRLB	Q6BAA4	1.12	1.02-1.23	0.014
6382_17	MANBA	O00462	1.05	0.97-1.14	0.221
17692_2	BTN3A3	O00478	0.9	0.71-1.14	0.387
CI, confidence interval: OR, odds ratio.
Statistical analyses were conducted using a two-sided test. Multiple comparisons were not condcuted due to replication nature.
