# Supplementary material for: GWAS identifies genetic loci, lifestyle factors and circulating biomarkers that are risk factors for sarcoidosis
Source: Nat Commun. 2025 Mar 12;16:2481. doi: 10.1038/s41467-025-57829-z (PMC11903676; doi:10.1038/s41467-025-57829-z)
Supplement: Supplementary file 9 — Supplementary Data 7 [file 41467_2025_57829_MOESM9_ESM.xlsx]

## Sheet: Sheet1
Supplementary table 7. Data sources for exposures used in the Mendelian randomization analysis.
Phenotype	nSNPs	F statistic	Unit	PubMed ID	Sample size	Ancestry	Measurement
Body mass index	311	77.2	SD	30239722	806834	European	Calculated as weight (kg) divided by height (m) squared. Weight and height data were measured (most studies) or self-reported.
Waist circumference	573	55.8	SD	30239722	697734	European	Measured (most studies) or self-reported.
Coffee consumption	12	196.1	50% change	31046077	375833	European	Assessed by a 24-h recall questionnaire.
Smoking initiation	313	40	SD in prevalence of smoking initiation	30643251	1232091	European	Smoking behaviors were measured by questionnaires. Smoking initiation is a binary phenotype representing whether an individual had ever smoked cigarettes regularly in their life.
Alcohol consumption	84	81	SD increase of log-transformed alcoholic drinks/wk	30643251	941280	European	Self-reported by questionnaires.
MVPA	16	40.6	Being active vs. inactive	36071172	298506	European	Measured by questionnaires and dichotomized due to the zero-inflated negative binomial nature of the distribution.
Inflammatory markers	1-19	≥29.6	SD	37205426	876-55,792	European	Measured by BioRad BioPlex assays, SomaScan, or Olink platforms.
Circulating proteins (deCODE)	1 for each protein	>10	SD	34857953	35559	European	SomaScan
Circulating proteins (Fenland)	1 for each protein	>10	SD	34648354	10708	European	SomaScan
MVPA, moderate-to-vigorous physical activity; SD, standard deviation; SNPs, single nucleotide polymorphisms.
