# Supplementary material for: GWAS identifies genetic loci, lifestyle factors and circulating biomarkers that are risk factors for sarcoidosis
Source: Nat Commun. 2025 Mar 12;16:2481. doi: 10.1038/s41467-025-57829-z (PMC11903676; doi:10.1038/s41467-025-57829-z)
Supplement: Supplementary file 12 — Source Data [file 41467_2025_57829_MOESM12_ESM.xlsx]

## Sheet: Figure 1a
gene	gene_name	zscore	effect_size	pvalue	var_g	pred_perf_r2	best_gwas_p	largest_weight	tissue	pvalue.adj	diffexpressed	delabel
ENSG00000137310.11	TCF19	-13.5966	-1.32395424359781	4.19701e-42	0.0133579886149553		4.19701336465992e-42	0.290795548155631	mashr_Whole_Blood	4.62091e-38	DOWN	TCF19
ENSG00000213722.8	DDAH2	12.45	1.89207257508195	1.3987e-35	0.00437507516936015		8.03504260811229e-58	0.11953490752617	mashr_Whole_Blood	1.53996e-31	UP	DDAH2
ENSG00000272221.1	XXbac-BPG181B23.7	11.4701	0.34394713180001	1.865e-30	0.180026113604495		1.86500379862788e-30	0.61201266281353	mashr_Whole_Blood	2.05337e-26	UP	XXbac-BPG181B23.7
ENSG00000168071.21	CCDC88B	9.43519	1.95442174410245	3.903e-21	0.00295727677278202		3.9029971623735e-21	0.083144797426835	mashr_Whole_Blood	4.2972e-17	UP	CCDC88B
ENSG00000198502.5	HLA-DRB5	8.97003	0.228814277623029	2.96426e-19	0.226352456390915		6.47002069124377e-20	0.928246913110358	mashr_Whole_Blood	3.26364e-15	UP	HLA-DRB5
ENSG00000137185.11	ZSCAN9	-8.75475	-0.253629682398664	2.04553e-18	0.0691248982301552		5.19100377123431e-19	1.04715060376102	mashr_Whole_Blood	2.25213e-14	DOWN	ZSCAN9
ENSG00000124508.16	BTN2A2	8.73898	1.33428139975698	2.3523e-18	0.00592806816065701		6.61099810455958e-12	0.115621375913635	mashr_Whole_Blood	2.58988e-14	UP	BTN2A2
ENSG00000158691.14	ZSCAN12	-8.68194	-7.64096893664873	3.89084e-18	0.00023325380683336		1.41399713914917e-20	0.0352146126450913	mashr_Whole_Blood	4.28382e-14	DOWN	ZSCAN12
ENSG00000237541.3	HLA-DQA2	-8.4574	-0.160928567872334	2.734e-17	0.478759297742976		2.73399595997063e-17	1.02592101690096	mashr_Whole_Blood	3.01013e-13	DOWN	HLA-DQA2
ENSG00000204463.12	BAG6	8.32727	1.61366806638476	8.27265e-17	0.00392545971179363		1.67400037581711e-16	0.0897888268476382	mashr_Whole_Blood	9.10819e-13	UP	BAG6
ENSG00000204610.12	TRIM15	-7.94803	-0.555225732254448	1.895e-15	0.028856657005052		1.89500047773912e-15	0.308883378483988	mashr_Whole_Blood	2.0864e-11	DOWN	TRIM15
ENSG00000179344.16	HLA-DQB1	7.6889	2.3832675159495	1.484e-14	0.00171355090133737		1.48399872787715e-14	0.058658962564806	mashr_Whole_Blood	1.63388e-10	UP	HLA-DQB1
ENSG00000122378.13	FAM213A	-7.08787	-0.384058562017147	1.36192e-12	0.0456682438979644		6.45300426852132e-12	0.295666140924477	mashr_Whole_Blood	1.49948e-08	DOWN	FAM213A
ENSG00000146109.4	ABT1	6.71583	0.616111084552567	1.87001e-11	0.012714451715921		4.59000398158983e-10	0.168958041385383	mashr_Whole_Blood	2.05888e-07	UP	ABT1
ENSG00000189298.13	ZKSCAN3	6.70625	0.786283513165245	1.99689e-11	0.0127879763187951		2.53800030196328e-20	0.54149345517998	mashr_Whole_Blood	2.19857e-07	UP	ZKSCAN3
ENSG00000186470.13	BTN3A2	-6.50532	-0.0853681243134077	7.75263e-11	0.962203533399915		4.11999613861495e-12	1.05380667353698	mashr_Whole_Blood	8.53565e-07	DOWN	BTN3A2
ENSG00000272468.1	RP1-86C11.7	-5.97365	-5.96425472886752	2.32e-09	0.00019344016586514		2.31999906138303e-09	0.0258707930855425	mashr_Whole_Blood	2.55432e-05	DOWN	RP1-86C11.7
ENSG00000115896.15	PLCL1	-5.85183	-0.243659853166932	4.862e-09	0.0688271117889432		4.86200405826588e-09	0.393991865103153	mashr_Whole_Blood	5.35307e-05	DOWN	PLCL1
ENSG00000160185.14	UBASH3A	-5.70594	-0.410132360506765	1.157e-08	0.0269516502106107		1.15699994723312e-08	0.250163142145687	mashr_Whole_Blood	0.000127386	DOWN	UBASH3A
ENSG00000204657.3	OR2H2	-5.67425	-0.997676652294694	1.393e-08	0.00419667881310445		1.39300193279885e-08	0.104643122358207	mashr_Whole_Blood	0.00015337	DOWN	OR2H2
ENSG00000197903.7	HIST1H2BK	-5.6239	-0.719212091221894	1.86689e-08	0.00483672471160437		1.32000107672142e-08	0.192326248016986	mashr_Whole_Blood	0.000205544	DOWN
ENSG00000213658.11	LAT	-5.56594	-1.72139971631407	2.60737e-08	0.00132175455157577		1.24299943340773e-09	0.144239014955589	mashr_Whole_Blood	0.000287071	DOWN
ENSG00000197279.3	ZNF165	5.41561	0.588443008066871	6.10818e-08	0.0132896226977213		1.5640008600029e-07	0.175141732850488	mashr_Whole_Blood	0.000672511	UP
ENSG00000272462.2	U91328.19	5.36775	0.449580727157115	7.97262e-08	0.0214073284205307		1.13600126033063e-07	0.427024682366872	mashr_Whole_Blood	0.000877785	UP
ENSG00000096968.13	JAK2	5.28943	3.5487969373807	1.227e-07	0.0002856779186009		1.22699952361128e-07	0.0251634572436006	mashr_Whole_Blood	0.00135093	UP
ENSG00000276180.1	HIST1H4I	-5.28105	-0.904752416938877	1.28444e-07	0.00269953716703601		5.65099820771759e-09	0.131959730211667	mashr_Whole_Blood	0.00141416	DOWN
ENSG00000117868.15	ESYT2	5.26146	0.23342149587751	1.4292e-07	0.058185899387175		3.53100385520625e-07	0.307910807768218	mashr_Whole_Blood	0.00157355	UP
ENSG00000105397.13	TYK2	-5.2573	-0.973226790728458	1.4619e-07	0.0042925700973547		1.24599918326804e-07	0.103321951276388	mashr_Whole_Blood	0.00160955	DOWN
ENSG00000143452.15	HORMAD1	-5.22231	-0.628381659383643	1.767e-07	0.00940644588381225		1.76700212350634e-07	0.138769167905905	mashr_Whole_Blood	0.00194547	DOWN
ENSG00000149782.11	PLCB3	-5.22058	-1.38917862745675	1.78368e-07	0.00207024195973198		0.00079040007231469	0.0831149708886361	mashr_Whole_Blood	0.00196383	DOWN
ENSG00000112812.15	PRSS16	5.17387	0.300636482600711	2.293e-07	0.0581303876173772		1.02399995622387e-09	0.430139248918623	mashr_Whole_Blood	0.00252459	UP
ENSG00000139266.5	MARCH9	-5.13765	-6.27296625375455	2.782e-07	8.12942464285799e-05		2.78200313411268e-07	0.0143313380565681	mashr_Whole_Blood	0.00306299	DOWN
ENSG00000123297.17	TSFM	5.10182	0.919020001541259	3.364e-07	0.0037312295533281		3.36400098185756e-07	0.0970599114822371	mashr_Whole_Blood	0.00370377	UP
ENSG00000037897.16	METTL1	-5.08128	-1100.02962149328	3.749e-07	2.58682440044511e-09		3.74899573802906e-07	8.08160055538496e-05	mashr_Whole_Blood	0.00412764	DOWN
ENSG00000123427.16	METTL21B	-5.08128	-0.12675812248447	3.749e-07	0.194815771617136		3.74899573802906e-07	0.701335727112021	mashr_Whole_Blood	0.00412764	DOWN
ENSG00000257595.2	RP3-473L9.4	-5.04975	-0.867037140545795	4.424e-07	0.0045542751678401		4.42400022628353e-07	0.11360528331923	mashr_Whole_Blood	0.00487082	DOWN
ENSG00000173209.22	AHSA2	-5.0355	-0.103070899605216	4.76602e-07	0.316363245148802		2.32399842913033e-05	0.495343425819313	mashr_Whole_Blood	0.00524739	DOWN
ENSG00000237651.6	C2orf74	5.01182	0.078455736839135	5.39176e-07	0.560330091883768		4.26900386511303e-07	0.546800991688467	mashr_Whole_Blood	0.00593633	UP
ENSG00000137288.9	UQCC2	5.00909	0.810106873753995	5.46877e-07	0.0054331204153575		1.89799932979612e-08	0.133391473093285	mashr_Whole_Blood	0.00602111	UP
ENSG00000111801.15	BTN3A3	5.00161	1.30524808343457	5.68525e-07	0.00303234374250885		2.37199806362998e-06	0.178918406890643	mashr_Whole_Blood	0.00625946	UP
ENSG00000197062.11	ZSCAN26	-5.00142	-0.346959281478699	5.69084e-07	0.0386063765773028		5.64999556525936e-13	0.214646514621503	mashr_Whole_Blood	0.00626561	DOWN
ENSG00000182134.15	TDRKH	4.97022	0.413847807965984	6.68775e-07	0.020286931923591		8.0219936565029e-07	0.205761249454734	mashr_Whole_Blood	0.00736321	UP
ENSG00000204438.10	GPANK1	4.92764	0.265462825373024	8.32293e-07	0.00504816850526918		5.31298584425225e-41	0.353044115675506	mashr_Whole_Blood	0.00916355	UP
ENSG00000256433.2	RP1-102E24.8	-4.90511	-0.295725419491245	9.33747e-07	0.0466305907145885		9.03899927391633e-07	0.505237440758081	mashr_Whole_Blood	0.0102806	DOWN
ENSG00000180596.7	HIST1H2BC	-4.84994	-28.4440311833715	1.235e-06	6.10849651729589e-06		1.23500123605293e-06	0.00542468818871934	mashr_Whole_Blood	0.0135974	DOWN
ENSG00000143387.12	CTSK	-4.84661	-0.130300115966315	1.25588e-06	0.199067893681608		1.08699959584609e-06	0.370207175844082	mashr_Whole_Blood	0.0138273	DOWN
ENSG00000239282.7	GATSL3	-4.81227	-0.138241979774135	1.49228e-06	0.141806736401821		3.58900198768975e-09	0.345809433803404	mashr_Whole_Blood	0.01643	DOWN
ENSG00000189077.10	TMEM120A	-4.8115	-1.36778969621418	1.498e-06	0.00136114889681829		1.49799893006284e-06	0.066018921073858	mashr_Whole_Blood	0.016493	DOWN
ENSG00000107537.13	PHYH	-4.78741	-0.325997462472234	1.68951e-06	0.032449705298835		2.30400102972387e-09	0.209060236301825	mashr_Whole_Blood	0.0186015	DOWN
ENSG00000151923.17	TIAL1	4.77579	4.19266453266497	1.79e-06	0.00018034873057075		1.78999959829403e-06	0.0221338958261499	mashr_Whole_Blood	0.0197079	UP
ENSG00000137825.10	ITPKA	4.76293	0.357969077635138	1.908e-06	0.0220279877312899		1.90799867228786e-06	0.2444345209314	mashr_Whole_Blood	0.0210071	UP
ENSG00000122359.17	ANXA11	4.76114	1.39538451096252	1.925e-06	0.00294498687039343		1.92499838992047e-06	0.1983682618127	mashr_Whole_Blood	0.0211942	UP
ENSG00000204536.13	CCHCR1	-4.73486	-0.467975201039585	2.19203e-06	0.0197827229694659		3.22101859063371e-42	0.395907703528821	mashr_Whole_Blood	0.0241343	DOWN
ENSG00000146701.11	MDH2	-4.73415	-0.708515854894191	2.19972e-06	0.00525481743748494		6.43000062839714e-07	0.0701651166440797	mashr_Whole_Blood	0.0242189	DOWN
ENSG00000213398.7	LCAT	-4.7087	-0.404001958325044	2.493e-06	0.0170357511095452		2.49300288966485e-06	0.260147253829499	mashr_Whole_Blood	0.027448	DOWN
ENSG00000198324.13	FAM109A	-4.69219	-1.4155623219121	2.703e-06	0.00135453975447986		2.70300106135191e-06	0.0677469289168853	mashr_Whole_Blood	0.02976	DOWN
ENSG00000073605.18	GSDMB	4.67182	0.167959441884272	2.98544e-06	0.098071715631695		6.21500109980648e-06	0.338834229838354	mashr_Whole_Blood	0.0328697	UP
ENSG00000177426.20	TGIF1	-4.64866	-0.610239956993199	3.341e-06	0.00797204677636665		3.34099654310114e-06	0.136175940378362	mashr_Whole_Blood	0.0367844	DOWN
ENSG00000103064.13	SLC7A6	4.60711	53.5982567206563	4.083e-06	9.48237760232996e-07		4.08300242507759e-06	0.00219410121140522	mashr_Whole_Blood	0.0449539	UP
ENSG00000111252.10	SH2B3	4.60064	7.44574542314056	4.212e-06	5.35482924881094e-05		4.21200005496991e-06	0.0129066996705705	mashr_Whole_Blood	0.0463741	UP
ENSG00000164307.12	ERAP1	4.53884	0.0755652411758545	5.65646e-06	0.477551751822234		1.78999821468333e-07	0.626683252453937	mashr_Whole_Blood	0.0622776	NO
ENSG00000115541.10	HSPE1	-4.49703	-37.8986237608255	6.891e-06	1.7117861344282e-06		6.89099570359517e-06	0.00202909742805724	mashr_Whole_Blood	0.0758699	NO
ENSG00000144381.16	HSPD1	-4.49157	-1.74680622574138	7.07001e-06	0.00090924509745887		7.07000570288554e-06	0.0445956734364955	mashr_Whole_Blood	0.0778408	NO
ENSG00000096433.10	ITPR3	-4.43714	-0.248586423744907	9.11633e-06	0.0500465773795619		9.42200322045266e-09	0.160489684268192	mashr_Whole_Blood	0.100371	NO
ENSG00000156232.7	WHAMM	-4.43659	-0.440666773362211	9.13947e-06	0.0143338262530159		1.89100177790696e-05	0.163683278820768	mashr_Whole_Blood	0.100626	NO
ENSG00000163795.13	ZNF513	4.4287	0.951145581281573	9.48042e-06	0.0029388624881291		6.56699497785735e-07	0.0701042586340738	mashr_Whole_Blood	0.104379	NO
ENSG00000111275.12	ALDH2	-4.41434	-0.426177054749961	1.01316e-05	0.0138500306370888		1.07700076865427e-05	0.223207305079906	mashr_Whole_Blood	0.111549	NO
ENSG00000127948.15	POR	4.40827	0.743072836214356	1.042e-05	0.00411947850613454		1.04200111425209e-05	0.109814268565808	mashr_Whole_Blood	0.114724	NO
ENSG00000261353.1	CTA-14H9.5	-4.37284	-0.622306924940063	1.22639e-05	0.0104302624836045		5.12200250671711e-09	0.498429685694792	mashr_Whole_Blood	0.135025	NO
ENSG00000168961.16	LGALS9	-4.34066	-0.127817915500562	1.42055e-05	0.180440904804913		1.99099955938701e-05	0.592492802920237	mashr_Whole_Blood	0.156403	NO
ENSG00000234608.7	MAPKAPK5-AS1	-4.33554	-0.457410765840662	1.454e-05	0.0117633299903525		1.45400013089197e-05	0.213156329674068	mashr_Whole_Blood	0.160085	NO
ENSG00000115524.15	SF3B1	-4.32174	-2.27334966558121	1.548e-05	0.00044103350054322		1.54800091302266e-05	0.0325950737459718	mashr_Whole_Blood	0.170435	NO
ENSG00000168803.14	ADAL	-4.24791	-0.233315977522072	2.15773e-05	0.0608628265403242		1.37599963262698e-07	0.314762431836651	mashr_Whole_Blood	0.237567	NO
ENSG00000072518.20	MARK2	-4.24737	-1.90968789256013	2.16297e-05	0.00075939081883898		0.00018539999057602	0.0570836429581928	mashr_Whole_Blood	0.238143	NO
ENSG00000141096.4	DPEP3	4.23773	0.368654479776128	2.25791e-05	0.0168677660467191		2.49300288966485e-06	0.19173355225083	mashr_Whole_Blood	0.248596	NO
ENSG00000213626.11	LBH	4.2004	0.909382558505366	2.66443e-05	0.003488560078145		1.51300024265932e-07	0.0910945656006911	mashr_Whole_Blood	0.293353	NO
ENSG00000108219.14	TSPAN14	4.20027	0.79834694800116	2.666e-05	0.00388430639037535		2.66600029937824e-05	0.08868324752448	mashr_Whole_Blood	0.293527	NO
ENSG00000162928.8	PEX13	-4.17248	-3.22815488606257	3.013e-05	0.00019149341529822		3.01300021550955e-05	0.0260520337370113	mashr_Whole_Blood	0.331731	NO
ENSG00000172057.9	ORMDL3	4.16706	0.126688872921043	3.08552e-05	0.137414365715054		0.00011100003055438	0.397752123869002	mashr_Whole_Blood	0.339716	NO
ENSG00000196502.11	SULT1A1	4.16672	0.359850228000406	3.09019e-05	0.0195849306508157		8.13299682772469e-05	0.206875871962307	mashr_Whole_Blood	0.34023	NO
ENSG00000185236.11	RAB11B	4.16552	1.53381567914089	3.1064e-05	0.00091135861479785		3.13399708021073e-05	0.0475426964766352	mashr_Whole_Blood	0.342015	NO
ENSG00000135506.15	OS9	4.14286	1.2159013146005	3.43e-05	0.00145822619354447		3.43000016822477e-05	0.058639627364353	mashr_Whole_Blood	0.377643	NO
ENSG00000162927.13	PUS10	-4.14153	-0.392640844778835	3.45e-05	0.0128212552444671		3.45000268710999e-05	0.213171912991238	mashr_Whole_Blood	0.379845	NO
ENSG00000171314.8	PGAM1	4.13747	0.364166014302043	3.51157e-05	0.0189756923171968		0.00055310011273177	0.335154857547673	mashr_Whole_Blood	0.386624	NO
ENSG00000175215.10	CTDSP2	4.1157	2.70042507708772	3.86e-05	0.00027390866428454		3.86000116666611e-05	0.0265143442073265	mashr_Whole_Blood	0.424986	NO
ENSG00000272810.1	U91328.22	4.10988	0.508219013563535	3.95871e-05	0.0103235755572076		1.23499867708051e-07	0.187278898782007	mashr_Whole_Blood	0.435854	NO
ENSG00000281162.2	LINC01127	-4.10815	-0.246044095101872	3.98846e-05	0.0348703997641866		4.10000159295675e-05	0.28003954883003	mashr_Whole_Blood	0.43913	NO
ENSG00000072818.11	ACAP1	-4.10596	-0.319471362992886	4.02645e-05	0.0251453623870928		4.49699846421702e-05	0.264373149219932	mashr_Whole_Blood	0.443312	NO
ENSG00000111321.10	LTBR	4.06927	0.965600393495465	4.71602e-05	0.00242351099567934		1.60499938251032e-05	0.0829151765258221	mashr_Whole_Blood	0.519234	NO
ENSG00000172890.11	NADSYN1	-4.06691	-0.181142821161511	4.76405e-05	0.0568121891450614		5.3960013283229e-05	0.392094500844026	mashr_Whole_Blood	0.524522	NO
ENSG00000197536.11	C5orf56	4.0639	0.532053206155557	4.82588e-05	0.00842719590829576		0.00022430003433072	0.216481854811792	mashr_Whole_Blood	0.53133	NO
ENSG00000167261.13	DPEP2	-4.056	-1.524129519681	4.992e-05	0.00074880092525881		4.99200057693621e-05	0.0658736667084655	mashr_Whole_Blood	0.549619	NO
ENSG00000196814.14	MVB12B	-4.03829	-0.260751649926781	5.38419e-05	0.0337123335278394		0.00082199985722486	0.387409644467367	mashr_Whole_Blood	0.592799	NO
ENSG00000136383.6	ALPK3	4.03062	1.06993027625745	5.563e-05	0.00194656793624886		5.56300084062117e-05	0.0683222090468357	mashr_Whole_Blood	0.612486	NO
ENSG00000102755.11	FLT1	-4.01419	-0.65946994899285	5.965e-05	0.00514701120126263		5.9649992402843e-05	0.138899429973864	mashr_Whole_Blood	0.656746	NO
ENSG00000128965.11	CHAC1	3.98353	15.342165717022	6.79e-05	1.05240378375311e-05		6.78999688352765e-05	0.0150500264603333	mashr_Whole_Blood	0.747579	NO
ENSG00000102890.14	ELMO3	-3.95947	-0.245126618575361	7.5115e-05	0.0241646527651134		0.00012329999988288	0.345578654734274	mashr_Whole_Blood	0.827016	NO
ENSG00000104055.15	TGM5	3.94196	0.922192730153295	8.082e-05	0.00288105008610262		8.08200317100535e-05	0.0805688415995745	mashr_Whole_Blood	0.889829	NO
ENSG00000106178.6	CCL24	3.9415	0.291406344393554	8.09738e-05	0.0258548930414784		8.34400291450313e-05	0.20865952972427	mashr_Whole_Blood	0.891522	NO
ENSG00000169203.16	NPIPB12	-3.92678	-0.178737819523251	8.609e-05	0.0667057816286135		8.60899816067167e-05	0.386599770458827	mashr_Whole_Blood	0.947851	NO
ENSG00000145354.9	CISD2	-3.9121	-0.716326039654439	9.14965e-05	0.00410923290786451		0.0004667000397173	0.175224447054354	mashr_Whole_Blood	1	NO
ENSG00000172893.15	DHCR7	-3.91199	-2.07302249038617	9.15384e-05	0.00038729622835036		5.81800085058377e-05	0.0325770552544249	mashr_Whole_Blood	1	NO
ENSG00000272325.1	NUDT3	-3.90135	-0.679753753638316	9.56595e-05	0.00452422134408814		6.89599947269289e-05	0.129349558251946	mashr_Whole_Blood	1	NO
ENSG00000184613.10	NELL2	-3.88986	-150.910735365272	0.0001003	4.6584377349991e-07		0.00010030003641111	0.00395399305792074	mashr_Whole_Blood	1	NO
ENSG00000125686.11	MED1	3.88664	1.67686457272962	0.000101641	0.00084297539167339		0.00013599999319621	0.0392355206919306	mashr_Whole_Blood	1	NO
ENSG00000084774.13	CAD	3.88578	0.840080759967682	0.000102	0.0033260884157644		0.00010200000760205	0.093681469389952	mashr_Whole_Blood	1	NO
ENSG00000168488.18	ATXN2L	3.88271	0.716635968676278	0.0001033	0.00406223985020199		0.00010329996219356	0.0905620187050881	mashr_Whole_Blood	1	NO
ENSG00000141086.17	CTRL	-3.87008	-0.507979677503378	0.0001088	0.00752324269171906		0.00010879996667089	0.18859022170107	mashr_Whole_Blood	1	NO
ENSG00000138074.14	SLC5A6	3.86062	0.399816759896411	0.0001131	0.0144207504368832		0.00011310000008963	0.228854838460766	mashr_Whole_Blood	1	NO
ENSG00000161395.13	PGAP3	3.84797	0.97924689393245	0.0001191	0.0020371310626858		0.00011910004994819	0.068522045273527	mashr_Whole_Blood	1	NO
ENSG00000135740.16	SLC9A5	-3.84429	-1.19250381147635	0.0001209	0.00072612187185306		0.00012089995885668	0.109182040968749	mashr_Whole_Blood	1	NO
ENSG00000138085.16	ATRAID	-3.84258	-0.564365118935931	0.000121746	0.00707983027767394		6.71800299981297e-05	0.125960851214445	mashr_Whole_Blood	1	NO
ENSG00000067955.13	CBFB	3.82779	2.17536962060748	0.0001293	0.00023157283231826		0.00012929998909217	0.0601277129003362	mashr_Whole_Blood	1	NO
ENSG00000198468.7	FLVCR1-AS1	-3.82683	-0.0331148243323563	0.000129805	1.73015018724525		5.25999480317775e-05	0.973781453733851	mashr_Whole_Blood	1	NO
ENSG00000141741.11	MIEN1	-3.82551	-6.32474466687896	0.0001305	4.81935528206707e-05		0.00013049998131925	0.0104826366109601	mashr_Whole_Blood	1	NO
ENSG00000146197.8	SCUBE3	3.81624	0.556939626010848	0.0001355	0.00801846671550796		0.0001355000187065	0.154056195668018	mashr_Whole_Blood	1	NO
ENSG00000184924.5	PTRHD1	3.81533	23.6911573665146	0.000136	3.33777995431551e-06		0.00013599999319621	0.0031066443425017	mashr_Whole_Blood	1	NO
ENSG00000177556.11	ATOX1	-3.81137	-0.581853154997064	0.0001382	0.00470769401998517		0.00013819998744503	0.118242892401859	mashr_Whole_Blood	1	NO
ENSG00000137815.14	RTF1	3.80905	0.683602475503743	0.0001395	0.00398645559107686		0.00013949995319528	0.0956696359997923	mashr_Whole_Blood	1	NO
ENSG00000127952.16	STYXL1	3.80746	2.85179730824231	0.0001404	0.00021595475926327		0.00014040004708038	0.0226874468998912	mashr_Whole_Blood	1	NO
ENSG00000140575.12	IQGAP1	3.80187	0.270451888408802	0.000143607	0.0276968462146645		0.00011000000945514	0.167879798754913	mashr_Whole_Blood	1	NO
ENSG00000065029.14	ZNF76	-3.7939	-0.566643656176825	0.0001483	0.00752654084977213		0.00014829998154217	0.150182569013786	mashr_Whole_Blood	1	NO
ENSG00000168769.13	TET2	3.78527	1.94337158439769	0.000153542	0.00049831713799401		0.00016710003690963	0.0259203720741279	mashr_Whole_Blood	1	NO
ENSG00000169682.17	SPNS1	-3.78518	-0.474904178150349	0.0001536	0.0469272089101742		0.00015359995718501	0.329961300004378	mashr_Whole_Blood	1	NO
ENSG00000097021.19	ACOT7	3.77132	1.32621212938317	0.000162388	0.00095012429444922		0.00016640001136626	0.079621893662482	mashr_Whole_Blood	1	NO
ENSG00000159753.13	CARMIL2	3.76885	7.44220913216918	0.000164	3.1217354374015e-05		0.0001639999344269	0.0126440950971466	mashr_Whole_Blood	1	NO
ENSG00000081985.10	IL12RB2	3.73408	0.265980582888299	0.0001884	0.0365964249115549		0.00018840005055244	0.350777485284263	mashr_Whole_Blood	1	NO
ENSG00000154743.17	TSEN2	-3.72997	-0.335818523527218	0.0001915	0.0162221830404644		0.00019150005024233	0.181943507339159	mashr_Whole_Blood	1	NO
ENSG00000204472.12	AIF1	3.72077	0.860216537451098	0.000198616	0.00204061326644936		0.00035970003565619	0.132165680961922	mashr_Whole_Blood	1	NO
ENSG00000141736.13	ERBB2	3.68874	3.0731592219157	0.000225365	0.00019977833146337		0.00012799997365878	0.0187222426742529	mashr_Whole_Blood	1	NO
ENSG00000141452.9	C18orf8	-3.6866	-0.372569394183608	0.000227266	0.0132776531041798		0.00020289991702696	0.159265819726926	mashr_Whole_Blood	1	NO
ENSG00000102981.9	PARD6A	3.66206	0.831173653133075	0.0002502	0.00211381171508128		0.00025020010897788	0.112371223086695	mashr_Whole_Blood	1	NO
ENSG00000027697.13	IFNGR1	-3.6522	-1.43954254340315	0.00026	0.00091382614211744		0.00025999989471376	0.0439028358624205	mashr_Whole_Blood	1	NO
ENSG00000160183.13	TMPRSS3	3.6512	0.149676133507712	0.000261015	0.0882084064050521		0.00396099946038467	0.312301659177246	mashr_Whole_Blood	1	NO
ENSG00000184743.12	ATL3	3.64877	0.473929184659996	0.000263499	0.00924892575183919		0.00252500045982721	0.14459288205995	mashr_Whole_Blood	1	NO
ENSG00000109332.19	UBE2D3	-3.6254	-2.06309999254228	0.000288518	0.00048051052041482		0.0004667000397173	0.0230776354856506	mashr_Whole_Blood	1	NO
ENSG00000123685.8	BATF3	3.62432	4.73258979611989	0.000289723	8.78392660162152e-05		8.07800230203602e-05	0.0156188383501427	mashr_Whole_Blood	1	NO
ENSG00000176476.8	SGF29	3.61149	0.371733570585048	0.000304446	0.0128944073419402		0.00039750003108242	0.164156229960398	mashr_Whole_Blood	1	NO
ENSG00000133315.10	MACROD1	3.6063	2.92909082732438	0.0003106	0.00020822776436118		0.00031059989146403	0.0261855997378076	mashr_Whole_Blood	1	NO
ENSG00000124664.10	SPDEF	3.60256	7.11088502857864	0.0003151	3.27981965334231e-05		0.00031510003111778	0.0342854650328571	mashr_Whole_Blood	1	NO
ENSG00000125122.15	LRRC29	3.60026	0.523859430460669	0.0003179	0.00528170315462532		0.00031789999109562	0.199862775989218	mashr_Whole_Blood	1	NO
ENSG00000179044.15	EXOC3L1	-3.59475	-10.1902106470209	0.0003247	1.3979062335303e-05		0.00032470004059935	0.0103334468390783	mashr_Whole_Blood	1	NO
ENSG00000184730.10	APOBR	3.59006	1.2448616726413	0.0003306	0.00128944458826235		0.00033060004480194	0.0499653908277426	mashr_Whole_Blood	1	NO
ENSG00000233822.4	HIST1H2BN	-3.58379	-0.503972280442492	0.000338643	0.0106172549433941		1.97000022768657e-16	0.38939118175192	mashr_Whole_Blood	1	NO
ENSG00000162944.10	RFTN2	-3.56634	-3.99364597671383	0.000362	0.00011712621989744		0.00036200005113187	0.0337786575942323	mashr_Whole_Blood	1	NO
ENSG00000150712.10	MTMR12	-3.56289	-0.386718742064337	0.0003668	0.0109961956989934		0.00036679999449358	0.161098993204822	mashr_Whole_Blood	1	NO
ENSG00000173153.13	ESRRA	3.55339	1.41018793657232	0.0003803	0.00086751117945121		0.00038030016820393	0.0556663391907934	mashr_Whole_Blood	1	NO
ENSG00000162769.12	FLVCR1	3.5377	0.149140037471788	0.000403633	0.0747398557212535		5.25999480317775e-05	0.245449711991041	mashr_Whole_Blood	1	NO
ENSG00000150316.11	CWC15	-3.53376	-0.708485333745076	0.0004097	0.00352173962826955		0.00040969982469846	0.122656032328353	mashr_Whole_Blood	1	NO
ENSG00000185658.13	BRWD1	-3.53292	-0.360504042578164	0.000410999	0.0158589961553488		0.00031810002263319	0.30182617900984	mashr_Whole_Blood	1	NO
ENSG00000173372.16	C1QA	-3.50699	-0.448023414481961	0.0004532	0.00742845677933503		0.00045320016391809	0.218292162504685	mashr_Whole_Blood	1	NO
ENSG00000109320.11	NFKB1	3.46877	0.660633478410128	0.000522842	0.00346674849768005		0.00042719984486548	0.0915987195272523	mashr_Whole_Blood	1	NO
ENSG00000101639.18	CEP192	-3.45691	-0.0831489035240748	0.000546407	0.245726299621675		0.00115699967803935	0.442201922748147	mashr_Whole_Blood	1	NO
ENSG00000166508.17	MCM7	3.45067	1.963476158259	0.0005592	0.00046141497113617		0.00055919981918677	0.0705890924200961	mashr_Whole_Blood	1	NO
ENSG00000068724.15	TTC7A	-3.44545	-170.395788282431	0.0005701	4.5061347221369e-08		0.00057010023291027	0.00108981566898944	mashr_Whole_Blood	1	NO
ENSG00000102572.14	STK24	-3.44101	-0.118225366364904	0.000579543	0.114446480604072		3.10900013928426e-05	0.367419141861104	mashr_Whole_Blood	1	NO
ENSG00000112584.13	FAM120B	3.43898	0.568595124347275	0.0005839	0.00695769951422028		0.00058389986456555	0.139466549402852	mashr_Whole_Blood	1	NO
ENSG00000153094.22	BCL2L11	3.4365	0.965368190521978	0.000589283	0.00203422473465172		0.00796900073315377	0.0966030928871002	mashr_Whole_Blood	1	NO
ENSG00000023892.10	DEF6	-3.42898	-0.275150825997172	0.000605846	0.0266944677893844		0.000172799987786	0.272121838035283	mashr_Whole_Blood	1	NO
ENSG00000178951.8	ZBTB7A	-3.42784	-0.505004077325605	0.0006084	0.00683435049020721		0.00060840019328075	0.150097798024564	mashr_Whole_Blood	1	NO
ENSG00000224032.6	EPB41L4A-AS1	3.42544	6.7881121816696	0.0006138	2.61763339960768e-05		0.00061380001566259	0.0352380740916345	mashr_Whole_Blood	1	NO
ENSG00000137501.17	SYTL2	-3.42379	-0.359523505125211	0.000617532	0.0117589489734964		0.00034509997978041	0.34191529274111	mashr_Whole_Blood	1	NO
ENSG00000248714.6	RP11-1079K10.3	-3.42101	-6.29254122545731	0.0006239	3.74693455137846e-05		0.00062390018693134	0.0104727164493405	mashr_Whole_Blood	1	NO
ENSG00000115137.11	DNAJC27	3.41499	0.120035989866878	0.00063784	0.109747680056271		0.00070530007645445	0.420378180548253	mashr_Whole_Blood	1	NO
ENSG00000152518.7	ZFP36L2	-3.4068	-3.00633618633571	0.0006573	0.00023997979271342		0.00065730010521131	0.0441068436067425	mashr_Whole_Blood	1	NO
ENSG00000163596.16	ICA1L	3.38782	0.581738869134214	0.0007045	0.00422620610212534		0.00070449991010995	0.14387898839314	mashr_Whole_Blood	1	NO
ENSG00000187479.5	C11orf96	3.37767	6.99389173403468	0.000731022	3.11531153763352e-05		0.00022120009269054	0.00695415218714217	mashr_Whole_Blood	1	NO
ENSG00000177548.12	RABEP2	-3.37187	-1.46975167144459	0.0007466	0.00075475701459593		0.0007465999194866	0.0406871454286042	mashr_Whole_Blood	1	NO
ENSG00000176209.11	SMIM19	3.36175	0.166391555147077	0.0007745	0.0509568795464958		0.00077449974735241	0.342565462229237	mashr_Whole_Blood	1	NO
ENSG00000115421.12	PAPOLG	-3.3562	-1.47548537921799	0.0007902	0.00073547579593644		0.00079019975995402	0.0397835185809236	mashr_Whole_Blood	1	NO
ENSG00000170145.4	SIK2	3.35526	0.381593384108602	0.0007929	0.0109896042510094		0.00079289975556395	0.163000729546972	mashr_Whole_Blood	1	NO
ENSG00000137628.16	DDX60	-3.35377	-12.248320902078	0.0007972	2.8122119894943e-06		0.00079720033570424	0.00809906931677222	mashr_Whole_Blood	1	NO
ENSG00000103479.15	RBL2	3.34494	0.372947391482671	0.000823	0.0114954413124775		0.00082300034357934	0.151495898055169	mashr_Whole_Blood	1	NO
ENSG00000135541.20	AHI1	-3.3427	-0.108754428818993	0.000829668	0.131735077211281		0.00027040008043475	0.445745704268004	mashr_Whole_Blood	1	NO
ENSG00000176371.13	ZSCAN2	3.34013	0.723997356340526	0.0008374	0.0028814713602188		0.00083740016647661	0.0812157661696543	mashr_Whole_Blood	1	NO
ENSG00000021762.19	OSBPL5	3.33928	0.240872750731794	0.000839958	0.0262936954128001		0.00073439983067621	0.150699558760586	mashr_Whole_Blood	1	NO
ENSG00000099992.15	TBC1D10A	-3.33435	-13.033483908274	0.000855	8.90740480231011e-06		0.00085499993301618	0.00764952799279614	mashr_Whole_Blood	1	NO
ENSG00000198160.14	MIER1	3.32561	0.363319966984108	0.000882247	0.00857544799134648		0.00060080007982078	0.224465507389618	mashr_Whole_Blood	1	NO
ENSG00000154822.17	PLCL2	3.32483	0.152397840890551	0.000884724	0.0731919251597189		8.08799994519189e-05	0.296002951582746	mashr_Whole_Blood	1	NO
ENSG00000126351.12	THRA	-3.3208	-1.26734594901738	0.0008976	0.00131557519099743		0.0008975996613648	0.0852963629100752	mashr_Whole_Blood	1	NO
ENSG00000140943.16	MBTPS1	-3.31742	-0.103640968741355	0.000908541	0.146353760927913		0.00415600103778599	0.353641675054841	mashr_Whole_Blood	1	NO
ENSG00000048544.5	MRPS10	-3.29756	-0.173573674123757	0.000975295	0.127357559759448		0.00145299995399596	0.387993706982969	mashr_Whole_Blood	1	NO
ENSG00000103066.12	PLA2G15	3.29638	0.838373197427762	0.0009794	0.00289632798902802		0.00097940011432838	0.126196782440813	mashr_Whole_Blood	1	NO
ENSG00000079263.18	SP140	-3.2855	-1.06400624585274	0.001018	0.00168218544559387		0.00101799973694012	0.0744356532761943	mashr_Whole_Blood	1	NO
ENSG00000185339.8	TCN2	3.27888	0.302954183331601	0.00104219	0.0150214862946965		0.0180900041579368	0.160146119411706	mashr_Whole_Blood	1	NO
ENSG00000111405.8	ENDOU	3.27522	0.216021296462128	0.00105581	0.0290950450002824		0.00237999974935022	0.193108221695484	mashr_Whole_Blood	1	NO
ENSG00000155229.20	MMS19	-3.2725	-0.843706400683023	0.001066	0.0019249654822697		0.00106599959106031	0.0640033072598291	mashr_Whole_Blood	1	NO
ENSG00000143369.14	ECM1	3.27216	0.129266006990786	0.00106729	0.0797436215013527		0.00035890015776589	0.58008796615473	mashr_Whole_Blood	1	NO
ENSG00000065060.16	UHRF1BP1	-3.27141	-0.0495643820446215	0.00107014	0.643824544866594		0.00133899951644403	0.638598525780929	mashr_Whole_Blood	1	NO
ENSG00000165280.15	VCP	3.26682	0.184440687591749	0.00108762	0.0408256792669093		0.00092519969870161	0.255349809511279	mashr_Whole_Blood	1	NO
ENSG00000099995.18	SF3A1	-3.26377	-2.2004306333717	0.00109942	0.00029748987275592		0.00145299995399596	0.0439619067362305	mashr_Whole_Blood	1	NO
ENSG00000111300.9	NAA25	-3.25323	-0.525663086514935	0.001141	0.00366301936721509		0.00114100010294904	0.162271238343034	mashr_Whole_Blood	1	NO
ENSG00000089022.13	MAPKAPK5	3.24031	0.468541878730172	0.001194	0.00436927809230894		0.00119400033730513	0.181200451558553	mashr_Whole_Blood	1	NO
ENSG00000139437.17	TCHP	-3.23869	-1.78451361997593	0.0012008	0.00050757287463126		0.0158499983563721	0.0751819412210274	mashr_Whole_Blood	1	NO
ENSG00000103248.18	MTHFSD	-3.23477	-0.229029041225055	0.0012174	0.0379718708945582		0.00176299928547538	0.656172485480709	mashr_Whole_Blood	1	NO
ENSG00000089248.6	ERP29	3.23323	2.038225266787	0.001224	0.0002308248229642		0.00122400050354336	0.0414576354129902	mashr_Whole_Blood	1	NO
ENSG00000143924.18	EML4	-3.2294	-0.35179780664856	0.0012405	0.0129340121106539		0.00064990009830214	0.146698408994656	mashr_Whole_Blood	1	NO
ENSG00000254206.5	NPIPB11	-3.22905	-0.282772611794305	0.001242	0.0183415353068572		0.00124200037513676	0.189551596457262	mashr_Whole_Blood	1	NO
ENSG00000229453.2	SPINK8	3.22155	0.244120767109903	0.001275	0.0252168751147702		0.00127499961573795	0.252743757650994	mashr_Whole_Blood	1	NO
ENSG00000160961.11	ZNF333	-3.22057	-0.131916525748967	0.00127934	0.0804774770503344		0.0115699984755729	0.293827200230262	mashr_Whole_Blood	1	NO
ENSG00000130812.10	ANGPTL6	3.21588	0.153955163907932	0.00130044	0.0589392313164407		0.00111400043151162	0.312683343157256	mashr_Whole_Blood	1	NO
ENSG00000128567.16	PODXL	-3.21466	-2.34282851302872	0.001306	0.00025647425899287		0.00130600009323533	0.0277869249234299	mashr_Whole_Blood	1	NO
ENSG00000005486.16	RHBDD2	3.21444	2.97580635183007	0.001307	0.00016127508019731		0.00130700045999907	0.0217420061490932	mashr_Whole_Blood	1	NO
ENSG00000164048.13	ZNF589	3.21272	0.062968003678019	0.00131483	0.377277469979953		0.00159099986050143	0.527484068603633	mashr_Whole_Blood	1	NO
ENSG00000112079.8	STK38	3.19776	0.880993900931281	0.001385	0.00182016634560057		0.00138500017340043	0.103859969862762	mashr_Whole_Blood	1	NO
ENSG00000173889.15	PHC3	-3.19421	-0.791698459149965	0.00140216	0.00246164097984365		0.0026720008150118	0.067083376269336	mashr_Whole_Blood	1	NO
ENSG00000125991.19	ERGIC3	-3.19362	-1.4289004585436	0.001405	0.0005428964121398		0.00140500017412456	0.0622156704257838	mashr_Whole_Blood	1	NO
ENSG00000173457.10	PPP1R14B	3.19362	0.853139437429714	0.001405	0.00199274606180801		0.00140500017412456	0.0822843217885862	mashr_Whole_Blood	1	NO
ENSG00000179165.10	PXT1	3.19035	0.400430724632938	0.001421	0.00871835596654973		0.00142099972008452	0.144094837010551	mashr_Whole_Blood	1	NO
ENSG00000158825.5	CDA	-3.18671	-0.441591835709066	0.001439	0.00613854500182122		0.00143899971876297	0.122737776419645	mashr_Whole_Blood	1	NO
ENSG00000144843.11	ADPRH	-3.17219	-0.205823269008594	0.00151295	0.0313184649589293		0.0198199954145472	0.583127789126671	mashr_Whole_Blood	1	NO
ENSG00000180096.11	SEPT1	3.17099	1.13608554802917	0.00151922	0.00095248568428055		0.00014250003921686	0.0464124310610958	mashr_Whole_Blood	1	NO
ENSG00000130312.6	MRPL34	-3.16704	-0.316092937390451	0.00154	0.0128975583139653		0.0015399996007506	0.199624833509191	mashr_Whole_Blood	1	NO
ENSG00000093000.18	NUP50	3.16272	0.510563751573917	0.001563	0.00535509816183799		0.0015630004444065	0.110270264636774	mashr_Whole_Blood	1	NO
ENSG00000089916.17	GPATCH2L	3.16255	0.160956911602565	0.00156394	0.0613670365063857		0.00450999933129573	0.259779085813255	mashr_Whole_Blood	1	NO
ENSG00000100083.18	GGA1	-3.16245	-0.170237827947767	0.00156447	0.0478749502082456		0.00458799838175606	0.371396270325538	mashr_Whole_Blood	1	NO
ENSG00000134882.15	UBAC2	-3.15939	-0.362548003186569	0.001581	0.0103083353514384		0.00158100042978224	0.145084235846506	mashr_Whole_Blood	1	NO
ENSG00000170322.14	NFRKB	3.15874	0.384002728656388	0.00158452	0.0163312264957117		0.00187699926691932	0.506518529543558	mashr_Whole_Blood	1	NO
ENSG00000240303.7	ACAD11	-3.15409	-0.251874868406405	0.00161001	0.0261224246731018		0.00599000152894832	0.471020818614159	mashr_Whole_Blood	1	NO
ENSG00000083814.13	ZNF671	3.14983	0.959164489982244	0.00163367	0.00571826643257334		0.00379299978264257	0.384418622745633	mashr_Whole_Blood	1	NO
ENSG00000167981.5	ZNF597	3.14604	0.538594645572629	0.001655	0.0110603485314991		0.00165499954187662	0.185668388689013	mashr_Whole_Blood	1	NO
ENSG00000152495.10	CAMK4	-3.13715	-0.55905135216804	0.001706	0.00524835519350611		0.00170600043337492	0.199981628818948	mashr_Whole_Blood	1	NO
ENSG00000104142.10	VPS18	3.1255	68.931360989545	0.001775	4.69637447727573e-07		0.0017750007027894	0.00336276546222782	mashr_Whole_Blood	1	NO
ENSG00000156804.7	FBXO32	-3.12385	-2.48136545387143	0.001785	0.00035876596426989		0.00178500062853829	0.0569041532272884	mashr_Whole_Blood	1	NO
ENSG00000267364.1	RP11-47L3.1	3.11347	0.406416773290756	0.001849	0.00753732386866371		0.00184900062971818	0.125979052452569	mashr_Whole_Blood	1	NO
ENSG00000272382.1	CTD-2035E11.4	3.11283	27.2045284794207	0.001853	3.01502411478329e-06		0.00185299925512866	0.00648053871374264	mashr_Whole_Blood	1	NO
ENSG00000177374.12	HIC1	-3.11172	-0.908739710188047	0.00186	0.00151630034664078		0.00186000019999393	0.0590928286702556	mashr_Whole_Blood	1	NO
ENSG00000244041.7	LINC01011	-3.11076	-0.167744817701371	0.00186604	0.0520001543969562		0.00952399868787849	0.447681575078618	mashr_Whole_Blood	1	NO
ENSG00000112343.10	TRIM38	-3.10859	-0.208792747697646	0.00187981	0.0370440005881906		3.61299807551841e-07	0.192587500635466	mashr_Whole_Blood	1	NO
ENSG00000141480.17	ARRB2	3.10404	0.346334676560274	0.001909	0.011803789277462		0.00190900041355413	0.180461282770577	mashr_Whole_Blood	1	NO
ENSG00000243708.10	PLA2G4B	-3.07986	-1.95184873218125	0.002071	0.0003642566640005		0.00207099926898683	0.0642467820033686	mashr_Whole_Blood	1	NO
ENSG00000197165.10	SULT1A2	-3.07926	-0.0479329330498899	0.00207516	0.530753163320842		5.58300062225183e-05	1.40623475592451	mashr_Whole_Blood	1	NO
ENSG00000274373.1	RP13-714J12.1	3.06113	0.892531845718158	0.002205	0.00132825416425328		0.00220499962903708	0.232820824261792	mashr_Whole_Blood	1	NO
ENSG00000188996.4	HUS1B	3.05883	22.4593624328485	0.002222	2.80147785045161e-06		0.00222200002426135	0.00370446847049912	mashr_Whole_Blood	1	NO
ENSG00000153162.8	BMP6	3.05256	0.387396858398063	0.002269	0.00804111406486164		0.00226899918926336	0.155138067584031	mashr_Whole_Blood	1	NO
ENSG00000065526.10	SPEN	-3.05142	-0.961166921069574	0.00227765	0.00138026281302393		0.00045639981687923	0.0684745527855534	mashr_Whole_Blood	1	NO
ENSG00000161180.10	CCDC116	-3.04992	-0.171774091053999	0.002289	0.0310677741971244		0.00228900086784366	0.328920384053953	mashr_Whole_Blood	1	NO
ENSG00000142599.17	RERE	-3.04381	-0.257894514724898	0.002336	0.0213273995205362		0.00233599933100642	0.201632826721691	mashr_Whole_Blood	1	NO
ENSG00000121594.11	CD80	3.03329	0.827214611028252	0.002419	0.00237545074633282		0.0024190002504396	0.0946550012005601	mashr_Whole_Blood	1	NO
ENSG00000260810.1	CTD-2547L24.4	3.0265	1.52703038981345	0.002474	0.00030662829893467		0.00247399905328925	0.081530793905948	mashr_Whole_Blood	1	NO
ENSG00000128039.10	SRD5A3	3.01734	1.23604133447922	0.00255	0.00182132788975527		0.0025500005459171	0.255493073889034	mashr_Whole_Blood	1	NO
ENSG00000157326.18	DHRS4	3.01657	0.526727676758079	0.00255651	0.0121650492437583		0.0568000054883811	0.18250491824447	mashr_Whole_Blood	1	NO
ENSG00000198270.12	TMEM116	-3.0126	-0.176696199106892	0.00259022	0.020781153592613		0.00122400050354336	0.384910862989153	mashr_Whole_Blood	1	NO
ENSG00000162302.12	RPS6KA4	3.01255	0.270027168201235	0.00259063	0.0167702504517845		0.00203099954286478	0.169715748759156	mashr_Whole_Blood	1	NO
ENSG00000125510.15	OPRL1	-3.01192	-0.25176990108098	0.002596	0.0185928133092038		0.0025960000476796	0.197799656695191	mashr_Whole_Blood	1	NO
ENSG00000000971.15	CFH	-3.0118	-1.07652053033085	0.002597	0.00136864984525074		0.00259699927597927	0.0566640377785019	mashr_Whole_Blood	1	NO
ENSG00000130766.4	SESN2	3.00612	0.170253845114974	0.00264603	0.0487583195535685		0.00050060002820608	0.229260469339436	mashr_Whole_Blood	1	NO
ENSG00000137877.9	SPTBN5	2.99858	0.0777103868467677	0.00271242	0.211656340909019		0.00129700051725498	0.416328298162981	mashr_Whole_Blood	1	NO
ENSG00000100092.20	SH3BP1	-2.99371	-0.113926447080381	0.00275609	0.101013105766364		0.00458799838175606	0.571288670479191	mashr_Whole_Blood	1	NO
ENSG00000103811.15	CTSH	-2.99358	-0.0644913268027365	0.00275727	0.233296963796908		0.00194699929783473	0.636146896881214	mashr_Whole_Blood	1	NO
ENSG00000261386.2	CTD-2012K14.6	2.99294	1.48747234835893	0.002763	0.00060997503766063		0.00276300008708952	0.0449083978426207	mashr_Whole_Blood	1	NO
ENSG00000101773.18	RBBP8	2.98748	0.167738780011151	0.00281284	0.0440999442155796		0.00116799978518252	0.266894561443356	mashr_Whole_Blood	1	NO
ENSG00000177082.12	WDR73	-2.98428	-0.355005812669393	0.00284248	0.0102693786154911		0.00308400050628707	0.159371028564238	mashr_Whole_Blood	1	NO
ENSG00000140259.6	MFAP1	2.97952	6.08509556083153	0.002887	5.16876366194398e-05		0.00288700080176915	0.0165650644254181	mashr_Whole_Blood	1	NO
ENSG00000232837.1	LINC01700	2.97882	0.233090721387139	0.00289362	0.0249896234050119		0.0161399985406376	0.184967383110209	mashr_Whole_Blood	1	NO
ENSG00000132600.16	PRMT7	-2.97745	-0.168435745175875	0.00290656	0.0368837354664009		0.00032679992454885	0.279828449402766	mashr_Whole_Blood	1	NO
ENSG00000072840.12	EVC	2.97455	0.365776198665429	0.00293414	0.0102902822532781		0.00310699988281622	0.242609020582742	mashr_Whole_Blood	1	NO
ENSG00000186395.7	KRT10	-2.97315	-0.599000816666963	0.00294762	0.00336030175289533		0.0272600034219358	0.100826646116964	mashr_Whole_Blood	1	NO
ENSG00000182372.9	CLN8	2.9684	0.0912002247299402	0.0029935	0.141715498646979		0.00123399951403524	0.29404821449868	mashr_Whole_Blood	1	NO
ENSG00000141380.13	SS18	2.96794	0.60410839596105	0.002998	0.00312310342049792		0.00299799966303653	0.0883947323974008	mashr_Whole_Blood	1	NO
ENSG00000130772.13	MED18	2.96478	21.2657318365717	0.003029	5.36156467943983e-06		0.00302900070982118	0.0118876698880049	mashr_Whole_Blood	1	NO
ENSG00000147912.12	FBXO10	2.95874	0.227346991215716	0.003089	0.0207035650820658		0.00308900083838434	0.223446986161338	mashr_Whole_Blood	1	NO
ENSG00000111328.6	CDK2AP1	2.95506	0.0864532436459216	0.0031261	0.153173861278298		0.0006566000112621	0.69335445070417	mashr_Whole_Blood	1	NO
ENSG00000157657.14	ZNF618	2.9531	7.13382317650075	0.003146	9.81204905577224e-05		0.00314600066563159	0.0320585462159129	mashr_Whole_Blood	1	NO
ENSG00000125245.12	GPR18	-2.95132	-0.507660173623541	0.0031642	0.00423254271853648		0.0031510000910527	0.147083087728013	mashr_Whole_Blood	1	NO
ENSG00000112053.13	SLC26A8	2.94794	0.130160374574848	0.00319897	0.0728379744641638		0.00208499930065511	0.229605758350352	mashr_Whole_Blood	1	NO
ENSG00000275765.5	RP11-54C4.3	-2.94515	-0.142655579966324	0.003228	0.054243760706425		0.0032279997482424	0.344185625347363	mashr_Whole_Blood	1	NO
ENSG00000134644.15	PUM1	-2.94181	-1.66561819219894	0.003263	0.0004373462142942		0.00326299925551311	0.0305592243398843	mashr_Whole_Blood	1	NO
ENSG00000107819.13	SFXN3	2.93652	0.16560089627053	0.00331918	0.055084802880192		0.00306699898080033	0.389129622048464	mashr_Whole_Blood	1	NO
ENSG00000235119.1	RP11-9M16.2	-2.93125	-1.23975541832836	0.003376	0.00076200811014956		0.00337600093299358	0.038797975220674	mashr_Whole_Blood	1	NO
ENSG00000141294.9	LRRC46	-2.92238	-0.0890254345535256	0.00347372	0.137854605986591		0.00532999870035472	0.34037697564354	mashr_Whole_Blood	1	NO
ENSG00000196576.14	PLXNB2	2.91233	0.317847530448048	0.00358749	0.0092575764557002		0.0205399997826791	0.242041691390567	mashr_Whole_Blood	1	NO
ENSG00000051596.9	THOC3	2.91228	0.364964057182752	0.003588	0.0749830257787676		0.00358799932140781	0.509091227871139	mashr_Whole_Blood	1	NO
ENSG00000106355.9	LSM5	2.91176	2.07854460801915	0.003594	0.00029201289754649		0.00359399927428528	0.0328595305275117	mashr_Whole_Blood	1	NO
ENSG00000172339.9	ALG14	2.90873	0.813610678178737	0.00362895	0.00129257752789712		0.00372200044075725	0.188887548986697	mashr_Whole_Blood	1	NO
ENSG00000173486.12	FKBP2	2.90856	1.52633872742065	0.003631	0.00052035764186428		0.00363099942115391	0.0403580141769039	mashr_Whole_Blood	1	NO
ENSG00000158428.3	CATIP	-2.90778	-0.181206367033068	0.00364	0.0314703105787273		0.00363999955486721	0.416100169296151	mashr_Whole_Blood	1	NO
ENSG00000183077.15	AFMID	2.9077	0.412891374376207	0.003641	0.00465953204017049		0.00364099866216143	0.334954926604952	mashr_Whole_Blood	1	NO
ENSG00000100362.12	PVALB	-2.90231	-0.0747671033003711	0.00370427	0.249284737111142		0.0009259001817553	0.540829463232501	mashr_Whole_Blood	1	NO
ENSG00000132003.9	ZSWIM4	2.89871	0.427067983636604	0.003747	0.00456568045115359		0.00374700134757433	0.131829128282082	mashr_Whole_Blood	1	NO
ENSG00000197061.4	HIST1H4C	-2.89513	-2.91728571366841	0.00379	6.29685064836051e-05		0.0037899990834586	0.0242691347194001	mashr_Whole_Blood	1	NO
ENSG00000278129.1	ZNF8	2.88922	0.343761616831334	0.003862	0.0105199617502771		0.00386199947494676	0.146904126369576	mashr_Whole_Blood	1	NO
ENSG00000171462.14	DLK2	2.88865	0.29423230763337	0.003869	0.0142097498079777		0.00386900109050031	0.187266994719892	mashr_Whole_Blood	1	NO
ENSG00000123975.4	CKS2	-2.88419	-0.697286692346065	0.00392427	0.00275331962480269		0.00755999738635958	0.137736637572796	mashr_Whole_Blood	1	NO
ENSG00000282021.1	CTD-2336O2.3	-2.8799	-0.09801331570556	0.003978	0.119065451745863		0.00397800147367198	0.651952232612565	mashr_Whole_Blood	1	NO
ENSG00000204514.9	ZNF814	2.8789	0.108871881847949	0.00399059	0.097117541145305		0.00328900028600543	0.330621410964751	mashr_Whole_Blood	1	NO
ENSG00000120733.13	KDM3B	-2.8769	-1.16540830097422	0.004016	0.00073829194869222		0.00401599861764368	0.0449627825339811	mashr_Whole_Blood	1	NO
ENSG00000164040.16	PGRMC2	-2.87577	-0.388101340232115	0.00403047	0.00842964071001919		0.00615599802024116	0.218981330790994	mashr_Whole_Blood	1	NO
ENSG00000122674.11	CCZ1	2.87534	0.0855957959025166	0.00403588	0.175439590059429		0.0192300015438271	0.466720529164895	mashr_Whole_Blood	1	NO
ENSG00000235888.1	AF064858.8	2.86584	0.182706860755782	0.00415899	0.0361736235387202		0.0161399985406376	0.223799945779035	mashr_Whole_Blood	1	NO
ENSG00000143252.14	SDHC	2.86251	0.768522572184399	0.004203	0.00204647728331272		0.00420300042547188	0.093426013234615	mashr_Whole_Blood	1	NO
ENSG00000168806.7	LCMT2	-2.86093	-0.430895927296721	0.004224	0.00726351429834355		0.00422400032473248	0.176840845254793	mashr_Whole_Blood	1	NO
ENSG00000160200.17	CBS	2.85879	0.0469046397177692	0.00425266	0.53131967753668		0.00792899755269619	0.659405333334761	mashr_Whole_Blood	1	NO
ENSG00000275700.4	AATF	2.85248	3.10221768778504	0.004338	0.00017894207014505		0.00433800065770018	0.0854549959675071	mashr_Whole_Blood	1	NO
ENSG00000116704.7	SLC35D1	2.8519	0.184871438069929	0.00434585	0.0643840794383046		0.00015229998016398	0.639773295401475	mashr_Whole_Blood	1	NO
ENSG00000205269.5	TMEM170B	-2.84861	-0.186547002972909	0.00439113	0.0305649463536586		0.0114000002818426	0.26825081061746	mashr_Whole_Blood	1	NO
ENSG00000186575.17	NF2	-2.8453	-0.712447424229018	0.00443697	0.00218984027423666		0.00359599945606829	0.102116517798067	mashr_Whole_Blood	1	NO
ENSG00000204381.11	LAYN	-2.84294	-0.50351296119108	0.00447	0.00466131987964856		0.00447000065226116	0.0991037050604607	mashr_Whole_Blood	1	NO
ENSG00000178952.10	TUFM	-2.84146	-0.0697461082003612	0.00449076	0.229345859417533		0.00018680007460219	0.518887135004876	mashr_Whole_Blood	1	NO
ENSG00000171311.12	EXOSC1	-2.84116	-4.60731737703122	0.004495	6.42531968356257e-05		0.0044950014701863	0.0165389083851437	mashr_Whole_Blood	1	NO
ENSG00000196456.11	ZNF775	2.83606	0.276296355739608	0.0045674	0.0147198867347709		0.0116799980469067	0.112972801921041	mashr_Whole_Blood	1	NO
ENSG00000183665.5	TRMT12	-2.83362	-0.0618630947696081	0.00460234	0.298038195117954		0.00458299895141596	0.750540297449508	mashr_Whole_Blood	1	NO
ENSG00000166263.13	STXBP4	-2.83072	-0.137995241834496	0.00464429	0.0533511092461426		0.00302599983263883	0.304425562109666	mashr_Whole_Blood	1	NO
ENSG00000120709.10	FAM53C	2.8248	1.07634393530922	0.004731	0.00083243568993893		0.00473099934772146	0.0477542524409109	mashr_Whole_Blood	1	NO
ENSG00000122025.14	FLT3	-2.82338	-12.1730031769858	0.004752	1.53584469647445e-05		0.00475200002772721	0.0189271288810302	mashr_Whole_Blood	1	NO
ENSG00000185811.16	IKZF1	2.81281	0.440011307921805	0.004911	0.00567370217510039		0.00491100131335029	0.112042575071187	mashr_Whole_Blood	1	NO
ENSG00000135898.9	GPR55	-2.80729	-0.33030195080901	0.004996	0.0127333523500238		0.00499600087120373	0.323037752997399	mashr_Whole_Blood	1	NO
ENSG00000117362.12	APH1A	-2.80645	-8.11613130663904	0.005009	1.67053283760367e-05		0.00500899983559719	0.00634538772898767	mashr_Whole_Blood	1	NO
ENSG00000184986.10	TMEM121	2.80439	0.0488043742668142	0.0050412	0.448711339892976		0.0051740010521048	0.552947610923574	mashr_Whole_Blood	1	NO
ENSG00000189241.6	TSPYL1	2.80318	0.277460556310146	0.00506011	0.0137010764208631		0.00485700177532251	0.0998429679559057	mashr_Whole_Blood	1	NO
ENSG00000164176.12	EDIL3	2.8023	0.226948321992099	0.005074	0.01838098155582		0.00507400073131367	0.218992586346288	mashr_Whole_Blood	1	NO
ENSG00000124562.9	SNRPC	2.80035	0.539877792029465	0.00510469	0.00493214277644674		0.00575799893965736	0.0866152427952603	mashr_Whole_Blood	1	NO
ENSG00000143443.9	C1orf56	-2.79618	-1.98077640296306	0.005171	0.00014882850532737		0.00517100175277222	0.0600774523676608	mashr_Whole_Blood	1	NO
ENSG00000177054.13	ZDHHC13	2.78914	0.187352793865083	0.00528489	0.0238875524539266		0.0024040007909977	0.274811377371356	mashr_Whole_Blood	1	NO
ENSG00000173207.12	CKS1B	2.78742	6.12318627040499	0.00531299	3.24651707358688e-05		0.00504900172249918	0.00827796042219886	mashr_Whole_Blood	1	NO
ENSG00000124713.5	GNMT	-2.78626	-0.15988245304384	0.005332	0.0452914330241183		0.00533199860296876	0.297093265056269	mashr_Whole_Blood	1	NO
ENSG00000138380.17	CARF	-2.7799	-0.401806710551717	0.00543758	0.00615426972894483		0.0011299999721055	0.163720178382189	mashr_Whole_Blood	1	NO
ENSG00000226328.6	NUP50-AS1	-2.7785	-0.0762835469254979	0.00546106	0.192585962867202		0.00135299998557317	0.482374031093894	mashr_Whole_Blood	1	NO
ENSG00000084764.10	MAPRE3	-2.77737	-0.34059513678105	0.00548	0.00896924117522589		0.00547999971253099	0.138580956986307	mashr_Whole_Blood	1	NO
ENSG00000109680.10	TBC1D19	-2.77643	-10.3390238639025	0.005496	4.40599710194737e-05		0.00549600105949328	0.0269948114709788	mashr_Whole_Blood	1	NO
ENSG00000106348.16	IMPDH1	-2.77617	-2.70700753857905	0.00550034	0.00014562011855875		0.00536000149413545	0.0275489639311463	mashr_Whole_Blood	1	NO
ENSG00000178188.14	SH2B1	2.77035	0.505849169515329	0.00559963	0.00414352590615108		0.00018680007460219	0.0680432967796247	mashr_Whole_Blood	1	NO
ENSG00000185347.17	C14orf80	2.76737	0.660239688480356	0.005651	0.00247178870200711		0.00565100022806287	0.0796680371049294	mashr_Whole_Blood	1	NO
ENSG00000023516.8	AKAP11	-2.767	-0.81533487055202	0.00565742	0.00163497013249455		0.00561800097137911	0.0561124464196288	mashr_Whole_Blood	1	NO
ENSG00000119725.18	ZNF410	2.7633	0.290286475808761	0.005722	0.0129218201830386		0.00572199904224087	0.157086202080048	mashr_Whole_Blood	1	NO
ENSG00000146574.15	CCZ1B	-2.76263	-0.0679824706474718	0.00573379	0.260795625973699		0.0192300015438271	0.688242080410965	mashr_Whole_Blood	1	NO
ENSG00000151176.7	PLBD2	-2.76179	-0.476593741079188	0.00574853	0.00574320717943264		0.00574699881068681	0.106060302854946	mashr_Whole_Blood	1	NO
ENSG00000186074.18	CD300LF	-2.7586	-0.415451048526842	0.005805	0.00469996840919494		0.00580500077637421	0.147550476084644	mashr_Whole_Blood	1	NO
ENSG00000167987.10	VPS37C	-2.75462	-0.448433020478736	0.005876	0.00492551427697078		0.00587599815943785	0.196684891549333	mashr_Whole_Blood	1	NO
ENSG00000181381.13	DDX60L	-2.75132	-0.179282355851559	0.00593553	0.0325350866306168		0.0254399977234068	0.155984030707859	mashr_Whole_Blood	1	NO
ENSG00000166908.17	PIP4K2C	2.74729	0.461117653925904	0.006009	0.00489223828691836		0.00600899953676901	0.102793722158416	mashr_Whole_Blood	1	NO
ENSG00000166164.15	BRD7	-2.7461	-0.0561486330091963	0.00603075	0.313363011337766		0.00417699851738083	0.729689078814023	mashr_Whole_Blood	1	NO
ENSG00000187498.14	COL4A1	2.74365	1.53834369112276	0.006076	0.00044396239592978		0.00607599804074353	0.0328275146129032	mashr_Whole_Blood	1	NO
ENSG00000106351.12	AGFG2	2.74349	2.35682199920269	0.006079	0.00025681775826248		0.00607899915702272	0.0507463016046442	mashr_Whole_Blood	1	NO
ENSG00000102753.9	KPNA3	-2.73728	-0.659843268372797	0.006195	0.00389314577866518		0.00619500096622663	0.222325523395531	mashr_Whole_Blood	1	NO
ENSG00000130810.19	PPAN	2.73466	0.978984222988316	0.00624441	0.00108105913911463		0.00111400043151162	0.0363340872425219	mashr_Whole_Blood	1	NO
ENSG00000173578.7	XCR1	2.73332	0.216676587744243	0.00627	0.0207028157090223		0.00627000194786504	0.229374112438322	mashr_Whole_Blood	1	NO
ENSG00000125450.10	NUP85	-2.73216	-0.068426742401527	0.006292	0.262211642764224		0.00629200126765792	0.852006071805912	mashr_Whole_Blood	1	NO
ENSG00000171695.10	LKAAEAR1	-2.73164	-0.325572144893763	0.006302	0.00948755410366742		0.00630199862005932	0.140368273873406	mashr_Whole_Blood	1	NO
ENSG00000159352.15	PSMD4	2.73066	0.323770354772763	0.00632073	0.00843941517606457		0.00463900153826295	0.0963153350745776	mashr_Whole_Blood	1	NO
ENSG00000217930.7	PAM16	-2.7262	-0.203261157566581	0.00640672	0.0289554212766289		0.00792800006178296	0.337040681058261	mashr_Whole_Blood	1	NO
ENSG00000182983.14	ZNF662	2.72516	1.70888405710872	0.006427	0.0003350991572479		0.00642699846203486	0.0338232425772597	mashr_Whole_Blood	1	NO
ENSG00000120910.14	PPP3CC	-2.72264	-0.822795963434913	0.00647633	0.0015977524275874		0.018479999816144	0.116685372980963	mashr_Whole_Blood	1	NO
ENSG00000242474.2	AC093627.9	2.7224	0.202814149166671	0.006481	0.0207838283440031		0.00648099817047402	0.683384273579946	mashr_Whole_Blood	1	NO
ENSG00000149809.14	TM7SF2	2.72179	0.698407187254768	0.006493	0.00204835831832559		0.00649299822281871	0.146476155839849	mashr_Whole_Blood	1	NO
ENSG00000122970.15	IFT81	2.71436	0.630284917461753	0.00664039	0.00254171827921274		0.0279600017250709	0.134115031701885	mashr_Whole_Blood	1	NO
ENSG00000173085.13	COQ2	-2.71428	-0.307006926123354	0.006642	0.0125306705315481		0.00664200226022572	0.410739919103107	mashr_Whole_Blood	1	NO
ENSG00000172113.8	NME6	-2.71425	-0.176111423655555	0.00664263	0.0338972516635162		0.00102200023562709	0.26690302889399	mashr_Whole_Blood	1	NO
ENSG00000111087.9	GLI1	2.71353	1.19213984821064	0.00665713	0.00098063638798671		0.014680000873646	0.0932045619247284	mashr_Whole_Blood	1	NO
ENSG00000147684.7	NDUFB9	-2.70854	-0.563089010174437	0.006758	0.00342838459170956		0.00675800213999287	0.0795611336582854	mashr_Whole_Blood	1	NO
ENSG00000237721.1	AF064858.11	2.7044	0.189378561545083	0.00684269	0.0296644836618138		0.0161399985406376	0.179988066769628	mashr_Whole_Blood	1	NO
ENSG00000127578.6	WFIKKN1	2.70427	0.120001800509591	0.00684543	0.0608763565147928		0.00744499788151933	0.416599230625873	mashr_Whole_Blood	1	NO
ENSG00000075188.8	NUP37	2.7026	2.76184982598875	0.00688	0.00012982962039136		0.00687999786028938	0.0163658427676524	mashr_Whole_Blood	1	NO
ENSG00000161914.9	ZNF653	-2.69875	-2.6449175254147	0.00696	0.00013878116568681		0.00695999867744	0.0418160486810109	mashr_Whole_Blood	1	NO
ENSG00000187650.3	VMAC	-2.69302	-0.450702893906408	0.00708085	0.00447321106021518		0.0117499988083835	0.0859736696552991	mashr_Whole_Blood	1	NO
ENSG00000104147.8	OIP5	2.68981	0.450342935308289	0.0071492	0.00478871365136456		0.00587599815943785	0.113234247186082	mashr_Whole_Blood	1	NO
ENSG00000254999.3	BRK1	2.68583	0.17123134579955	0.00723488	0.0369765209412591		0.00894400058833644	0.260217287813921	mashr_Whole_Blood	1	NO
ENSG00000122483.17	CCDC18	2.68521	0.212618095982875	0.0072485	0.0213570315046722		0.00197499955132375	0.218383099139504	mashr_Whole_Blood	1	NO
ENSG00000079313.13	REXO1	2.68435	0.59889384299876	0.007267	0.00215304452702026		0.00726699971442583	0.080648683509842	mashr_Whole_Blood	1	NO
ENSG00000137285.9	TUBB2B	-2.68344	-0.0962036243722557	0.0072868	0.119314629547459		0.00255099962366361	0.463884214168557	mashr_Whole_Blood	1	NO
ENSG00000106479.10	ZNF862	-2.68293	-0.642972615353316	0.007298	0.00230082407474836		0.00729800055909673	0.0706095390626435	mashr_Whole_Blood	1	NO
ENSG00000115170.13	ACVR1	2.68261	36.5721687313776	0.007305	7.5753478328866e-07		0.00730500119395804	0.0038553907217164	mashr_Whole_Blood	1	NO
ENSG00000130311.10	DDA1	-2.68202	-2.81845802926115	0.007318	0.00013048144742425		0.00731799824370067	0.0159306966908322	mashr_Whole_Blood	1	NO
ENSG00000185482.7	STAC3	2.67928	0.565391407174141	0.007378	0.00279548792648522		0.00737799765384034	0.0838357276013584	mashr_Whole_Blood	1	NO
ENSG00000198673.10	FAM19A2	2.67911	0.102239010833809	0.00738173	0.0930272449978843		0.0161699982734672	0.331416068479072	mashr_Whole_Blood	1	NO
ENSG00000172315.5	TP53RK	2.67218	0.221666796211483	0.007536	0.0174530527553999		0.00753600124211092	0.500300459497754	mashr_Whole_Blood	1	NO
ENSG00000150907.7	FOXO1	2.67111	0.742124268481836	0.00756	0.00173406453337296		0.00755999738635958	0.0630622147632212	mashr_Whole_Blood	1	NO
ENSG00000211460.11	TSN	-2.6626	-6.16358432478906	0.007754	3.49308563841057e-05		0.00775400113126514	0.00924786568924743	mashr_Whole_Blood	1	NO
ENSG00000100373.9	UPK3A	2.6612	0.0497406643958813	0.00778637	0.391284458586871		0.00763900204697614	0.423541306535333	mashr_Whole_Blood	1	NO
ENSG00000133065.10	SLC41A1	-2.65992	-0.218210210353991	0.00781603	0.0206758541026926		0.00954099830060546	0.127343064604939	mashr_Whole_Blood	1	NO
ENSG00000124587.13	PEX6	2.65977	0.0376561364488642	0.00781952	0.754294868842255		0.00563000150383737	0.647705253939002	mashr_Whole_Blood	1	NO
ENSG00000174021.10	GNG5	-2.65852	-0.905974035824614	0.00784837	0.00112905673808984		0.019470005032445	0.145408726576242	mashr_Whole_Blood	1	NO
ENSG00000137312.14	FLOT1	2.65434	0.659553762815105	0.00794629	0.00311499197899443		0.00851600091503577	0.083067665288299	mashr_Whole_Blood	1	NO
ENSG00000041988.15	THAP3	2.65426	0.428236504932173	0.00794824	0.00561664977795403		0.00196699949214967	0.108068654014053	mashr_Whole_Blood	1	NO
ENSG00000110328.5	GALNT18	-2.65005	-0.558085407766744	0.008048	0.0032326019073718		0.00804799908913865	0.0842165004601662	mashr_Whole_Blood	1	NO
ENSG00000131051.22	RBM39	2.64959	3.40027674137559	0.008059	6.55329319241233e-05		0.00805900124336026	0.0218217532405854	mashr_Whole_Blood	1	NO
ENSG00000180155.19	LYNX1	2.64741	0.140046830430868	0.008111	0.046564645204697		0.00811099947017187	0.322035135398962	mashr_Whole_Blood	1	NO
ENSG00000163611.11	SPICE1	-2.6443	-3.27855961836815	0.008186	0.00024573944066507		0.00818600134976229	0.07878459752657	mashr_Whole_Blood	1	NO
ENSG00000119523.9	ALG2	-2.64064	-1.87712505628057	0.008275	0.00024499076778358		0.00827499984924855	0.103669171826831	mashr_Whole_Blood	1	NO
ENSG00000260193.1	RP11-83N9.5	-2.63847	-0.42809833854226	0.00832817	0.00485314547570042		0.00587200061676112	0.125596838802223	mashr_Whole_Blood	1	NO
ENSG00000196155.12	PLEKHG4	-2.63762	-3.08939912134402	0.008349	6.58543692231859e-05		0.00834900284086334	0.0229818153017121	mashr_Whole_Blood	1	NO
ENSG00000168610.14	STAT3	2.63705	1.90297833736372	0.008363	0.00026290918395652		0.00836299960046707	0.025433815535205	mashr_Whole_Blood	1	NO
ENSG00000166147.13	FBN1	2.63604	0.193847433353841	0.008388	0.0240348464344173		0.00838800266869944	0.239879369024819	mashr_Whole_Blood	1	NO
ENSG00000103932.11	RPAP1	-2.6331	-0.230754732469779	0.008461	0.0171804628470862		0.00846100176914484	0.189378564557601	mashr_Whole_Blood	1	NO
ENSG00000137094.14	DNAJB5	-2.63226	-0.128020957976266	0.008482	0.0687393410991654		0.00848199761173919	0.861577680276759	mashr_Whole_Blood	1	NO
ENSG00000169504.14	CLIC4	2.63202	0.350715672367442	0.008488	0.00801252163661664		0.00848799986960525	0.138003527681796	mashr_Whole_Blood	1	NO
ENSG00000177570.13	SAMD12	2.63167	0.0590570613753044	0.00849651	0.259794987463175		0.00056780022479384	0.955866932304351	mashr_Whole_Blood	1	NO
ENSG00000137331.11	IER3	2.6309	0.16865486456889	0.008516	0.0468388726703426		0.00851600091503577	0.32195928732207	mashr_Whole_Blood	1	NO
ENSG00000082701.14	GSK3B	-2.62957	-0.405252903013373	0.00854942	0.00591385352294335		0.0160000011442499	0.0755123214001753	mashr_Whole_Blood	1	NO
ENSG00000119777.18	TMEM214	2.62875	4.88208091000276	0.00857	3.78163090563393e-05		0.00856999767402255	0.00923786410577422	mashr_Whole_Blood	1	NO
ENSG00000173890.16	GPR160	-2.62509	-0.158211354590285	0.00866262	0.046321744334794		0.0178200040765141	0.469155970881744	mashr_Whole_Blood	1	NO
ENSG00000117226.11	GBP3	-2.62433	-0.0826839126957759	0.008682	0.138074583688246		0.00868199748247908	0.588990027348911	mashr_Whole_Blood	1	NO
ENSG00000143889.15	HNRNPLL	2.62398	20.4782345060255	0.008691	2.79463503015912e-06		0.00869099718289018	0.00345244605823795	mashr_Whole_Blood	1	NO
ENSG00000197885.10	NKIRAS1	-2.62027	-0.314569927696124	0.008786	0.0088688498482171		0.00878599862493625	0.166576634911582	mashr_Whole_Blood	1	NO
ENSG00000129691.15	ASH2L	2.61633	1.2399378342426	0.008888	0.00015244969042411		0.00888800141120017	0.0817782933947967	mashr_Whole_Blood	1	NO
ENSG00000258484.3	SPESP1	2.61491	1.94329590405447	0.008925	0.0003647004901376		0.00892500024485809	0.126486141141535	mashr_Whole_Blood	1	NO
ENSG00000154229.11	PRKCA	-2.61454	-0.283284813525888	0.0089347	0.0120342253310355		0.0149900017214912	0.151256151686208	mashr_Whole_Blood	1	NO
ENSG00000188707.5	ZBED6CL	2.61251	0.18346949580011	0.008988	0.0261664388424837		0.00898800091053524	0.257808524483729	mashr_Whole_Blood	1	NO
ENSG00000077235.17	GTF3C1	2.61088	1.56900373945801	0.009031	0.00048707654390671		0.00903099814769823	0.0402166026843232	mashr_Whole_Blood	1	NO
ENSG00000125780.11	TGM3	-2.60905	-0.322707402089832	0.00907929	0.00976270202998444		0.0512300014611409	0.132186287057974	mashr_Whole_Blood	1	NO
ENSG00000166986.14	MARS	-2.60565	-0.443118429854291	0.00917	0.00433286627188117		0.00916999979288821	0.0995219269361042	mashr_Whole_Blood	1	NO
ENSG00000197006.13	METTL9	2.60543	0.229129552079984	0.009176	0.017011174630563		0.00917600091233465	0.208179170111366	mashr_Whole_Blood	1	NO
ENSG00000064419.13	TNPO3	-2.60386	-0.142305640715113	0.00921815	0.0456115303812541		0.0144799989717701	0.339393073014529	mashr_Whole_Blood	1	NO
ENSG00000126500.3	FLRT1	-2.6001	-0.336155821068381	0.00931956	0.00856416053016617		0.00016749997058319	0.120050718849428	mashr_Whole_Blood	1	NO
ENSG00000254952.1	AP001257.1	2.59969	1.19744122168334	0.00933067	0.00104812993259567		0.0217800021548765	0.153525425677068	mashr_Whole_Blood	1	NO
ENSG00000130402.11	ACTN4	2.5992	1.76539838133168	0.009344	0.00047147178406971		0.00934400132708875	0.0961822565351599	mashr_Whole_Blood	1	NO
ENSG00000100949.14	RABGGTA	-2.5969	-24.9520748518264	0.009407	3.47758490989218e-06		0.00940700281676138	0.00664473800213307	mashr_Whole_Blood	1	NO
ENSG00000213638.5	ADAT3	2.59568	0.469611915486125	0.00944047	0.00369142516350657		0.0103799996663476	0.0668732613644301	mashr_Whole_Blood	1	NO
ENSG00000162877.12	PM20D1	2.59204	0.0537255892057526	0.009541	0.321572333694751		0.00954099830060546	0.798502178090707	mashr_Whole_Blood	1	NO
ENSG00000004975.11	DVL2	2.58741	0.82634810083916	0.00967	0.00126670217662018		0.00966999927419384	0.0536093686849563	mashr_Whole_Blood	1	NO
ENSG00000163141.18	BNIPL	2.58702	0.537513847264244	0.009681	0.00312477521997042		0.00968099952021563	0.128926911097663	mashr_Whole_Blood	1	NO
ENSG00000129195.15	FAM64A	-2.58656	-0.287641603297323	0.009694	0.0106307161737305		0.0096940026068763	0.152620481518532	mashr_Whole_Blood	1	NO
ENSG00000240859.1	AC093627.10	2.58556	0.214488782981116	0.009722	0.0134501185419717		0.00972199852550918	0.571125437411733	mashr_Whole_Blood	1	NO
ENSG00000164144.15	ARFIP1	-2.58299	-0.100802800977408	0.00979484	0.0836150639125759		0.0126999996453407	0.40828963526342	mashr_Whole_Blood	1	NO
ENSG00000130770.17	ATPIF1	2.57784	0.191207555506081	0.00994188	0.023869376303725		0.00385199918768987	0.26077317488169	mashr_Whole_Blood	1	NO
ENSG00000056558.10	TRAF1	2.5771	0.207786161306088	0.00996339	0.021414137662592		0.00076939998948568	0.204914850239966	mashr_Whole_Blood	1	NO
ENSG00000198951.11	NAGA	2.5768	0.738805869656509	0.009972	0.00162745073457535		0.00997200117979195	0.0572545532423374	mashr_Whole_Blood	1	NO
ENSG00000198523.5	PLN	-2.57508	-1.50654505020534	0.0100216	0.00060293874637682		0.00629600031671675	0.12497173068961	mashr_Whole_Blood	1	NO
ENSG00000174791.10	RIN1	2.57342	0.115508490070512	0.01007	0.0971137748779281		0.0100700020193616	0.745399753277358	mashr_Whole_Blood	1	NO
ENSG00000171121.16	KCNMB3	2.57034	0.30670569508757	0.01016	0.0100056751116891		0.0101600029245215	0.15878413991007	mashr_Whole_Blood	1	NO
ENSG00000188266.13	HYKK	2.56965	0.578848411493304	0.01018	0.00266304096618696		0.0101799997088335	0.0768767765729884	mashr_Whole_Blood	1	NO
ENSG00000117859.18	OSBPL9	-2.56728	-156.504084422957	0.01025	9.37858619677537e-08		0.0102500003617547	0.00131114788956843	mashr_Whole_Blood	1	NO
ENSG00000182973.18	CNOT10	2.56692	1.25006917175226	0.0102606	0.00029679373349319		0.0125199962214322	0.0565598706804895	mashr_Whole_Blood	1	NO
ENSG00000150977.10	RILPL2	-2.5661	-0.404263774374605	0.010285	0.00572369828978883		0.00882800233608193	0.107489480105036	mashr_Whole_Blood	1	NO
ENSG00000165275.9	TRMT10B	2.56531	0.122792861544078	0.0103083	0.0535397850626565		0.0147399969329962	0.436966831056659	mashr_Whole_Blood	1	NO
ENSG00000157557.11	ETS2	2.56255	0.214369710641771	0.0103906	0.0223363486295965		0.0110799972832039	0.169598476572793	mashr_Whole_Blood	1	NO
ENSG00000251259.1	AC004069.2	-2.56224	-4.47631654508055	0.0104	2.50290150491841e-05		0.0104000029279442	0.0225185147173693	mashr_Whole_Blood	1	NO
ENSG00000108094.14	CUL2	-2.56224	-0.68346782073281	0.0104	0.00191327377251471		0.0104000029279442	0.0790088404485547	mashr_Whole_Blood	1	NO
ENSG00000273033.2	LINC02035	2.55991	0.486366659475658	0.01047	0.00357470381270266		0.010469997420251	0.0898499088056573	mashr_Whole_Blood	1	NO
ENSG00000179918.18	SEPHS2	2.55431	2.69602141664354	0.01064	0.00012206728866		0.0106399985554686	0.0160977949700532	mashr_Whole_Blood	1	NO
ENSG00000181915.4	ADO	-2.5517	-2.18333647300251	0.01072	0.00020089911688649		0.0107199989931649	0.0387480358827418	mashr_Whole_Blood	1	NO
ENSG00000180098.9	TRNAU1AP	2.54397	106.570890728162	0.01096	1.19503898601713e-07		0.0109600014561549	0.00194799910727537	mashr_Whole_Blood	1	NO
ENSG00000125731.12	SH2D3A	-2.54365	-0.969677949373382	0.01097	0.00095322431105976		0.010969999867003	0.0746639645119143	mashr_Whole_Blood	1	NO
ENSG00000025708.13	TYMP	-2.5432	-0.141696311589453	0.0109841	0.0451841215061423		0.0321399958396947	0.315292497886261	mashr_Whole_Blood	1	NO
ENSG00000159625.14	DRC7	-2.54206	-0.0499591086893118	0.01102	0.319616643370251		0.0110200008373655	0.930761200908858	mashr_Whole_Blood	1	NO
ENSG00000170854.17	RIOX2	2.54175	0.368304371606712	0.01103	0.00590822322261185		0.0110300027259923	0.121910038167958	mashr_Whole_Blood	1	NO
ENSG00000251615.3	RP11-774O3.3	-2.5411	-0.128410244281832	0.0110504	0.0590604133809421		0.00116299968067825	0.534696197306614	mashr_Whole_Blood	1	NO
ENSG00000138448.11	ITGAV	2.53859	0.501257316059942	0.01113	0.00348744630963204		0.0111300034500916	0.0949612074974839	mashr_Whole_Blood	1	NO
ENSG00000001084.10	GCLC	2.53671	0.472162820872779	0.01119	0.00528616643455763		0.0111899980211916	0.123686146850888	mashr_Whole_Blood	1	NO
ENSG00000135116.9	HRK	2.53667	0.0807013908556327	0.0111911	0.138055416098895		0.0170799962454405	0.544647012302764	mashr_Whole_Blood	1	NO
ENSG00000141337.12	ARSG	-2.5364	-1.5689644338383	0.0112	0.00041006724067478		0.0111999995714981	0.0793517031456374	mashr_Whole_Blood	1	NO
ENSG00000243566.6	UPK3B	-2.53638	-0.106189020443313	0.0112006	0.0759126327502887		0.00897100096563346	0.263292092274157	mashr_Whole_Blood	1	NO
ENSG00000078142.12	PIK3C3	-2.52866	-0.387804518376726	0.01145	0.0040717399843056		0.0114500032377887	0.146207682771039	mashr_Whole_Blood	1	NO
ENSG00000106443.15	PHF14	2.52846	0.370871670146037	0.0114564	0.00674343430583421		0.0104500034729356	0.12074945734387	mashr_Whole_Blood	1	NO
ENSG00000179295.17	PTPN11	-2.52804	-1.44216368750231	0.01147	0.00027694946957408		0.0114699981102038	0.0487462003163822	mashr_Whole_Blood	1	NO
ENSG00000089009.15	RPL6	-2.52804	-592.582575720464	0.01147	1.64033252148979e-09		0.0114699981102038	0.00011863325531387	mashr_Whole_Blood	1	NO
ENSG00000082641.15	NFE2L1	-2.52682	-0.90940152403174	0.01151	0.00083841988324039		0.0115100027159395	0.0833515207495456	mashr_Whole_Blood	1	NO
ENSG00000100395.14	L3MBTL2	2.52652	0.459212055787626	0.01152	0.00403420980628707		0.0115199997371996	0.0925498350149047	mashr_Whole_Blood	1	NO
ENSG00000161618.9	ALDH16A1	-2.52603	-0.216975318191312	0.0115359	0.0225272265137941		0.0118699989616009	0.641006353559551	mashr_Whole_Blood	1	NO
ENSG00000137492.7	THAP12	-2.52562	-0.790018986220101	0.0115495	0.00176357995877264		0.0109099966619097	0.0992924440082614	mashr_Whole_Blood	1	NO
ENSG00000132718.8	SYT11	-2.5253	-0.30681138781872	0.01156	0.00859240833130158		0.0115600021747786	0.149277379583645	mashr_Whole_Blood	1	NO
ENSG00000078177.13	N4BP2	2.51948	0.279976363425131	0.0117528	0.00908714289615629		0.0502200045367804	0.16086389966124	mashr_Whole_Blood	1	NO
ENSG00000181444.12	ZNF467	-2.51697	-0.288890361627973	0.0118368	0.00865438815548694		0.00824899769988267	0.261667315329223	mashr_Whole_Blood	1	NO
ENSG00000140853.15	NLRC5	-2.51543	-0.123513390713518	0.0118889	0.0583012882267183		0.00452799841084908	0.334614876705697	mashr_Whole_Blood	1	NO
ENSG00000171262.11	FAM98B	-2.5151	-0.835289865113243	0.0119	0.00129872251032549		0.0118999992836416	0.0587819894035747	mashr_Whole_Blood	1	NO
ENSG00000240771.6	ARHGEF25	-2.51421	-0.393118449747264	0.01193	0.00496103425284803		0.0119300022924742	0.119556841023911	mashr_Whole_Blood	1	NO
ENSG00000167244.18	IGF2	-2.51421	-0.530919967239209	0.01193	0.00352287057002017		0.0119300022924742	0.0924809821248967	mashr_Whole_Blood	1	NO
ENSG00000103707.9	MTFMT	2.51332	0.740378548697638	0.01196	0.00159681092422659		0.0119599995986578	0.0850916063287086	mashr_Whole_Blood	1	NO
ENSG00000134247.9	PTGFRN	2.51332	0.464111826822824	0.01196	0.00448491538614165		0.0119599995986578	0.150394788423796	mashr_Whole_Blood	1	NO
ENSG00000169026.12	MFSD7	-2.5109	-0.199015470273507	0.0120425	0.0333551535213929		0.0963999971615024	0.279909311856557	mashr_Whole_Blood	1	NO
ENSG00000109685.17	NSD2	-2.5098	-6.60753354884221	0.01208	2.4099300716563e-05		0.0120799979844147	0.015376388065075	mashr_Whole_Blood	1	NO
ENSG00000167550.10	RHEBL1	2.50834	1.78184583132795	0.01213	0.00020412258745275		0.0121300010813494	0.0588715354357125	mashr_Whole_Blood	1	NO
ENSG00000145414.8	NAF1	2.50819	0.534806145238302	0.0121353	0.00366469123222255		0.0107700025159186	0.105268819341923	mashr_Whole_Blood	1	NO
ENSG00000142583.17	SLC2A5	2.49829	0.284177665392572	0.0124795	0.0124515795787163		0.00886700130582784	0.17544863513391	mashr_Whole_Blood	1	NO
ENSG00000166387.11	PPFIBP2	-2.4982	-0.171373060366874	0.0124826	0.030472226248611		0.00789099883085286	0.215483048761412	mashr_Whole_Blood	1	NO
ENSG00000111231.8	GPN3	2.49714	0.0672081607139966	0.01252	0.191168744129538		0.0125199962214322	0.626412024265267	mashr_Whole_Blood	1	NO
ENSG00000170291.14	ELP5	2.49657	0.161028900065767	0.01254	0.0315436047755312		0.0125400033779292	0.268274825092617	mashr_Whole_Blood	1	NO
ENSG00000113119.12	TMCO6	-2.49591	-0.337443939825951	0.0125634	0.00671243684505932		0.00491300062271288	0.140099025039089	mashr_Whole_Blood	1	NO
ENSG00000107738.19	VSIR	2.49359	2.04803663344204	0.0126458	0.00020187738838681		0.0130700041786484	0.0205046567884997	mashr_Whole_Blood	1	NO
ENSG00000196455.7	PIK3R4	2.49296	0.290135190633544	0.0126684	0.011033735991974		0.0145200037140841	0.181332446244218	mashr_Whole_Blood	1	NO
ENSG00000174013.7	FBXO45	2.49262	0.823385234062671	0.0126806	0.00140882246115148		0.0129100035014014	0.174627650053962	mashr_Whole_Blood	1	NO
ENSG00000048462.10	TNFRSF17	-2.4904	-1.00991929489959	0.01276	0.00091134115262264		0.0127599969810002	0.0473305146672658	mashr_Whole_Blood	1	NO
ENSG00000137814.10	HAUS2	2.48984	0.648056816667374	0.01278	0.00196111114448533		0.0127800003264161	0.0776166513588535	mashr_Whole_Blood	1	NO
ENSG00000092841.18	MYL6	-2.48956	-1.33012168859881	0.01279	0.00042361312217393		0.0127899995339731	0.0549573776794855	mashr_Whole_Blood	1	NO
ENSG00000181016.9	LSMEM1	-2.48883	-0.522882633951659	0.0128163	0.00678079462113092		0.0260200062260795	0.316197396468409	mashr_Whole_Blood	1	NO
ENSG00000169612.3	FAM103A1	2.48851	0.425717974922466	0.0128279	0.00668198872776464		0.0143000039267829	0.385561871205135	mashr_Whole_Blood	1	NO
ENSG00000134815.18	DHX34	-2.48735	-112.307227238382	0.01287	6.80878716719896e-08		0.0128700012184241	0.00081740064515301	mashr_Whole_Blood	1	NO
ENSG00000152154.10	TMEM178A	-2.48679	-0.649024662488123	0.01289	0.00211303663909199		0.0128900015874859	0.0636339454985746	mashr_Whole_Blood	1	NO
ENSG00000171680.21	PLEKHG5	-2.4844	-0.11815916610954	0.0129769	0.0612105864228255		0.00364099866216143	0.420208589962605	mashr_Whole_Blood	1	NO
ENSG00000161905.12	ALOX15	-2.48377	-0.193152721562328	0.013	0.0261494265534048		0.0130000041927971	0.264039769087814	mashr_Whole_Blood	1	NO
ENSG00000163155.11	LYSMD1	-2.48236	-0.366558744134761	0.0130514	0.00502201703221912		0.00880999818121407	0.123006684912323	mashr_Whole_Blood	1	NO
ENSG00000095794.19	CREM	-2.48131	-0.36767184418551	0.01309	0.00620166599935017		0.0130899990085281	0.142246410289747	mashr_Whole_Blood	1	NO
ENSG00000243244.5	STON1	-2.47887	-0.131036460164641	0.01318	0.0462960149456599		0.0131799981476747	0.320521478886326	mashr_Whole_Blood	1	NO
ENSG00000139618.14	BRCA2	-2.4785	-0.267744819251536	0.0131936	0.0125278299900171		0.00570000010877891	0.142081161094719	mashr_Whole_Blood	1	NO
ENSG00000134516.15	DOCK2	-2.47693	-0.471057455421024	0.0132516	0.0049049884174643		0.018219998589652	0.324430663200664	mashr_Whole_Blood	1	NO
ENSG00000274367.1	LA16c-380H5.6	2.47537	5.85216059583995	0.01331	1.54449723701615e-05		0.0133100010460582	0.022846262984485	mashr_Whole_Blood	1	NO
ENSG00000272892.1	RP11-57G10.8	2.47403	0.475270892906035	0.01336	0.00345796766507306		0.0133599986729878	0.0883706547716225	mashr_Whole_Blood	1	NO
ENSG00000128534.7	LSM8	2.47269	0.826920647486847	0.01341	0.00149633156021806		0.0134100012096839	0.0570792374618397	mashr_Whole_Blood	1	NO
ENSG00000115602.16	IL1RL1	-2.47216	-0.463090572001562	0.01343	0.00397507314908509		0.0134299983286572	0.0999804418385867	mashr_Whole_Blood	1	NO
ENSG00000141030.12	COPS3	2.47148	0.130284128864959	0.0134554	0.055831642726598		0.0172500045693293	0.3572811652416	mashr_Whole_Blood	1	NO
ENSG00000111358.13	GTF2H3	-2.47136	-65.2006416679291	0.01346	2.54232993232175e-07		0.0134599985450412	0.00285119893369761	mashr_Whole_Blood	1	NO
ENSG00000198130.15	HIBCH	2.47029	0.132328177740028	0.0135005	0.0466363847257987		0.0121100023930505	0.31111344112718	mashr_Whole_Blood	1	NO
ENSG00000181789.14	COPG1	-2.46898	-1.23005746765269	0.01355	0.00058636606018695		0.0135500027220751	0.057233098331856	mashr_Whole_Blood	1	NO
ENSG00000173812.10	EIF1	-2.46805	-2.56514034586708	0.013585	8.91500583282372e-05		0.00578799986694728	0.0322458579652397	mashr_Whole_Blood	1	NO
ENSG00000047849.21	MAP4	-2.4674	-0.421903607572795	0.01361	0.00457312136867063		0.0136100014353378	0.108792622713188	mashr_Whole_Blood	1	NO
ENSG00000100890.15	KIAA0391	-2.46725	-0.117034232006511	0.0136156	0.0696506189641055		0.00775700097362471	0.396720665896295	mashr_Whole_Blood	1	NO
ENSG00000167641.10	PPP1R14A	2.46244	0.1512829644094	0.0137994	0.0331369094721782		0.0115800024460232	0.274857601920278	mashr_Whole_Blood	1	NO
ENSG00000152804.10	HHEX	2.46172	0.710316548913735	0.0138272	0.00179177532196591		0.00591999968805937	0.11007370625806	mashr_Whole_Blood	1	NO
ENSG00000254615.2	RP11-395G23.3	2.45726	0.285335904571342	0.014	0.0108513176297187		0.0139999969019411	0.262848098673989	mashr_Whole_Blood	1	NO
ENSG00000168079.16	SCARA5	-2.45598	-0.568118592471798	0.01405	0.00232562264833225		0.0140500020063635	0.0871296955528827	mashr_Whole_Blood	1	NO
ENSG00000162946.21	DISC1	-2.45507	-0.126699225509322	0.0140857	0.0544611030785323		0.0134599985450412	0.292094672220178	mashr_Whole_Blood	1	NO
ENSG00000111880.15	RNGTT	2.45445	0.370253700047552	0.01411	0.00659250426811348		0.014109995348412	0.122888711157124	mashr_Whole_Blood	1	NO
ENSG00000171840.11	NINJ2	-2.45325	-0.209319548619793	0.0141571	0.0194570013642322		0.0174999962069928	0.227078252054202	mashr_Whole_Blood	1	NO
ENSG00000124613.8	ZNF391	2.45289	0.0794057642145498	0.0141715	0.12123771618285		0.00692000105650568	0.517451914931593	mashr_Whole_Blood	1	NO
ENSG00000169288.17	MRPL1	2.45267	0.294001095289614	0.01418	0.0102097226062279		0.0141800038148617	0.507821237376438	mashr_Whole_Blood	1	NO
ENSG00000103942.12	HOMER2	2.44964	0.54795199861424	0.0143	0.00394292464885232		0.0143000039267829	0.297653809845528	mashr_Whole_Blood	1	NO
ENSG00000127081.13	ZNF484	2.44735	0.625474871222107	0.0143911	0.00232974121657729		0.0156499987881555	0.0691329170207192	mashr_Whole_Blood	1	NO
ENSG00000249846.6	LINC02021	-2.44668	-0.0854892399537068	0.014418	0.12219827723079		0.0324500033739799	0.349119552312289	mashr_Whole_Blood	1	NO
ENSG00000131848.9	ZSCAN5A	-2.44289	-3.54146600312135	0.01457	6.17191700297897e-05		0.0145699974758437	0.0145702372843679	mashr_Whole_Blood	1	NO
ENSG00000157992.12	KRTCAP3	-2.4424	-0.171993528948011	0.01459	0.0283326865744942		0.0145900008159247	0.237218227043488	mashr_Whole_Blood	1	NO
ENSG00000137713.15	PPP2R1B	-2.43969	-22.7389690416332	0.0147	4.37969098452147e-06		0.0147000014681046	0.00324992746437603	mashr_Whole_Blood	1	NO
ENSG00000101558.13	VAPA	2.43726	0.260550237004174	0.0147991	0.0116432157302227		0.0172299944338187	0.148369874767599	mashr_Whole_Blood	1	NO
ENSG00000158865.12	SLC5A11	-2.43645	-0.0438470983148402	0.0148321	0.439840718915255		0.0148600011058501	1.27072387539982	mashr_Whole_Blood	1	NO
ENSG00000122515.14	ZMIZ2	2.43529	0.498678412798837	0.01488	0.00485014873583236		0.0148800019338512	0.140170495064516	mashr_Whole_Blood	1	NO
ENSG00000122696.13	SLC25A51	-2.43472	-0.171737542341427	0.0149034	0.0258855245260594		0.00566400030293454	0.180100848123759	mashr_Whole_Blood	1	NO
ENSG00000063180.8	CA11	-2.42899	-0.401325574099463	0.015141	0.0042236943539238		0.00537999837270444	0.101490765449535	mashr_Whole_Blood	1	NO
ENSG00000178038.16	ALS2CL	-2.42829	-0.424380451105399	0.01517	0.00280345976548019		0.0151700027934285	0.149158614246062	mashr_Whole_Blood	1	NO
ENSG00000278259.4	MYO19	-2.42806	-0.280792901015246	0.01518	0.0130041502362414		0.0151799991083759	0.159548193127459	mashr_Whole_Blood	1	NO
ENSG00000158406.4	HIST1H4H	2.42548	0.223832352728453	0.0152881	0.0164534853650293		0.0175099946283498	0.184662710726738	mashr_Whole_Blood	1	NO
ENSG00000198892.6	SHISA4	2.42449	0.313882385383353	0.01533	0.00706709500743657		0.0153299971686096	0.150374797051301	mashr_Whole_Blood	1	NO
ENSG00000068903.19	SIRT2	2.42283	1.28820823397386	0.0154	0.00060471437812444		0.0153999956601444	0.0458776760164687	mashr_Whole_Blood	1	NO
ENSG00000138756.17	BMP2K	-2.42248	-0.41868651869403	0.015415	0.00521254945513034		0.0593299941900166	0.19125272808297	mashr_Whole_Blood	1	NO
ENSG00000167608.11	TMC4	2.42236	0.0592331650835814	0.01542	0.304454215119519		0.0154199976885555	0.778280207295191	mashr_Whole_Blood	1	NO
ENSG00000189308.10	LIN54	-2.42189	-1.43038048218509	0.01544	0.00038623923888298		0.0154400023204953	0.0304814002588985	mashr_Whole_Blood	1	NO
ENSG00000141867.17	BRD4	2.42095	1.11814371923557	0.01548	0.00059955155017477		0.0154799988987434	0.0455218762350141	mashr_Whole_Blood	1	NO
ENSG00000204856.11	FAM216A	2.41955	0.117674251381796	0.0155396	0.063522509079904		0.0125199962214322	0.301178435212433	mashr_Whole_Blood	1	NO
ENSG00000109854.13	HTATIP2	2.41898	0.263485282166041	0.015564	0.0105876880189665		0.0168700033695134	0.155218682727905	mashr_Whole_Blood	1	NO
ENSG00000263033.2	RP11-396B14.2	-2.41898	-0.213919214611257	0.0155642	0.0191343786406229		0.0281699994880116	0.251325381877163	mashr_Whole_Blood	1	NO
ENSG00000169035.11	KLK7	-2.41861	-1.60913233026449	0.01558	0.00025122890370663		0.0155800015258766	0.0722749756577719	mashr_Whole_Blood	1	NO
ENSG00000170298.15	LGALS9B	-2.41735	-0.111615346035596	0.0156338	0.0713581400480334		0.0168499977250165	0.374853024677432	mashr_Whole_Blood	1	NO
ENSG00000224397.5	SMIM25	-2.41646	-0.388205627238984	0.0156724	0.00477752680065455		0.0129299982233509	0.119920771653345	mashr_Whole_Blood	1	NO
ENSG00000273611.4	ZNHIT3	2.41628	0.142805926046804	0.01568	0.0489219021674052		0.015679997134513	0.312311969360308	mashr_Whole_Blood	1	NO
ENSG00000170340.10	B3GNT2	2.41512	0.123398945609577	0.01573	0.0521471959956583		0.015730000399591	0.337928333131264	mashr_Whole_Blood	1	NO
ENSG00000146700.8	SSC4D	-2.41388	-0.0843695203198915	0.0157838	0.119160863140103		0.00933700066913752	0.30208226230429	mashr_Whole_Blood	1	NO
ENSG00000099330.8	OCEL1	2.41376	0.140958061307082	0.0157888	0.0429131435365065		0.0505200062714928	0.419559698142367	mashr_Whole_Blood	1	NO
ENSG00000162998.4	FRZB	2.41304	219.362384026413	0.01582	2.96153831804178e-08		0.0158200038381048	0.00059217080711686	mashr_Whole_Blood	1	NO
ENSG00000272886.5	DCP1A	-2.4112	-0.408849222026433	0.0159	0.00504435083137271		0.0158999998871711	0.0971018112819921	mashr_Whole_Blood	1	NO
ENSG00000244165.1	P2RY11	2.41017	0.251750716735638	0.0159449	0.0127095723387638		0.0652600038871205	0.256199832503043	mashr_Whole_Blood	1	NO
ENSG00000103671.9	TRIP4	2.40987	0.241762122427007	0.015958	0.0113980415258182		0.0161099951628799	0.238616345756481	mashr_Whole_Blood	1	NO
ENSG00000131507.10	NDFIP1	-2.4096	-0.365963993848491	0.01597	0.0060849575627575		0.0159699971260904	0.110393373881272	mashr_Whole_Blood	1	NO
ENSG00000161996.18	WDR90	-2.40693	-0.293979572741943	0.0160872	0.00847084986991122		0.0017499999499267	0.222504662205972	mashr_Whole_Blood	1	NO
ENSG00000125637.15	PSD4	-2.40619	-0.0965931813131711	0.01612	0.0836230554535147		0.0161199978509426	0.416178445036042	mashr_Whole_Blood	1	NO
ENSG00000138658.15	ZGRF1	-2.40511	-0.142139714633952	0.0161674	0.0437878169773945		0.0277300005627096	0.223214985159474	mashr_Whole_Blood	1	NO
ENSG00000214212.8	C19orf38	2.40483	4.61766615271896	0.01618	1.48825381005438e-05		0.0161800020325218	0.0246444840827206	mashr_Whole_Blood	1	NO
ENSG00000100284.20	TOM1	-2.40325	-0.25145663102801	0.01625	0.0134437423236818		0.016250000649142	0.173787423387265	mashr_Whole_Blood	1	NO
ENSG00000164111.14	ANXA5	2.40289	0.064475784991019	0.0162662	0.218682056348195		0.00453300103636239	0.577494231626604	mashr_Whole_Blood	1	NO
ENSG00000179715.12	PCED1B	2.40264	0.380635297447881	0.0162771	0.00615947940962912		0.0174199974097028	0.0997118728600574	mashr_Whole_Blood	1	NO
ENSG00000138080.13	EMILIN1	2.40189	0.252407770516379	0.0163105	0.0119216476113996		0.0284799972737501	0.137344284647271	mashr_Whole_Blood	1	NO
ENSG00000119203.13	CPSF3	-2.40063	-0.375711071968343	0.0163668	0.00657767567425676		0.014680000873646	0.107484366233003	mashr_Whole_Blood	1	NO
ENSG00000168334.8	XIRP1	-2.39967	-1.38885901689746	0.01641	0.00029102758749234		0.0164100021514528	0.0370087959790341	mashr_Whole_Blood	1	NO
ENSG00000004399.12	PLXND1	2.397	0.324326137277899	0.01653	0.00732032271954231		0.016529995647182	0.150157493961923	mashr_Whole_Blood	1	NO
ENSG00000251129.1	RP11-734I18.1	-2.3941	-0.0536626167195023	0.0166613	0.250963899195269		0.0170099988652976	0.880995041192804	mashr_Whole_Blood	1	NO
ENSG00000184524.5	CEND1	2.39325	1.15314750179095	0.0167	0.00060672816266819		0.0166999994102212	0.0555002719952145	mashr_Whole_Blood	1	NO
ENSG00000124614.13	RPS10	2.39208	0.685744503763508	0.0167531	0.00185276355355645		0.00024320003163	0.113540838838081	mashr_Whole_Blood	1	NO
ENSG00000187758.7	ADH1A	2.39127	3.56133460391306	0.01679	5.4297739777116e-05		0.0167899966426978	0.0114563792897108	mashr_Whole_Blood	1	NO
ENSG00000135114.12	OASL	2.38995	0.138135002812591	0.0168508	0.0440461888455061		0.0102000034547204	0.247720386703771	mashr_Whole_Blood	1	NO
ENSG00000171723.15	GPHN	-2.38954	-1.41066319946825	0.0168697	0.00051384041110984		0.0138500024520009	0.118328303094122	mashr_Whole_Blood	1	NO
ENSG00000100285.9	NEFH	2.38779	0.188066631896495	0.01695	0.0159027291121901		0.0169500036772551	0.253633510203194	mashr_Whole_Blood	1	NO
ENSG00000116752.5	BCAS2	2.38753	0.2551783430057	0.0169621	0.0120846213299113		0.0180399969992634	0.131974271242841	mashr_Whole_Blood	1	NO
ENSG00000126091.19	ST3GAL3	2.38455	0.599982541699496	0.0171	0.00194446758294387		0.0170999975378416	0.0733354671877063	mashr_Whole_Blood	1	NO
ENSG00000011021.21	CLCN6	2.38391	0.268134906597756	0.01713	0.0154465567140734		0.0171300047142358	0.238685819806408	mashr_Whole_Blood	1	NO
ENSG00000188820.12	FAM26F	2.38381	0.0698478829409004	0.0171345	0.134555186683315		0.0636099968497581	0.906186702725997	mashr_Whole_Blood	1	NO
ENSG00000103194.15	USP10	-2.38198	-0.209086593531131	0.01722	0.0189636488425109		0.0172200025777558	0.619838880203976	mashr_Whole_Blood	1	NO
ENSG00000161813.21	LARP4	2.38112	89.8844614743247	0.01726	1.19850113508805e-07		0.0172600005213985	0.00089448163432526	mashr_Whole_Blood	1	NO
ENSG00000167272.10	POP5	2.38106	0.208017981196302	0.017263	0.0201235878747963		0.0151600023080651	0.140670230004353	mashr_Whole_Blood	1	NO
ENSG00000124172.9	ATP5E	2.37921	8.53315563914836	0.01735	9.81114221402101e-06		0.0173500021688243	0.00509776240344556	mashr_Whole_Blood	1	NO
ENSG00000169139.11	UBE2V2	2.37899	532.144002344331	0.01736	2.58653109710173e-09		0.017360004008553	0.00016649628598589	mashr_Whole_Blood	1	NO
ENSG00000168487.17	BMP1	2.37794	0.068686396194847	0.0174096	0.162465860467301		0.0224600045159964	0.269149320639706	mashr_Whole_Blood	1	NO
ENSG00000138030.12	KHK	-2.37309	-0.0993455385668772	0.01764	0.0750448026381955		0.0176399978612734	0.409681205488676	mashr_Whole_Blood	1	NO
ENSG00000127124.14	HIVEP3	-2.3713	-0.315998321780452	0.0177258	0.0078476490209832		0.00200999933296882	0.128424320465687	mashr_Whole_Blood	1	NO
ENSG00000133030.20	MPRIP	-2.37112	-0.508645401031141	0.0177344	0.00341355412494878		0.0322499906184536	0.0886520930438243	mashr_Whole_Blood	1	NO
ENSG00000099821.13	POLRMT	2.365	0.635863462264504	0.01803	0.00174162525950457		0.0180300008236982	0.152548472677693	mashr_Whole_Blood	1	NO
ENSG00000134871.17	COL4A2	2.35807	1.14652454320835	0.01837	0.00054541070944137		0.0183699976976267	0.0359346864784151	mashr_Whole_Blood	1	NO
ENSG00000165689.16	SDCCAG3	2.35469	0.0927981041600032	0.0185381	0.0952984237883783		0.00421300045904794	0.527728808317601	mashr_Whole_Blood	1	NO
ENSG00000167523.13	SPATA33	2.35422	0.12549614361036	0.0185618	0.0536510853739163		0.00854700292187122	0.277044237940978	mashr_Whole_Blood	1	NO
ENSG00000166847.9	DCTN5	-2.35156	-0.0464228458567841	0.0186947	0.330187263991795		0.0186699985041701	0.97990500376466	mashr_Whole_Blood	1	NO
ENSG00000241563.3	CORT	-2.3503	-0.107639628787289	0.0187584	0.0403349145892908		0.0202199972930314	0.427718174580611	mashr_Whole_Blood	1	NO
ENSG00000171865.9	RNASEH1	2.34967	0.798376409648027	0.01879	0.0009417096358443		0.0187900047441767	0.0671362522142033	mashr_Whole_Blood	1	NO
ENSG00000152213.3	ARL11	-2.34928	-0.642658696927526	0.01881	0.00164933514801029		0.018810002986867	0.0697104080504682	mashr_Whole_Blood	1	NO
ENSG00000166317.11	SYNPO2L	-2.34908	-13.7666607110822	0.01882	2.48374370052942e-06		0.0188200030619971	0.0104382611742818	mashr_Whole_Blood	1	NO
ENSG00000092200.12	RPGRIP1	2.34734	0.452730812967421	0.0189082	0.00318197140036383		0.0157000001388684	0.0959646407858774	mashr_Whole_Blood	1	NO
ENSG00000161904.11	LEMD2	-2.34591	-0.83421863375336	0.0189806	0.00143126661027925		0.0582700023094098	0.0702738658500825	mashr_Whole_Blood	1	NO
ENSG00000143811.18	PYCR2	2.34437	0.265666155781182	0.0190593	0.00948580005947932		0.0190699967612884	0.224759182959594	mashr_Whole_Blood	1	NO
ENSG00000167767.13	KRT80	-2.34396	-5.35317697931828	0.01908	2.75292487087197e-05		0.0190799956308196	0.00877983301908046	mashr_Whole_Blood	1	NO
ENSG00000177675.8	CD163L1	2.34299	2.50816748889778	0.01913	0.00015291777673304		0.0191299976362553	0.0339690233515631	mashr_Whole_Blood	1	NO
ENSG00000100376.11	FAM118A	2.34266	0.018429785928867	0.0191467	1.91700151198448		0.00734199862969963	1.45028428996213	mashr_Whole_Blood	1	NO
ENSG00000162885.12	B3GALNT2	2.34209	0.121732619111289	0.0191763	0.0584971606929446		0.0188800045396055	0.346044533392736	mashr_Whole_Blood	1	NO
ENSG00000146263.11	MMS22L	2.34201	0.401330869068112	0.01918	0.00435275880265673		0.0191800038810666	0.107143515025011	mashr_Whole_Blood	1	NO
ENSG00000133321.10	RARRES3	-2.34201	-11.3044838323933	0.01918	5.54699939025624e-06		0.0191800038810666	0.00426379485473558	mashr_Whole_Blood	1	NO
ENSG00000160226.15	C21orf2	-2.34104	-0.117533252615686	0.01923	0.0561776598307888		0.0192300015438271	0.409245885139237	mashr_Whole_Blood	1	NO
ENSG00000134769.21	DTNA	2.33891	2.79740221083283	0.01934	0.00010551705376624		0.0193400001335183	0.0162650904556388	mashr_Whole_Blood	1	NO
ENSG00000161638.10	ITGA5	-2.33775	-0.641854272905914	0.0194	0.00164511899047285		0.0194000001735099	0.0997111068689285	mashr_Whole_Blood	1	NO
ENSG00000242114.5	MTFP1	-2.33756	-0.663568740548218	0.01941	0.00180525002080652		0.019410001532704	0.0693221322662011	mashr_Whole_Blood	1	NO
ENSG00000185722.16	ANKFY1	-2.33641	-0.648823195319976	0.01947	0.00165924903990839		0.019470005032445	0.0611877014976652	mashr_Whole_Blood	1	NO
ENSG00000181830.8	SLC35C1	2.3343	0.41571550107975	0.01958	0.005606387289225		0.0195800041122552	0.195085340309314	mashr_Whole_Blood	1	NO
ENSG00000132388.12	UBE2G1	2.32917	1.88842200167103	0.01985	0.00020725228464248		0.0198499989991736	0.0216053403126509	mashr_Whole_Blood	1	NO
ENSG00000175279.21	CENPS	2.3286	0.180646936513678	0.01988	0.0113421934938159		0.0198800043046031	0.340996648981844	mashr_Whole_Blood	1	NO
ENSG00000167778.8	SPRYD3	2.32785	1.12397360618183	0.01992	0.00151469847376505		0.0199200012053461	0.219311199697444	mashr_Whole_Blood	1	NO
ENSG00000111276.10	CDKN1B	2.32766	2.49619598771409	0.01993	0.00014051392766115		0.0199299955627857	0.0241968179971765	mashr_Whole_Blood	1	NO
ENSG00000169018.5	FEM1B	2.3271	0.590205872719044	0.01996	0.00215850198830566		0.0199600049040011	0.0711616097727196	mashr_Whole_Blood	1	NO
ENSG00000130204.12	TOMM40	2.32672	3.53870617814131	0.01998	5.00124853678766e-05		0.0199799949449228	0.0380082417779725	mashr_Whole_Blood	1	NO
ENSG00000171766.15	GATM	-2.32654	-0.323080299026691	0.01999	0.00829963026960996		0.0199900028685932	0.416924214833885	mashr_Whole_Blood	1	NO
ENSG00000085382.11	HACE1	-2.32636	-0.459622866419068	0.0199995	0.00347037043117181		0.0486200040479819	0.102688785121607	mashr_Whole_Blood	1	NO
ENSG00000132256.18	TRIM5	2.32616	0.234846261273999	0.02001	0.0148127444108651		0.0200099937007516	0.24909913269493	mashr_Whole_Blood	1	NO
ENSG00000067167.7	TRAM1	-2.32522	-0.408029372163324	0.02006	0.00457164021144422		0.0200600025432792	0.0933756307738295	mashr_Whole_Blood	1	NO
ENSG00000283674.1	RP11-419I17.1	2.32485	0.560654967359604	0.02008	0.00252885163715422		0.0200800034440539	0.292336658982769	mashr_Whole_Blood	1	NO
ENSG00000072042.12	RDH11	-2.32168	-0.589142225927084	0.02025	0.0017358303360322		0.0202500019144081	0.100315335413277	mashr_Whole_Blood	1	NO
ENSG00000169684.13	CHRNA5	2.32076	0.113541580356247	0.0203	0.0596018366833595		0.0203000058216906	0.348770907325329	mashr_Whole_Blood	1	NO
ENSG00000181924.6	COA4	2.31953	1.21742079176632	0.0203664	0.00084921184334823		0.0207600031434306	0.108109707456649	mashr_Whole_Blood	1	NO
ENSG00000183066.14	WBP2NL	2.31946	0.237714581155567	0.02037	0.0178853141276891		0.0203699959616695	0.205288206397671	mashr_Whole_Blood	1	NO
ENSG00000182885.16	ADGRG3	-2.31718	-0.38477211069425	0.0204938	0.00521242068391609		0.0174199974097028	0.102998941009844	mashr_Whole_Blood	1	NO
ENSG00000129538.13	RNASE1	2.3169	0.243753250152636	0.0205089	0.0106833405774282		0.00215700044276457	0.343059945731128	mashr_Whole_Blood	1	NO
ENSG00000184281.14	TSSC4	-2.31591	-0.352337689330059	0.020563	0.00698749600273674		0.0660299938121865	0.18223655056867	mashr_Whole_Blood	1	NO
ENSG00000166750.9	SLFN5	-2.31437	-0.057787410664057	0.0206473	0.210158406031641		0.00172700061599202	0.31897064760462	mashr_Whole_Blood	1	NO
ENSG00000133026.12	MYH10	2.31432	8.0437822169492	0.02065	1.13471615141774e-05		0.0206500008375994	0.0135259753515884	mashr_Whole_Blood	1	NO
ENSG00000171115.3	GIMAP8	-2.3116	-0.451135198014093	0.0208	0.00379375931180734		0.0208000013244297	0.0915468360300936	mashr_Whole_Blood	1	NO
ENSG00000271109.1	CTC-523E23.11	2.31088	0.35181087948238	0.0208396	0.00640424290573503		0.0310800057095646	0.102209212390728	mashr_Whole_Blood	1	NO
ENSG00000139579.12	NABP2	2.31051	1.04560945322764	0.02086	0.00060151274768542		0.0208600058896218	0.0635992719793461	mashr_Whole_Blood	1	NO
ENSG00000109689.15	STIM2	-2.30855	-0.0843822418068389	0.0209687	0.0984420780520745		0.00061239979740422	0.390189175847745	mashr_Whole_Blood	1	NO
ENSG00000138670.17	RASGEF1B	2.30806	0.231732383522225	0.0209959	0.0151744226850533		0.01994999741055	0.439369001048017	mashr_Whole_Blood	1	NO
ENSG00000163218.14	PGLYRP4	2.30798	0.797051279628343	0.021	0.0014290686646994		0.0209999935710343	0.0531960754391746	mashr_Whole_Blood	1	NO
ENSG00000169692.12	AGPAT2	2.30601	1.28408454984986	0.02111	0.00050494882670262		0.0211100065283786	0.0313842262214836	mashr_Whole_Blood	1	NO
ENSG00000170677.5	SOCS6	2.30547	11.4052563680523	0.02114	8.59452976729577e-06		0.0211399988510284	0.0161504480088645	mashr_Whole_Blood	1	NO
ENSG00000273983.1	HIST1H3G	-2.3053	-2.53526131110403	0.02115	0.00010974788019103		0.0211500045380806	0.0158957973379283	mashr_Whole_Blood	1	NO
ENSG00000196415.9	PRTN3	-2.30369	-0.453056345344399	0.02124	0.00496493981849823		0.0212400004523988	0.175916308907261	mashr_Whole_Blood	1	NO
ENSG00000172232.9	AZU1	-2.30369	-1.59107946029154	0.02124	0.00040256376821584		0.0212400004523988	0.0500917785623329	mashr_Whole_Blood	1	NO
ENSG00000104626.14	ERI1	2.30333	0.158442013280222	0.02126	0.0292785847258226		0.0212600045701902	0.295376201242968	mashr_Whole_Blood	1	NO
ENSG00000122852.14	SFTPA1	-2.30298	-12.7307003281247	0.02128	4.4548522215501e-06		0.0212799982657657	0.00693598920123253	mashr_Whole_Blood	1	NO
ENSG00000204237.4	OXLD1	-2.30172	-0.223572759812543	0.021351	0.0188392794229168		0.0965200049958748	0.297929544494999	mashr_Whole_Blood	1	NO
ENSG00000204160.11	ZDHHC18	-2.30169	-0.266419179308056	0.0213526	0.0100117139160497		0.0225999989288063	0.226738564561793	mashr_Whole_Blood	1	NO
ENSG00000152969.17	JAKMIP1	-2.30119	-0.075407600619911	0.0213811	0.129385090985572		0.00253999945252022	0.33250697055088	mashr_Whole_Blood	1	NO
ENSG00000106804.7	C5	-2.29979	-0.160662428115494	0.02146	0.028202503092631		0.0214600040015486	0.236520762481464	mashr_Whole_Blood	1	NO
ENSG00000105953.14	OGDH	-2.29902	-0.295916723446969	0.0215039	0.00806002284178755		0.00878400232476686	0.0987984211928595	mashr_Whole_Blood	1	NO
ENSG00000189306.10	RRP7A	2.29863	0.0399128793285039	0.0215257	0.638174455543979		0.0107900014177171	0.905663208415153	mashr_Whole_Blood	1	NO
ENSG00000204946.9	ZNF783	-2.29766	-0.24625856713589	0.021581	0.011060255636278		0.0621899920404741	0.197703996108285	mashr_Whole_Blood	1	NO
ENSG00000157601.13	MX1	2.29756	0.114656665293671	0.0215866	0.0532845536977336		0.00511600138786892	0.260340873126734	mashr_Whole_Blood	1	NO
ENSG00000168792.4	ABHD15	-2.29698	-2.78321111507692	0.02162	0.00013400175302459		0.0216199977577589	0.0264802046818368	mashr_Whole_Blood	1	NO
ENSG00000272275.1	RP11-791G15.2	-2.29507	-0.0834149592432634	0.021729	0.123234905304954		0.0164199972506447	0.353477176142595	mashr_Whole_Blood	1	NO
ENSG00000261211.1	RP1-80N2.3	-2.29408	-0.1212344061142	0.0217858	0.0484782913567294		0.0273900036536636	0.302788517779007	mashr_Whole_Blood	1	NO
ENSG00000151006.7	PRSS53	2.2938	0.2354283854252	0.0218022	0.0166309222414055		0.0556199990456467	0.167517202226936	mashr_Whole_Blood	1	NO
ENSG00000163704.11	PRRT3	2.29259	0.23391473431914	0.0218718	0.0143105172231324		0.0214600040015486	0.204735359969503	mashr_Whole_Blood	1	NO
ENSG00000167914.11	GSDMA	-2.29078	-0.0352819029021989	0.0219759	0.459229303511689		0.00642800104177535	1.12185892859228	mashr_Whole_Blood	1	NO
ENSG00000276867.1	CTD-2358C21.5	-2.28744	-1.51829575754185	0.02217	0.00028376793657527		0.0221699972804261	0.0295067675566269	mashr_Whole_Blood	1	NO
ENSG00000159648.11	TEPP	-2.28631	-0.104648097552447	0.022236	0.0610072869180293		0.0138699974071547	0.481525305274394	mashr_Whole_Blood	1	NO
ENSG00000129933.20	MAU2	-2.28622	-0.259122762029	0.0222415	0.0119880875292512		0.0306500060015567	0.15226100920923	mashr_Whole_Blood	1	NO
ENSG00000163159.12	VPS72	2.28556	54.6853637583303	0.02228	2.07525292211026e-07		0.0222800048408911	0.00090883550157292	mashr_Whole_Blood	1	NO
ENSG00000100281.13	HMGXB4	2.28284	0.522273907166456	0.02244	0.00248177062039182		0.0224400047617484	0.0748649309557376	mashr_Whole_Blood	1	NO
ENSG00000180611.6	MB21D2	2.28183	0.492716136933458	0.0224995	0.0152220801118539		0.0332700088617172	0.217300616354184	mashr_Whole_Blood	1	NO
ENSG00000176014.12	TUBB6	2.28114	0.078862884977516	0.02254	0.133864976377477		0.0225400034243266	0.78617463738077	mashr_Whole_Blood	1	NO
ENSG00000228300.13	C19orf24	2.28013	0.252856201132516	0.0226	0.0123558514462174		0.0225999989288063	0.189831215469556	mashr_Whole_Blood	1	NO
ENSG00000139625.12	MAP3K12	-2.27929	-0.260133999774216	0.0226498	0.0107882206285006		0.0267399974782089	0.114152401229661	mashr_Whole_Blood	1	NO
ENSG00000152056.16	AP1S3	-2.27627	-0.199762000386398	0.02283	0.0182595511033038		0.0228300023533297	0.197735304630488	mashr_Whole_Blood	1	NO
ENSG00000160282.13	FTCD	-2.27502	-0.331688527099828	0.022905	0.0205912353134726		0.0256300078498895	0.222343480479191	mashr_Whole_Blood	1	NO
ENSG00000272308.1	RP11-231G3.1	-2.2746	-0.419583891927162	0.02293	0.00991358203301779		0.0229300059541838	0.153008733736482	mashr_Whole_Blood	1	NO
ENSG00000151718.15	WWC2	2.27406	0.873513868718796	0.0229625	0.00098396598325241		0.0279799950303566	0.108745789434238	mashr_Whole_Blood	1	NO
ENSG00000258647.5	LINC00930	-2.27393	-0.320536780104899	0.02297	0.00730738744752335		0.022970004849801	0.12541462476426	mashr_Whole_Blood	1	NO
ENSG00000187109.13	NAP1L1	-2.27211	-2.62067690114184	0.02308	7.20159994934303e-05		0.0230799977295825	0.0562068524875466	mashr_Whole_Blood	1	NO
ENSG00000213203.2	GIMAP1	2.27145	0.269400814894679	0.02312	0.00980237682729421		0.0231199930499208	0.148477650357657	mashr_Whole_Blood	1	NO
ENSG00000168661.14	ZNF30	2.27098	0.212818570146983	0.023148	0.0154968403003702		0.0286999934803619	0.18721193288624	mashr_Whole_Blood	1	NO
ENSG00000096063.15	SRPK1	2.26746	0.407433583081222	0.0233622	0.00459966412457963		0.0469599943849633	0.0665435157732524	mashr_Whole_Blood	1	NO
ENSG00000167842.15	MIS12	-2.26705	-0.575330220383261	0.0233874	0.0131017396626209		0.0220499997746769	0.250830198086558	mashr_Whole_Blood	1	NO
ENSG00000169016.16	E2F6	-2.26615	-0.413576556789843	0.0234424	0.00465612425379845		0.0438299979033551	0.172583783158026	mashr_Whole_Blood	1	NO
ENSG00000236081.1	ELFN1-AS1	-2.26488	-0.271117423709477	0.02352	0.0088844849419807		0.0235200040630742	0.162291303148223	mashr_Whole_Blood	1	NO
ENSG00000078814.15	MYH7B	2.2607	0.189672795068034	0.023778	0.01842876902925		0.0326699965118072	0.24053221953678	mashr_Whole_Blood	1	NO
ENSG00000137841.11	PLCB2	-2.26034	-0.384811275987035	0.0238	0.0218229895832335		0.0237999961136021	0.251551880208576	mashr_Whole_Blood	1	NO
ENSG00000164252.12	AGGF1	2.25893	0.967431144222536	0.0238875	0.00079265782990718		0.0203699959616695	0.0432361861910139	mashr_Whole_Blood	1	NO
ENSG00000166851.14	PLK1	-2.25869	-0.314424910148856	0.0239026	0.00705445907784209		0.0140099983540243	0.164251359974305	mashr_Whole_Blood	1	NO
ENSG00000134905.16	CARS2	-2.25604	-0.207810172747011	0.024068	0.0154479210375424		0.0247199981918147	0.145437580326778	mashr_Whole_Blood	1	NO
ENSG00000189227.5	C15orf61	2.25426	175.731389651151	0.02418	3.34268167864038e-08		0.0241800070549846	0.0012109390383951	mashr_Whole_Blood	1	NO
ENSG00000186501.14	TMEM222	2.25219	0.962791740925941	0.02431	0.00262833145911951		0.024310004529002	0.306919957285685	mashr_Whole_Blood	1	NO
ENSG00000154760.13	SLFN13	-2.2492	-0.376336099182462	0.0244996	0.0046413116170109		0.0141400017151098	0.122215376707979	mashr_Whole_Blood	1	NO
ENSG00000167491.17	GATAD2A	2.24872	0.229756571834688	0.02453	0.0143995439715809		0.0245300015868608	0.17670876474085	mashr_Whole_Blood	1	NO
ENSG00000158480.10	SPATA2	2.24761	0.50568002275765	0.0246013	0.00297315832754817		0.0159199997618325	0.0832998137897967	mashr_Whole_Blood	1	NO
ENSG00000141391.13	PRELID3A	2.24704	0.111600102695975	0.0246372	0.0656044133705434		0.0132200032866555	0.335659634674026	mashr_Whole_Blood	1	NO
ENSG00000177628.15	GBA	2.24653	3.13725105215235	0.02467	0.00010367691182758		0.0246700003344148	0.0591919476360039	mashr_Whole_Blood	1	NO
ENSG00000163975.11	MELTF	-2.24606	-0.106108208150271	0.0247003	0.069100964645912		0.0245900034500688	0.468868938479926	mashr_Whole_Blood	1	NO
ENSG00000135655.15	USP15	2.24332	0.300086242211447	0.0248761	0.00750950156444854		0.0161299954709739	0.133495790915329	mashr_Whole_Blood	1	NO
ENSG00000141959.16	PFKL	2.24157	0.144300059521439	0.024989	0.0319503640063466		0.00618799985254216	0.404361785044517	mashr_Whole_Blood	1	NO
ENSG00000120533.12	ENY2	-2.2415	-0.358809677555049	0.0249937	0.00505109031612881		0.0602200071091581	0.120268198717106	mashr_Whole_Blood	1	NO
ENSG00000163374.19	YY1AP1	2.24032	1.76783566498003	0.02507	0.00036826965872383		0.0250700031981056	0.114886244249572	mashr_Whole_Blood	1	NO
ENSG00000135040.15	NAA35	2.23924	0.262414491007935	0.0251406	0.0135448808349667		0.051120001414108	0.308014514125431	mashr_Whole_Blood	1	NO
ENSG00000235169.7	SMIM1	2.23878	0.156278463573733	0.02517	0.0296421586880695		0.0251700000034111	0.26811115902884	mashr_Whole_Blood	1	NO
ENSG00000266490.1	CTD-2349P21.9	2.23878	0.801465315249185	0.02517	0.00113553900502634		0.0251700000034111	0.0754867351698056	mashr_Whole_Blood	1	NO
ENSG00000183773.15	AIFM3	-2.23782	-0.0722391925772445	0.025233	0.211920521446828		0.0269800023753572	0.693301755949954	mashr_Whole_Blood	1	NO
ENSG00000256683.6	ZNF350	-2.23747	-0.584569471303027	0.0252558	0.00168591329281613		0.0295399946715856	0.087598619525814	mashr_Whole_Blood	1	NO
ENSG00000145384.3	FABP2	-2.23542	-0.0566907209720795	0.02539	0.210981288820337		0.0253899923383334	0.779669040049231	mashr_Whole_Blood	1	NO
ENSG00000105492.15	SIGLEC6	2.23511	0.421101901513497	0.02541	0.00435264912049769		0.0254099999250062	0.0888146072615187	mashr_Whole_Blood	1	NO
ENSG00000105778.18	AVL9	2.23278	0.673939830847569	0.0255633	0.00158764204549175		0.0222699959962631	0.0417338360435762	mashr_Whole_Blood	1	NO
ENSG00000117153.15	KLHL12	-2.23253	-0.403672823288561	0.02558	0.00443983467205936		0.0255799942287157	0.186041753785133	mashr_Whole_Blood	1	NO
ENSG00000180061.9	TMEM150B	-2.23208	-0.403531593243194	0.02561	0.00447172731328701		0.0256099922600542	0.0924339026350303	mashr_Whole_Blood	1	NO
ENSG00000126870.15	WDR60	2.23117	0.509135794724915	0.02567	0.00103715304973586		0.0256700006932478	0.213302622061127	mashr_Whole_Blood	1	NO
ENSG00000154813.9	DPH3	2.23018	0.442129276578683	0.0257352	0.00389782083119399		0.023240007218667	0.110252566678935	mashr_Whole_Blood	1	NO
ENSG00000135476.11	ESPL1	-2.22965	-2.44792604435419	0.0257705	0.00024619575764896		0.0281499917820771	0.0732425447616047	mashr_Whole_Blood	1	NO
ENSG00000188312.13	CENPP	-2.22831	-0.0968322001723386	0.0258598	0.0815137548756752		0.0351900074267961	0.42763960340342	mashr_Whole_Blood	1	NO
ENSG00000188199.10	NUTM2B	-2.22758	-0.0735334504161809	0.0259084	0.0976367196855232		0.00029150009678116	0.612798720753784	mashr_Whole_Blood	1	NO
ENSG00000167644.11	C19orf33	2.2274	0.0415703581411657	0.0259206	0.365275103907264		0.0115800024460232	0.594022475908305	mashr_Whole_Blood	1	NO
ENSG00000164010.13	ERMAP	-2.22727	-0.305681749555124	0.0259292	0.00781319633471088		0.0288800064813619	0.163821753809674	mashr_Whole_Blood	1	NO
ENSG00000172171.10	TEFM	2.22711	1.38048964604115	0.02594	0.00032766076925707		0.0259399928412503	0.0449116008785712	mashr_Whole_Blood	1	NO
ENSG00000105383.14	CD33	2.22602	0.214756546109435	0.0260126	0.0144840486531494		0.0273200051400635	0.274841632603718	mashr_Whole_Blood	1	NO
ENSG00000183624.13	HMCES	-2.22496	-0.175260256801488	0.0260839	0.0247562087485494		0.00548199808131374	0.171852913343196	mashr_Whole_Blood	1	NO
ENSG00000198792.12	TMEM184B	2.22369	0.180364315404849	0.0261693	0.0203502279402516		0.0040550013869999	0.151773064307582	mashr_Whole_Blood	1	NO
ENSG00000169499.14	PLEKHA2	2.22146	0.493164222562961	0.02632	0.00241423001234972		0.0263200076070635	0.116594021563799	mashr_Whole_Blood	1	NO
ENSG00000064042.17	LIMCH1	2.22024	0.84961601110721	0.0264022	0.00094286139162906		0.0251700000034111	0.071873403493024	mashr_Whole_Blood	1	NO
ENSG00000138109.9	CYP2C9	-2.21998	-2.19289078079253	0.02642	0.0001390248120719		0.0264199956975645	0.0211136826355149	mashr_Whole_Blood	1	NO
ENSG00000266913.1	LINC01841	-2.21954	-0.629903873599897	0.02645	0.00213456266573566		0.026450000966926	0.105412909465891	mashr_Whole_Blood	1	NO
ENSG00000141664.9	ZCCHC2	-2.21925	-0.633697765880792	0.02647	0.0015921786707097		0.0264699992170177	0.0654886323329831	mashr_Whole_Blood	1	NO
ENSG00000111913.17	FAM65B	2.21851	0.579702260590827	0.02652	0.00267560793952501		0.0265200032879807	0.101431379515532	mashr_Whole_Blood	1	NO
ENSG00000166478.9	ZNF143	2.21836	0.230957809553755	0.02653	0.0148274605677469		0.0265300073913777	0.312178229172281	mashr_Whole_Blood	1	NO
ENSG00000176092.14	AIM1L	2.21763	0.20949964423399	0.0265797	0.0145381040373132		0.0271700068111645	0.19175685185485	mashr_Whole_Blood	1	NO
ENSG00000141295.13	SCRN2	-2.21756	-0.0877668386671653	0.0265851	0.0938923234181257		0.00799400267100317	0.41406703289753	mashr_Whole_Blood	1	NO
ENSG00000236255.1	AC009404.2	-2.21705	-0.237004633149164	0.02662	0.012405439895865		0.0266199956299992	0.338811941914492	mashr_Whole_Blood	1	NO
ENSG00000166821.8	PEX11A	-2.21617	-0.362261626594242	0.02668	0.00595073008216093		0.0266800035733403	0.127808182266733	mashr_Whole_Blood	1	NO
ENSG00000008282.8	SYPL1	2.21529	0.639139263055994	0.02674	0.00165208677898808		0.0267399974782089	0.0663392197144449	mashr_Whole_Blood	1	NO
ENSG00000130643.8	CALY	2.21398	92.8939968070552	0.02683	1.39712887915592e-07		0.0268299935457311	0.0017654531577604	mashr_Whole_Blood	1	NO
ENSG00000008988.9	RPS20	-2.21384	-1.02841928348499	0.02684	0.00089055584935315		0.0268400001197365	0.052118820466266	mashr_Whole_Blood	1	NO
ENSG00000160471.12	COX6B2	-2.21123	-0.107297839028195	0.02702	0.0618722133547703		0.0270199936906612	0.3476304866699	mashr_Whole_Blood	1	NO
ENSG00000143742.12	SRP9	-2.20907	-1.02039273891888	0.02717	0.00069966035851538		0.0271700068111645	0.0539008147571427	mashr_Whole_Blood	1	NO
ENSG00000178409.13	BEND3	-2.20649	-0.404459264180622	0.02735	0.00409025960180881		0.0273500070200038	0.0934581139501837	mashr_Whole_Blood	1	NO
ENSG00000164867.10	NOS3	2.2056	0.251332831545331	0.0274118	0.0103956073258259		0.0233200020876379	0.193869025956248	mashr_Whole_Blood	1	NO
ENSG00000148730.6	EIF4EBP2	2.20549	0.611219912165135	0.02742	0.00194841982871213		0.0274200049897092	0.0683878243624804	mashr_Whole_Blood	1	NO
ENSG00000092199.17	HNRNPC	-2.20296	-6.08957965693665	0.0275975	8.4634093598887e-05		0.00933899852598731	0.0367477654013673	mashr_Whole_Blood	1	NO
ENSG00000168542.14	COL3A1	2.20278	4.19785741420488	0.02761	2.45421842209991e-05		0.0276100057005621	0.0296579868527006	mashr_Whole_Blood	1	NO
ENSG00000005238.19	FAM214B	-2.2025	-1.47028945231126	0.02763	0.00053551381986766		0.027630001727375	0.0953553735828067	mashr_Whole_Blood	1	NO
ENSG00000227403.1	LINC01806	2.20165	0.0730248872315417	0.02769	0.13896735052977		0.0276899973476371	0.549127859285205	mashr_Whole_Blood	1	NO
ENSG00000021355.12	SERPINB1	-2.20123	-0.756473143224042	0.02772	0.00117076070092586		0.027719995089668	0.0494399574327299	mashr_Whole_Blood	1	NO
ENSG00000162645.12	GBP2	2.20066	9.21375624669616	0.02776	1.03631950540336e-05		0.0277600018876693	0.0139899511717841	mashr_Whole_Blood	1	NO
ENSG00000073350.13	LLGL2	2.19987	0.596184840833552	0.0278162	0.00251307051199498		0.0015399996007506	0.119166128240154	mashr_Whole_Blood	1	NO
ENSG00000264490.3	WI2-87327B8.1	-2.19953	-0.337355716354306	0.02784	0.00627232754274207		0.0278399955394904	0.11471570844632	mashr_Whole_Blood	1	NO
ENSG00000177000.10	MTHFR	2.19721	0.296942284980909	0.0280052	0.0108636817633233		0.0236599937676354	0.236311002358007	mashr_Whole_Blood	1	NO
ENSG00000081014.10	AP4E1	-2.19698	-0.124446350559727	0.0280222	0.0443286959120652		0.0570699976241948	0.259823833869468	mashr_Whole_Blood	1	NO
ENSG00000138028.15	CGREF1	-2.19645	-0.226468588145847	0.02806	0.0128398017271889		0.0280600062978876	0.168676814355371	mashr_Whole_Blood	1	NO
ENSG00000125755.18	SYMPK	-2.19617	-4.72889279935098	0.02808	2.91359350270317e-05		0.0280799929897126	0.0171498918332703	mashr_Whole_Blood	1	NO
ENSG00000169085.11	C8orf46	2.19575	0.854042336951217	0.02811	0.00096079543502378		0.0281099960335884	0.0543298592967182	mashr_Whole_Blood	1	NO
ENSG00000148426.12	PROSER2	2.19248	0.0603198542471801	0.0283448	0.187358171279179		0.0122000009245699	0.392162862066178	mashr_Whole_Blood	1	NO
ENSG00000174326.11	SLC16A11	2.18951	0.882269618598826	0.02856	0.00090057023933893		0.0285599924695743	0.0452242706298411	mashr_Whole_Blood	1	NO
ENSG00000225194.2	LINC00092	2.18937	0.387800376159584	0.02857	0.00488160746598767		0.0285699989705132	0.095409912611261	mashr_Whole_Blood	1	NO
ENSG00000106565.17	TMEM176B	-2.18923	-0.17331590951388	0.02858	0.0273934857020593		0.0285800084909501	0.36984486986676	mashr_Whole_Blood	1	NO
ENSG00000262180.1	OCLM	-2.18868	-0.57591466503066	0.02862	0.00172882895960452		0.0286200074180395	0.0819565863937277	mashr_Whole_Blood	1	NO
ENSG00000165804.15	ZNF219	2.18772	0.972519516756039	0.02869	0.00066865674643261		0.0286899999122104	0.126886913705975	mashr_Whole_Blood	1	NO
ENSG00000108100.17	CCNY	-2.18731	-0.808914230315621	0.02872	0.00101823635743615		0.0287200070030128	0.0579789528263097	mashr_Whole_Blood	1	NO
ENSG00000166037.10	CEP57	-2.18567	-0.647107989331633	0.02884	0.00184790957479899		0.0288399915699508	0.0610408164498134	mashr_Whole_Blood	1	NO
ENSG00000160991.15	ORAI2	-2.18532	-0.0995481307410752	0.0288656	0.0636707379399836		0.0405699895819677	0.624802891337942	mashr_Whole_Blood	1	NO
ENSG00000077458.12	FAM76B	2.18526	0.221907960948835	0.02887	0.0157140624069001		0.0288699939072807	0.178001725720455	mashr_Whole_Blood	1	NO
ENSG00000072415.8	MPP5	2.18389	23.8272368302797	0.02897	1.52332775677262e-06		0.0289699914023248	0.00661008244983945	mashr_Whole_Blood	1	NO
ENSG00000125170.10	DOK4	-2.18389	-0.412746797673314	0.02897	0.00452374179822305		0.0289699914023248	0.115324940782884	mashr_Whole_Blood	1	NO
ENSG00000260101.1	RP11-568N6.1	-2.18389	-0.571768819627241	0.02897	0.00196360492236544		0.0289699914023248	0.108610329679197	mashr_Whole_Blood	1	NO
ENSG00000186318.16	BACE1	2.18341	0.0745095406061464	0.0290057	0.119059120990809		0.0296299948936518	0.487400734490518	mashr_Whole_Blood	1	NO
ENSG00000188690.12	UROS	2.18308	0.295812260389	0.02903	0.00772137741707241		0.0290299924592481	0.121698809754062	mashr_Whole_Blood	1	NO
ENSG00000186272.12	ZNF17	-2.18294	-10.98125599366	0.02904	7.26189634478316e-06		0.0290400001008726	0.0166465475447926	mashr_Whole_Blood	1	NO
ENSG00000188994.12	ZNF292	-2.18186	-0.608122818535783	0.02912	0.00172988840933888		0.0291199921716345	0.0590341274916123	mashr_Whole_Blood	1	NO
ENSG00000122432.17	SPATA1	-2.18175	-0.171203750152311	0.0291284	0.0229551198853939		0.0373100100079137	0.174895995161307	mashr_Whole_Blood	1	NO
ENSG00000260804.3	LINC01963	-2.18094	-0.183477856608803	0.029188	0.0206323090080844		0.0279699968377454	0.520522987819487	mashr_Whole_Blood	1	NO
ENSG00000249437.7	NAIP	2.18064	0.243611154366082	0.02921	0.0117004679622348		0.0292100024801326	0.275028457438025	mashr_Whole_Blood	1	NO
ENSG00000248144.5	ADH1C	2.18064	0.369516336111688	0.02921	0.00448537912780087		0.0292100024801326	0.097424650771377	mashr_Whole_Blood	1	NO
ENSG00000186010.18	NDUFA13	2.17997	0.844581025993972	0.02926	0.00098342353031625		0.0292600016064968	0.0462951437418144	mashr_Whole_Blood	1	NO
ENSG00000176358.15	TAC4	2.17835	0.178683379911733	0.02938	0.0290106177070154		0.0293799914343738	0.465628084946118	mashr_Whole_Blood	1	NO
ENSG00000249601.2	LINC01187	-2.17716	-0.0633605984670093	0.0294687	0.247209134293493		0.0179399991009431	0.456188410839363	mashr_Whole_Blood	1	NO
ENSG00000204186.7	ZDBF2	-2.1758	-0.537513675326109	0.02957	0.00219566702263627		0.0295699983105264	0.066788998397519	mashr_Whole_Blood	1	NO
ENSG00000154227.13	CERS3	-2.17481	-0.109384522109511	0.0296443	0.0612908420131631		0.0639300038757218	0.642348519530281	mashr_Whole_Blood	1	NO
ENSG00000132334.16	PTPRE	-2.1738	-0.704603573756353	0.02972	0.00155959952739204		0.029719997960029	0.0760711441105101	mashr_Whole_Blood	1	NO
ENSG00000162545.5	CAMK2N1	2.17327	43.2770010352177	0.02976	8.07495156659459e-07		0.0297600029859207	0.00645839576019952	mashr_Whole_Blood	1	NO
ENSG00000113645.14	WWC1	-2.17327	-0.314079540067271	0.02976	0.00951650628392639		0.0297600029859207	0.16779189115188	mashr_Whole_Blood	1	NO
ENSG00000185869.14	ZNF829	-2.17314	-0.392682611068887	0.02977	0.00406703992978823		0.0297699935350519	0.134714394039516	mashr_Whole_Blood	1	NO
ENSG00000140749.8	IGSF6	2.17287	2.32568804715427	0.02979	0.00011463179772786		0.0297900012340624	0.0177151875766024	mashr_Whole_Blood	1	NO
ENSG00000251576.1	LINC01267	-2.17151	-0.197562434412265	0.0298925	0.0167584661393609		0.0391599988287915	0.188491914783688	mashr_Whole_Blood	1	NO
ENSG00000167103.11	PIP5KL1	2.17009	0.190502359484056	0.03	0.0263729079692385		0.0299999955047147	0.490282641395929	mashr_Whole_Blood	1	NO
ENSG00000101751.10	POLI	-2.16825	-0.168497419901278	0.03014	0.0232457320463423		0.0301400085218021	0.214246604020114	mashr_Whole_Blood	1	NO
ENSG00000144401.14	METTL21A	-2.16798	-0.592301047112773	0.03016	0.00181518889838139		0.0301599939550991	0.0626370663716491	mashr_Whole_Blood	1	NO
ENSG00000271119.1	CTD-2012J19.3	-2.16785	-0.149785629581025	0.03017	0.0272497938912123		0.0301699909416071	0.247019691431648	mashr_Whole_Blood	1	NO
ENSG00000233493.3	TMEM238	-2.16669	-0.818607744880289	0.0302582	0.0012326877788833		0.0278200039004684	0.0667110465417495	mashr_Whole_Blood	1	NO
ENSG00000146285.13	SCML4	2.16658	0.0568535951304867	0.0302666	0.204930453191819		0.0157400013837164	0.339750627193597	mashr_Whole_Blood	1	NO
ENSG00000134490.13	TMEM241	2.16598	0.143992972497511	0.0303129	0.0304041215098664		0.00204200041273927	0.209222020127387	mashr_Whole_Blood	1	NO
ENSG00000234511.8	C5orf58	-2.16523	-0.586017974931678	0.03037	0.00201019993486127		0.0303700002482477	0.0646737841180019	mashr_Whole_Blood	1	NO
ENSG00000278239.1	AC020956.3	2.16507	0.211025667195239	0.0303824	0.0171173883152525		0.0200000024588982	0.187766837655139	mashr_Whole_Blood	1	NO
ENSG00000213859.4	KCTD11	-2.16478	-0.273817937701051	0.0304044	0.0188807032165359		0.0254300054937365	0.630858057000053	mashr_Whole_Blood	1	NO
ENSG00000163357.10	DCST1	-2.16406	-1.28127891377551	0.03046	0.00033505808539703		0.0304599921266887	0.0347309235495595	mashr_Whole_Blood	1	NO
ENSG00000163354.14	DCST2	2.16406	0.64225009357357	0.03046	0.00133351869314376		0.0304599921266887	0.0692876504733471	mashr_Whole_Blood	1	NO
ENSG00000091947.9	TMEM101	-2.16394	-0.221495025884285	0.0304692	0.0186886765034869		0.00069800016382359	0.269414323416422	mashr_Whole_Blood	1	NO
ENSG00000204564.11	C6orf136	-2.16315	-1.21779909241283	0.03053	0.00131170412267567		0.0305300055763886	0.145426286735943	mashr_Whole_Blood	1	NO
ENSG00000261526.2	CTB-31O20.2	-2.16287	-0.729313819563425	0.0305512	0.00113930924594222		0.0340599966647016	0.0312386785209957	mashr_Whole_Blood	1	NO
ENSG00000139537.10	CCDC65	2.16107	3.72745138420993	0.03069	3.35811887625775e-05		0.0306899978429351	0.0173040486250826	mashr_Whole_Blood	1	NO
ENSG00000119599.16	DCAF4	-2.15927	-0.0786221462627105	0.0308296	0.0908482049109014		0.0237699975051844	0.534873125646774	mashr_Whole_Blood	1	NO
ENSG00000127951.6	FGL2	2.15913	0.437546859273684	0.03084	0.00448292476532711		0.0308400013650028	0.127072103985147	mashr_Whole_Blood	1	NO
ENSG00000153487.12	ING1	-2.15817	-0.29498664547112	0.0309149	0.00679296566735758		0.023840005855121	0.0983145423121682	mashr_Whole_Blood	1	NO
ENSG00000145107.15	TM4SF19	-2.1572	-0.149160138641336	0.03099	0.0282238705855672		0.0309900025681651	0.272861103313034	mashr_Whole_Blood	1	NO
ENSG00000182093.14	WRB	2.15687	0.0590011881253568	0.0310155	0.174177484453102		0.019709998725961	0.346661756516686	mashr_Whole_Blood	1	NO
ENSG00000142541.16	RPL13A	-2.15643	-62.1420151405283	0.03105	1.87593525427351e-07		0.0310499921671567	0.00227382391254071	mashr_Whole_Blood	1	NO
ENSG00000266472.5	MRPS21	2.15553	0.295014320114338	0.03112	0.00749200466727162		0.0311199941656457	0.125756607291542	mashr_Whole_Blood	1	NO
ENSG00000120057.4	SFRP5	-2.15479	-0.182478292090909	0.0311784	0.0206856590691639		0.0316699915769851	0.129718999380772	mashr_Whole_Blood	1	NO
ENSG00000138495.6	COX17	2.15477	6.73163528033857	0.03118	1.18324098550542e-05		0.0311799943050076	0.0120327374592888	mashr_Whole_Blood	1	NO
ENSG00000179335.18	CLK3	2.15464	1.92744051132043	0.03119	0.0001507570797338		0.0311900008615296	0.0453451089601334	mashr_Whole_Blood	1	NO
ENSG00000244242.1	IFITM10	-2.15337	-0.279650350191969	0.03129	0.00995698235521549		0.0312899934106278	0.245306326106543	mashr_Whole_Blood	1	NO
ENSG00000132510.10	KDM6B	2.1529	0.550685961843521	0.0313262	0.00217989764025983		0.0295899974488451	0.111446085206676	mashr_Whole_Blood	1	NO
ENSG00000103335.21	PIEZO1	2.15227	0.426214696294789	0.0313762	0.00329165561130133		0.0883000072977246	0.0965304995526213	mashr_Whole_Blood	1	NO
ENSG00000172403.10	SYNPO2	-2.15176	-4.6741156227474	0.0314165	2.4911947834105e-05		0.00845699935317269	0.0133756263279212	mashr_Whole_Blood	1	NO
ENSG00000186522.14	SEPT10	2.15137	0.134059333035028	0.0314473	0.0365223570619428		0.0050229991834191	0.205562337564461	mashr_Whole_Blood	1	NO
ENSG00000170074.19	FAM153A	-2.14891	-0.248506051747901	0.0316418	0.0918656866718702		0.0038150004932946	0.596454576472329	mashr_Whole_Blood	1	NO
ENSG00000141219.15	C17orf80	2.14861	0.137229448813022	0.031665	0.0399637376823814		0.0065669995316547	0.325777811693168	mashr_Whole_Blood	1	NO
ENSG00000082996.19	RNF13	2.1486	0.286118504481977	0.0316663	0.00851677299084525		0.0175600051852571	0.113857811902436	mashr_Whole_Blood	1	NO
ENSG00000099822.2	HCN2	-2.14855	-0.210654620544188	0.03167	0.0214317003312499		0.0316699915769851	0.297643601825709	mashr_Whole_Blood	1	NO
ENSG00000164691.16	TAGAP	2.14855	0.749173033648309	0.03167	0.00116711125419986		0.0316699915769851	0.0974407736547936	mashr_Whole_Blood	1	NO
ENSG00000259431.5	THTPA	-2.14742	-0.17822280761591	0.03176	0.0195986510077171		0.0317599981822069	0.346756965770543	mashr_Whole_Blood	1	NO
ENSG00000132846.5	ZBED3	2.14642	0.226812457471788	0.0318395	0.0119697483419122		0.0342300041909099	0.185842378300663	mashr_Whole_Blood	1	NO
ENSG00000163389.10	POGLUT1	2.14351	0.0893357579862539	0.0320724	0.0844054041540689		0.0430899880581192	0.628386829210637	mashr_Whole_Blood	1	NO
ENSG00000166926.8	MS4A6E	-2.14304	-52.1776044365782	0.03211	2.14792372383173e-07		0.0321100061349149	0.00069186771584884	mashr_Whole_Blood	1	NO
ENSG00000196371.3	FUT4	2.14304	0.358666521310529	0.03211	0.00477657082544186		0.0321100061349149	0.099814166845544	mashr_Whole_Blood	1	NO
ENSG00000169330.8	KIAA1024	-2.14294	-0.081619332325207	0.0321177	0.0771927548525768		0.0847600042109309	0.929690355661039	mashr_Whole_Blood	1	NO
ENSG00000184293.7	CLECL1	-2.14207	-0.064708968528919	0.0321879	0.238158459372012		0.00619000072539135	0.548849573059965	mashr_Whole_Blood	1	NO
ENSG00000115216.13	NRBP1	2.1402	0.132104532214847	0.0323389	0.0375897355905152		0.0154900021210916	0.148482934998759	mashr_Whole_Blood	1	NO
ENSG00000132470.13	ITGB4	2.13747	1.12495486903401	0.03256	0.00047980937956542		0.0325599957806013	0.09378153995688	mashr_Whole_Blood	1	NO
ENSG00000168734.13	PKIG	2.13648	0.234755249226359	0.03264	0.0129935467240466		0.0326399912675284	0.319055698421375	mashr_Whole_Blood	1	NO
ENSG00000175283.7	DOLK	2.13318	3.28893079827358	0.03291	0.00036026063505075		0.0329099906289391	0.107329713408776	mashr_Whole_Blood	1	NO
ENSG00000008283.15	CYB561	2.13281	0.481702967209113	0.03294	0.00268953060599548		0.0329399930345509	0.0730740775875671	mashr_Whole_Blood	1	NO
ENSG00000129292.20	PHF20L1	2.13253	0.563046834560165	0.0329629	0.0020805929539643		0.0347599922777958	0.0625801270664027	mashr_Whole_Blood	1	NO
ENSG00000137880.5	GCHFR	2.13184	1.1341671214574	0.03302	0.00048586600926743		0.0330200028441467	0.0581043117484475	mashr_Whole_Blood	1	NO
ENSG00000188372.14	ZP3	-2.13165	-0.0289260792265224	0.0330359	0.762046387093422		0.00609499817329337	1.05365538649643	mashr_Whole_Blood	1	NO
ENSG00000167797.7	CDK2AP2	2.13014	0.653399723811219	0.03316	0.0005039693207634		0.03315999232932	0.0947352711429738	mashr_Whole_Blood	1	NO
ENSG00000175550.7	DRAP1	-2.12893	-1.00012281573333	0.03326	0.0005680494928597		0.0332600052297435	0.0353956528569377	mashr_Whole_Blood	1	NO
ENSG00000187097.12	ENTPD5	-2.12736	-0.239826879643315	0.0333905	0.0130769780994533		0.0787600019984147	0.203545162182667	mashr_Whole_Blood	1	NO
ENSG00000136193.16	SCRN1	-2.12725	-0.165528718830618	0.0333996	0.0254235786017346		0.037139993046369	0.296413200411223	mashr_Whole_Blood	1	NO
ENSG00000129450.8	SIGLEC9	2.12544	0.864382000806147	0.03355	0.00090349784189605		0.0335500049056476	0.0460444571530659	mashr_Whole_Blood	1	NO
ENSG00000143196.4	DPT	2.12376	1.29753090108288	0.03369	0.00066214910492546		0.0336899991982632	0.117762127955857	mashr_Whole_Blood	1	NO
ENSG00000108591.9	DRG2	2.12376	0.334560160282007	0.03369	0.0056301388705521		0.0336899991982632	0.174557544301669	mashr_Whole_Blood	1	NO
ENSG00000164209.16	SLC25A46	2.1215	0.408750440408191	0.03388	0.00509485431174656		0.0338800072117271	0.163914196479132	mashr_Whole_Blood	1	NO
ENSG00000257949.6	TEN1	2.11992	0.0999497244633451	0.0340132	0.0747744678196541		0.0152699965588855	0.391217306420977	mashr_Whole_Blood	1	NO
ENSG00000112320.11	SOBP	2.11901	34.5413928939522	0.03409	8.67682349833237e-07		0.0340900070717155	0.00476529711773203	mashr_Whole_Blood	1	NO
ENSG00000214140.10	PRCD	2.11727	0.368622144491615	0.0342371	0.00429513497208473		0.0125800011887949	0.138050629598414	mashr_Whole_Blood	1	NO
ENSG00000145779.7	TNFAIP8	-2.11606	-0.317625267171439	0.03434	0.00576992087959479		0.0343400074601808	0.119008164358654	mashr_Whole_Blood	1	NO
ENSG00000152492.13	CCDC50	2.11541	0.126545229421784	0.0343954	0.0373066564853424		0.0150599992102691	0.214372760825252	mashr_Whole_Blood	1	NO
ENSG00000269903.1	RP11-571M6.18	2.11488	3.56554976673823	0.03444	4.4999716139429e-05		0.0344400063422619	0.0181458692860113	mashr_Whole_Blood	1	NO
ENSG00000175164.13	ABO	2.11348	0.0396183504704652	0.03456	0.293330295209186		0.0345600030579842	1.42863090784646	mashr_Whole_Blood	1	NO
ENSG00000137261.13	KIAA0319	2.11344	0.0929448342633643	0.0345633	0.0684985530209919		0.0321499977408021	0.274626699355103	mashr_Whole_Blood	1	NO
ENSG00000068650.18	ATP11A	2.1125	0.759623396534724	0.0346438	0.00111513386641771		0.0308900002537855	0.0504297063655853	mashr_Whole_Blood	1	NO
ENSG00000166762.16	CATSPER2	2.11196	16.2794796366111	0.03469	5.15955849308399e-06		0.0346900086686621	0.0100617466685869	mashr_Whole_Blood	1	NO
ENSG00000197472.14	ZNF695	-2.11178	-0.146869904497123	0.0347049	0.0256063918343661		0.0438500079234571	0.395543129753486	mashr_Whole_Blood	1	NO
ENSG00000158470.5	B4GALT5	-2.11109	-0.254707411011299	0.0347645	0.00916320268879643		0.0379999892110606	0.085453490327211	mashr_Whole_Blood	1	NO
ENSG00000186432.8	KPNA4	-2.11103	-0.62958003367042	0.03477	0.00158123164037136		0.0347699909902453	0.0568633026547678	mashr_Whole_Blood	1	NO
ENSG00000105501.12	SIGLEC5	2.10987	0.345288742251524	0.0348695	0.0141100684800025		0.0900999951353067	0.210714211824131	mashr_Whole_Blood	1	NO
ENSG00000124171.8	PARD6B	-2.10755	-1.15163062834326	0.03507	0.00034362364562696		0.0350700024984026	0.0514922046535955	mashr_Whole_Blood	1	NO
ENSG00000010319.6	SEMA3G	2.10524	3.28774599814177	0.03527	6.50496147036407e-05		0.0352699978562023	0.0312372062981891	mashr_Whole_Blood	1	NO
ENSG00000099785.10	MARCH2	2.10348	0.100843677039053	0.0354235	0.0713132316470145		0.00353900113280942	0.247140953780502	mashr_Whole_Blood	1	NO
ENSG00000152443.12	ZNF776	-2.10306	-0.839861991401669	0.0354604	0.00078766537692763		0.0245699937819825	0.0287059534428082	mashr_Whole_Blood	1	NO
ENSG00000100523.14	DDHD1	-2.10261	-1.30968608415158	0.0355	0.00042742744236991		0.035499990487938	0.0388642748945242	mashr_Whole_Blood	1	NO
ENSG00000175826.11	CTDNEP1	-2.09965	-0.22185233180576	0.03576	0.0113223305170438		0.0357600060257313	0.158213347203992	mashr_Whole_Blood	1	NO
ENSG00000144815.15	NXPE3	2.09783	0.698114407794336	0.03592	0.00152205346410179		0.0359199917839908	0.112732238614942	mashr_Whole_Blood	1	NO
ENSG00000187736.12	NHEJ1	-2.09696	-0.153105816756999	0.0359968	0.0281540665181816		0.0331499973409051	0.233688687588115	mashr_Whole_Blood	1	NO
ENSG00000149231.11	CCDC82	-2.09659	-0.272898556997691	0.03603	0.00810869607074225		0.0360300082805408	0.186882629798704	mashr_Whole_Blood	1	NO
ENSG00000173848.18	NET1	2.09648	0.463659060490891	0.03604	0.00285086083376549		0.0360400009616583	0.0826037993508646	mashr_Whole_Blood	1	NO
ENSG00000171320.14	ESCO2	2.09422	0.439603189422506	0.03624	0.00290932291913676		0.0362399904559328	0.0800722125020095	mashr_Whole_Blood	1	NO
ENSG00000162104.9	ADCY9	-2.09382	-0.1177276125396	0.0362758	0.043337550572634		0.0448700069053806	0.273868258075792	mashr_Whole_Blood	1	NO
ENSG00000160214.12	RRP1	2.09146	0.375937364962203	0.0364867	0.00415428604778028		0.0402700001288089	0.0966949242992237	mashr_Whole_Blood	1	NO
ENSG00000133454.15	MYO18B	-2.09098	-0.196091252265591	0.03653	0.016004400940183		0.0365300017227361	0.259063060759055	mashr_Whole_Blood	1	NO
ENSG00000275052.4	PPP4R3B	2.08986	0.766744584536971	0.03663	0.00137983594914882		0.0366299954347859	0.0865998943313023	mashr_Whole_Blood	1	NO
ENSG00000185112.5	FAM43A	-2.08946	-0.120869599789197	0.0366668	0.0417256530607393		0.0145800009368517	0.21334619448476	mashr_Whole_Blood	1	NO
ENSG00000004766.15	VPS50	-2.08931	-0.393116643096353	0.03668	0.00373319915793947		0.0366800046069979	0.11523297422159	mashr_Whole_Blood	1	NO
ENSG00000176490.4	DIRAS1	2.08931	0.0672976723597038	0.0366802	0.109659456383798		0.0389899982456676	0.380523445371777	mashr_Whole_Blood	1	NO
ENSG00000094963.13	FMO2	2.08909	0.541637472539288	0.0367	0.0026636345039993		0.0366999988057386	0.14123838153471	mashr_Whole_Blood	1	NO
ENSG00000073536.17	NLE1	-2.08861	-0.129782322265958	0.0367426	0.0344789714086585		0.0462299935445305	0.433993025105652	mashr_Whole_Blood	1	NO
ENSG00000170275.14	CRTAP	-2.08823	-0.375122960872348	0.0367771	0.00490764909295548		0.075399998414821	0.138025390454758	mashr_Whole_Blood	1	NO
ENSG00000111237.18	VPS29	-2.0872	-0.317873176931967	0.03687	0.00563730952291304		0.0368700015159334	0.124892576288363	mashr_Whole_Blood	1	NO
ENSG00000151164.18	RAD9B	-2.0872	-0.0950693363776028	0.03687	0.063022948998078		0.0368700015159334	0.417589956053936	mashr_Whole_Blood	1	NO
ENSG00000204524.6	ZNF805	-2.08709	-0.617808366480198	0.03688	0.00144792678075566		0.0368799984452325	0.0560044212368383	mashr_Whole_Blood	1	NO
ENSG00000174123.10	TLR10	-2.08666	-0.601245088651499	0.0369188	0.00238366745873366		0.0319400025908516	0.0879376775014031	mashr_Whole_Blood	1	NO
ENSG00000135838.13	NPL	-2.08214	-0.542091833147502	0.03733	0.00251017797743426		0.0373299914568992	0.3600865906181	mashr_Whole_Blood	1	NO
ENSG00000143067.4	ZNF697	-2.08192	-0.173122754734826	0.03735	0.019582108867226		0.0373500037949511	0.310184528210939	mashr_Whole_Blood	1	NO
ENSG00000149273.14	RPS3	2.08192	0.312395030880019	0.03735	0.00463884328093227		0.0373500037949511	0.189503654501908	mashr_Whole_Blood	1	NO
ENSG00000157954.14	WIPI2	2.0817	0.246854296631868	0.0373697	0.0103493463817219		0.0667700018016924	0.103252177240652	mashr_Whole_Blood	1	NO
ENSG00000184489.11	PTP4A3	-2.08157	-0.207122428028906	0.0373814	0.0156140548925778		0.0645700074778945	0.536875533765003	mashr_Whole_Blood	1	NO
ENSG00000183751.14	TBL3	-2.08152	-0.517777494011193	0.0373863	0.00145605043836692		0.0489399940476272	0.105847059650423	mashr_Whole_Blood	1	NO
ENSG00000255561.6	FDXACB1	-2.08104	-0.272673695110302	0.03743	0.00874967647378969		0.037429991742337	0.144128314189245	mashr_Whole_Blood	1	NO
ENSG00000171940.13	ZNF217	-2.08104	-0.284902393581728	0.03743	0.00741949509146577		0.037429991742337	0.352401391711014	mashr_Whole_Blood	1	NO
ENSG00000268240.1	RP11-678G14.4	-2.08076	-0.0656015184165043	0.0374559	0.29782732084194		0.0423699942731232	0.504739643644415	mashr_Whole_Blood	1	NO
ENSG00000141873.10	SLC39A3	2.08067	0.0733738809720141	0.0374642	0.101641420008674		0.0357400086460284	0.270937693144584	mashr_Whole_Blood	1	NO
ENSG00000172940.11	SLC22A13	2.08039	7.17925316665943	0.03749	2.07260144019649e-05		0.0374899963957986	0.0281227023637538	mashr_Whole_Blood	1	NO
ENSG00000102978.12	POLR2C	-2.07843	-0.28353324427925	0.0376701	0.0071183898622264		0.0671199976330449	0.117559821776621	mashr_Whole_Blood	1	NO
ENSG00000149930.17	TAOK2	2.07832	0.74357300381183	0.03768	0.00079721204686593		0.0376800028533389	0.194466446816556	mashr_Whole_Blood	1	NO
ENSG00000112212.11	TSPO2	-2.07691	-1.48563881134752	0.03781	0.00024007767379626		0.0378099969341801	0.0279341113620734	mashr_Whole_Blood	1	NO
ENSG00000133318.13	RTN3	-2.07514	-0.353124577330772	0.0379736	0.00572404103541972		0.00924000211277307	0.0886983299312262	mashr_Whole_Blood	1	NO
ENSG00000237693.4	IRGM	-2.07485	-7.18304186887607	0.038	1.01820239482069e-05		0.0379999892110606	0.0063065203888458	mashr_Whole_Blood	1	NO
ENSG00000166535.19	A2ML1	2.07464	1.70270599327165	0.03802	0.00018667652901173		0.0380199971410792	0.0214951965545592	mashr_Whole_Blood	1	NO
ENSG00000198000.11	NOL8	2.07423	0.159690493830341	0.0380581	0.0241689993068915		0.0351900074267961	0.182365118174003	mashr_Whole_Blood	1	NO
ENSG00000170909.13	OSCAR	-2.07413	-0.114684953612046	0.0380673	0.0452821984071041		0.0476499981750189	0.212027714173534	mashr_Whole_Blood	1	NO
ENSG00000180357.9	ZNF609	-2.07259	-3.65726721634762	0.03821	3.5105235933945e-05		0.0382099978420972	0.0178001759644495	mashr_Whole_Blood	1	NO
ENSG00000099203.6	TMED1	2.07224	0.119403403952353	0.0382433	0.0136574741205616		0.0161800020325218	0.718126957681119	mashr_Whole_Blood	1	NO
ENSG00000071575.11	TRIB2	-2.07211	-0.323966455750445	0.0382552	0.00646690281538878		0.0365599989133501	0.137189864259898	mashr_Whole_Blood	1	NO
ENSG00000095015.5	MAP3K1	2.07193	0.856613317768175	0.0382717	0.00078394426538974		0.0476299949153618	0.0434390681506276	mashr_Whole_Blood	1	NO
ENSG00000174989.12	FBXW8	2.07135	0.0689618608093727	0.0383258	0.157249943263918		0.0441199959821382	0.891582538256505	mashr_Whole_Blood	1	NO
ENSG00000154655.15	L3MBTL4	-2.07134	-0.140117093775747	0.0383274	0.0306855460625753		0.00812499953806023	0.157195736461067	mashr_Whole_Blood	1	NO
ENSG00000197415.11	VEPH1	2.07131	0.168820687433842	0.03833	0.0197447803718739		0.0383300094482401	0.205543529809392	mashr_Whole_Blood	1	NO
ENSG00000224137.1	LINC01857	2.07092	0.0696378809409514	0.0383658	0.128129964312734		0.0399200065154853	0.303331525671588	mashr_Whole_Blood	1	NO
ENSG00000138050.14	THUMPD2	-2.07077	-0.184489092055383	0.03838	0.018631544590722		0.038380002893029	0.187544963306628	mashr_Whole_Blood	1	NO
ENSG00000151414.14	NEK7	-2.07049	-1.03560067740155	0.0384067	0.00043859127293101		0.00032560005808473	0.0401499368626401	mashr_Whole_Blood	1	NO
ENSG00000172954.13	LCLAT1	2.06912	0.131138809833834	0.0385344	0.0324394643570057		0.0415299930191783	0.286864567383648	mashr_Whole_Blood	1	NO
ENSG00000181904.8	C5orf24	-2.06896	-3.87720814149605	0.03855	2.57614435158398e-05		0.0385500016111762	0.0117352482352014	mashr_Whole_Blood	1	NO
ENSG00000124215.16	CDH26	2.06732	1.13377069630734	0.0387039	0.00062396478714599		0.0381299903779815	0.075984951183558	mashr_Whole_Blood	1	NO
ENSG00000066855.15	MTFR1	-2.06683	-0.147203750765285	0.0387505	0.0283046267970679		0.0311499911633904	0.280414076523384	mashr_Whole_Blood	1	NO
ENSG00000111752.10	PHC1	-2.06563	-0.258089492362271	0.0388636	0.00974075936030084		0.00242999986114739	0.213890603505892	mashr_Whole_Blood	1	NO
ENSG00000179979.8	CRIPAK	2.06489	0.0452138503941369	0.0389337	0.353869941441439		0.020939995301086	1.40630030394692	mashr_Whole_Blood	1	NO
ENSG00000171984.14	C20orf196	2.06324	0.196280313126947	0.0390896	0.02100011232133		0.0455000064479818	0.248337660157149	mashr_Whole_Blood	1	NO
ENSG00000146729.9	GBAS	2.06074	0.45673707047515	0.0393274	0.00213980136402771		0.0351699926452604	0.154495831474789	mashr_Whole_Blood	1	NO
ENSG00000111850.10	SMIM8	2.06004	0.143821408297323	0.0393944	0.0290671651432605		0.0553599964418996	0.249395762031624	mashr_Whole_Blood	1	NO
ENSG00000162434.11	JAK1	-2.05978	-6.64192153310042	0.0394192	1.37526341744827e-05		0.00670899911522963	0.0128014885680426	mashr_Whole_Blood	1	NO
ENSG00000146066.2	HIGD2A	2.05877	0.148825537319709	0.0395166	0.0319520284304407		0.0148000040587233	0.352376759463215	mashr_Whole_Blood	1	NO
ENSG00000042832.11	TG	2.0579	0.237522837481832	0.0396	0.00978403354897864		0.0395999901728493	0.143144130309578	mashr_Whole_Blood	1	NO
ENSG00000155629.14	PIK3AP1	-2.05738	-0.307164112851332	0.0396501	0.00644135354492669		0.00609699850162106	0.0917734268529489	mashr_Whole_Blood	1	NO
ENSG00000196670.13	ZFP62	-2.0556	-0.0742635135944021	0.0398214	0.104707999242389		0.0307600037510656	0.253065691578809	mashr_Whole_Blood	1	NO
ENSG00000073969.18	NSF	-2.05533	-0.365812561875794	0.0398467	0.00399451817239261		0.074699993159748	0.100256332760993	mashr_Whole_Blood	1	NO
ENSG00000136381.12	IREB2	2.05523	0.190106845551071	0.0398566	0.0180928828587161		0.0398699950615267	0.239730681413661	mashr_Whole_Blood	1	NO
ENSG00000069943.9	PIGB	2.05468	0.273080574223381	0.0399099	0.0075313292516159		0.0651799983568855	0.157081439288045	mashr_Whole_Blood	1	NO
ENSG00000121552.3	CSTA	2.05461	0.29930828833213	0.0399163	0.00677581722181417		0.0158099995267921	0.130902130093057	mashr_Whole_Blood	1	NO
ENSG00000119917.13	IFIT3	2.05457	1.08547496214129	0.0399208	0.00055183250871397		0.0334099935908691	0.15019332132298	mashr_Whole_Blood	1	NO
ENSG00000134830.5	C5AR2	-2.05396	-5.06190845497204	0.03998	5.397924960569e-05		0.0399799935792305	0.0415455952771002	mashr_Whole_Blood	1	NO
ENSG00000119685.19	TTLL5	-2.05251	-0.2020487834816	0.04012	0.0149181126807768		0.0401200062378583	0.190548041599598	mashr_Whole_Blood	1	NO
ENSG00000163527.9	STT3B	2.0521	0.529156191342112	0.04016	0.00202938083226326		0.0401599968099236	0.0988366022276904	mashr_Whole_Blood	1	NO
ENSG00000174607.10	UGT8	2.05189	0.159594441140781	0.04018	0.0144903245024239		0.0401799931833757	0.260034119630722	mashr_Whole_Blood	1	NO
ENSG00000106261.16	ZKSCAN1	-2.05159	-1.10202684755431	0.04021	0.00046161449611069		0.0402099919817505	0.0339374672069019	mashr_Whole_Blood	1	NO
ENSG00000179409.10	GEMIN4	2.05056	0.355640490464454	0.04031	0.00330360875689655		0.0403100012604001	0.132718296328853	mashr_Whole_Blood	1	NO
ENSG00000234127.8	TRIM26	2.05005	0.282222962834911	0.04036	0.0075662776080358		0.0403599918946896	0.147755517769094	mashr_Whole_Blood	1	NO
ENSG00000108786.10	HSD17B1	-2.04967	-0.124268614785472	0.040397	0.0374072831232046		0.00789300232744664	0.215348631874671	mashr_Whole_Blood	1	NO
ENSG00000155660.10	PDIA4	-2.04913	-0.478037468514736	0.0404496	0.00286628607918136		0.0405399967014623	0.0937210806549399	mashr_Whole_Blood	1	NO
ENSG00000142303.13	ADAMTS10	2.04828	0.203141544594915	0.0405323	0.0158487176742867		0.0348000018662377	0.319353834581193	mashr_Whole_Blood	1	NO
ENSG00000160305.17	DIP2A	2.04781	0.0483516159985714	0.0405784	0.255258298191499		0.0565900036967028	0.40787205617212	mashr_Whole_Blood	1	NO
ENSG00000167315.17	ACAA2	-2.04769	-0.420251335577929	0.04059	0.00296020427184715		0.0405899952845777	0.267934901016204	mashr_Whole_Blood	1	NO
ENSG00000256073.3	URB1-AS1	2.04767	0.271543010304638	0.0405925	0.00968352102157751		0.0543499932117315	0.189659781669841	mashr_Whole_Blood	1	NO
ENSG00000172661.17	WASHC2C	2.04749	0.0643700817154647	0.04061	0.183856187547619		0.0406100093494438	0.657137584304753	mashr_Whole_Blood	1	NO
ENSG00000243789.10	JMJD7	2.04716	0.097596990297323	0.0406429	0.0592837822403693		0.00207099926898683	0.213020373516211	mashr_Whole_Blood	1	NO
ENSG00000165632.7	TAF3	2.04688	0.98020969349928	0.04067	0.00058065769423259		0.0406700080837561	0.0347884745745223	mashr_Whole_Blood	1	NO
ENSG00000106638.15	TBL2	2.04596	0.589915927052972	0.04076	0.00154941313050808		0.0407600063061342	0.085944450174927	mashr_Whole_Blood	1	NO
ENSG00000113504.20	SLC12A7	2.04499	0.0331230838187651	0.0408563	0.532671694224339		0.0469099949222362	0.872574867245031	mashr_Whole_Blood	1	NO
ENSG00000160180.15	TFF3	2.04444	0.227194675167659	0.04091	0.0120965870115741		0.0409100019172653	0.152732452793592	mashr_Whole_Blood	1	NO
ENSG00000106927.11	AMBP	2.04363	2.22844284194896	0.04099	0.00012997612633725		0.0409900067978787	0.0177702560974669	mashr_Whole_Blood	1	NO
ENSG00000167380.16	ZNF226	-2.04353	-0.781170539335383	0.041	0.00075310720049828		0.0410000019880463	0.0600381064548368	mashr_Whole_Blood	1	NO
ENSG00000244482.10	LILRA6	2.04334	0.223449654351733	0.0410192	0.01168635589996		0.0264199956975645	0.296423656857	mashr_Whole_Blood	1	NO
ENSG00000004864.13	SLC25A13	2.04171	0.124318405929231	0.04118	0.0375219932893513		0.0411800085418996	0.291187774886745	mashr_Whole_Blood	1	NO
ENSG00000162783.10	IER5	-2.04131	-2.32773139946374	0.04122	0.00048037057604442		0.0412199928969058	0.03269277547123	mashr_Whole_Blood	1	NO
ENSG00000171703.16	TCEA2	2.04121	1.77949638406224	0.04123	0.00020090927784297		0.0412299882005421	0.0306266427333711	mashr_Whole_Blood	1	NO
ENSG00000153363.12	LINC00467	-2.04097	-0.236881384426462	0.0412536	0.00679201977294064		0.0294999949560941	0.339183146901611	mashr_Whole_Blood	1	NO
ENSG00000155463.12	OXA1L	2.04041	0.89721515535491	0.04131	0.00069403482822602		0.0413100008362359	0.0377835793317493	mashr_Whole_Blood	1	NO
ENSG00000157349.16	DDX19B	-2.04027	-0.959999077444978	0.041323	0.00064888259085287		0.0433700120661058	0.0360235825524136	mashr_Whole_Blood	1	NO
ENSG00000160307.9	S100B	2.0395	0.045540783875818	0.0414	0.301382962171324		0.0554699969956697	0.758998841852778	mashr_Whole_Blood	1	NO
ENSG00000128185.9	DGCR6L	-2.03942	-0.0890453353801073	0.0414085	0.0713337921875606		0.0306899978429351	0.288456915379936	mashr_Whole_Blood	1	NO
ENSG00000111011.17	RSRC2	2.0394	0.375528483759717	0.04141	0.00471512605474628		0.0414099935012379	0.107581719489087	mashr_Whole_Blood	1	NO
ENSG00000089693.10	MLF2	-2.0381	-0.526725407645166	0.04154	0.00199483783685434		0.0415400042700246	0.0818263166622005	mashr_Whole_Blood	1	NO
ENSG00000103510.19	KAT8	-2.03787	-0.40255496552386	0.0415629	0.00324545622288068		0.0412900031457635	0.0896983681612767	mashr_Whole_Blood	1	NO
ENSG00000149716.12	ORAOV1	-2.03782	-0.542103159408157	0.0415682	0.00218006785030943		0.0621899920404741	0.175835934894593	mashr_Whole_Blood	1	NO
ENSG00000188295.14	ZNF669	-2.03765	-0.0674618074475385	0.0415847	0.122043985743984		0.019570001085001	0.275286532866493	mashr_Whole_Blood	1	NO
ENSG00000023191.16	RNH1	-2.03719	-0.113797177712544	0.0416306	0.0396480434414382		0.0650599943139325	0.246501899112314	mashr_Whole_Blood	1	NO
ENSG00000183734.4	ASCL2	2.03695	0.126355936672506	0.0416551	0.034205287445336		0.0599300064881221	0.211310655908148	mashr_Whole_Blood	1	NO
ENSG00000205323.8	SARNP	-2.0366	-3.64325645155909	0.04169	6.06392928566366e-05		0.0416900119156611	0.0536333367134726	mashr_Whole_Blood	1	NO
ENSG00000173451.6	THAP2	2.03604	1.74677829619493	0.0417461	0.00070413519917425		0.0259599921584134	0.139542312839204	mashr_Whole_Blood	1	NO
ENSG00000125810.9	CD93	-2.03508	-0.0682242330294998	0.0418428	0.105045153910051		0.00216700055359359	0.543594108748184	mashr_Whole_Blood	1	NO
ENSG00000267454.5	ZNF582-AS1	2.03476	0.126322500425619	0.0418749	0.0390700778117725		0.0792900013451993	0.321623551874864	mashr_Whole_Blood	1	NO
ENSG00000164187.6	LMBRD2	2.03352	0.473568098038812	0.042	0.00255393776281057		0.0419999926873781	0.0711618880992234	mashr_Whole_Blood	1	NO
ENSG00000104205.12	SGK3	-2.03352	-0.505036523641045	0.0420001	0.00109409374279281		0.0552300044641313	0.0703532083212437	mashr_Whole_Blood	1	NO
ENSG00000169439.11	SDC2	-2.03253	-1.87277683592399	0.0421	0.00015370164982085		0.0420999987611877	0.0636488009214345	mashr_Whole_Blood	1	NO
ENSG00000099381.17	SETD1A	-2.03194	-0.654048795116201	0.04216	0.00133262074794123		0.0421599976801094	0.0530541455914387	mashr_Whole_Blood	1	NO
ENSG00000185838.13	GNB1L	-2.03168	-0.178225603314204	0.0421863	0.0178022136195031		0.0428300091987327	0.309742614136178	mashr_Whole_Blood	1	NO
ENSG00000204406.12	MBD5	-2.03122	-0.0966008053877639	0.0422324	0.0554499779745671		0.0293799914343738	0.195517050770474	mashr_Whole_Blood	1	NO
ENSG00000148362.10	C9orf142	-2.03026	-0.679194899505209	0.0423304	0.00116065429634529		0.0201499966105449	0.0547147239432175	mashr_Whole_Blood	1	NO
ENSG00000171456.16	ASXL1	2.03016	32.2296274973267	0.04234	3.15786592514778e-07		0.0423399926111211	0.00358986463649313	mashr_Whole_Blood	1	NO
ENSG00000198521.11	ZNF43	-2.02987	-0.192578315000556	0.04237	0.0466704459649121		0.0423699942731232	0.311561558734309	mashr_Whole_Blood	1	NO
ENSG00000269514.1	RP11-370I10.12	-2.0287	-0.178093371714987	0.0424885	0.016434479784754		0.033359999231272	0.166274266829958	mashr_Whole_Blood	1	NO
ENSG00000115652.14	UXS1	-2.02783	-0.276952172427803	0.0425778	0.00573154829323096		0.0647000046949551	0.139446100195819	mashr_Whole_Blood	1	NO
ENSG00000100478.14	AP4S1	2.02722	0.255714033434635	0.04264	0.00803601317431076		0.0426399906884298	0.131005715838287	mashr_Whole_Blood	1	NO
ENSG00000160124.9	CCDC58	-2.02644	-0.314398448440435	0.04272	0.00593514048094224		0.0427199936422676	0.157761592800599	mashr_Whole_Blood	1	NO
ENSG00000065559.14	MAP2K4	2.02586	0.92975749851131	0.0427793	0.00107881599840574		0.0691699917361149	0.0548988205680029	mashr_Whole_Blood	1	NO
ENSG00000168763.15	CNNM3	-2.02575	-2.44663079351726	0.04279	8.29866006971133e-05		0.0427900025266259	0.0416899845576478	mashr_Whole_Blood	1	NO
ENSG00000198342.9	ZNF442	2.0241	0.15394001861594	0.04296	0.0234427121613761		0.0429600040764731	0.246849392001212	mashr_Whole_Blood	1	NO
ENSG00000143155.12	TIPRL	2.02303	0.50736028477077	0.04307	0.00656747753403265		0.0430700010560115	0.253862992169742	mashr_Whole_Blood	1	NO
ENSG00000124784.8	RIOK1	2.02303	0.112777779696688	0.04307	0.0415860719098464		0.0430700010560115	0.298817728905773	mashr_Whole_Blood	1	NO
ENSG00000161921.14	CXCL16	2.02265	0.094279765233947	0.0431091	0.0609901469809445		0.0452399946947079	0.324197264154756	mashr_Whole_Blood	1	NO
ENSG00000119457.7	SLC46A2	2.02119	0.185533445489238	0.04326	0.0164442973084995		0.0432600092504482	0.181099423402607	mashr_Whole_Blood	1	NO
ENSG00000166444.18	ST5	-2.02018	-0.202174579174235	0.0433645	0.0167319139609105		0.0173699996702879	0.325341849251519	mashr_Whole_Blood	1	NO
ENSG00000085978.21	ATG16L1	2.01888	0.277425176221908	0.0435	0.0072253762452528		0.0435000022669412	0.120753280059932	mashr_Whole_Blood	1	NO
ENSG00000135775.13	COG2	2.01878	0.368837689370897	0.04351	0.00424890480133415		0.0139900017526107	0.0780859303272271	mashr_Whole_Blood	1	NO
ENSG00000105640.12	RPL18A	-2.0182	-1.04326791673943	0.04357	0.00053527118582358		0.0435699976514639	0.138507086896348	mashr_Whole_Blood	1	NO
ENSG00000165322.17	ARHGAP12	2.01817	0.188384903337225	0.043574	0.0174362452413838		0.0118099996048078	0.122844549320932	mashr_Whole_Blood	1	NO
ENSG00000231412.2	CTC-490G23.2	-2.01786	-0.0299017049605714	0.0436056	0.697491179058989		0.00375300003848921	0.498475412541272	mashr_Whole_Blood	1	NO
ENSG00000164398.12	ACSL6	-2.01736	-0.161777465421978	0.0436581	0.0202673214238888		0.0265900028500725	0.144109425203381	mashr_Whole_Blood	1	NO
ENSG00000077782.19	FGFR1	2.01719	0.058855740254965	0.0436757	0.190601764840588		0.0874799923838924	0.745277210090219	mashr_Whole_Blood	1	NO
ENSG00000118507.15	AKAP7	-2.01718	-0.160786959102803	0.0436767	0.0236682144151791		0.092590008210342	0.187661194691441	mashr_Whole_Blood	1	NO
ENSG00000178982.9	EIF3K	-2.01657	-0.610978943465771	0.04374	0.00180308563597948		0.043739998399177	0.112933515529354	mashr_Whole_Blood	1	NO
ENSG00000273008.1	RP11-351D16.3	-2.01648	-0.189084189009576	0.04375	0.0169337201691512		0.0437500100029853	0.207315060055152	mashr_Whole_Blood	1	NO
ENSG00000048342.15	CC2D2A	-2.01581	-0.133356031918483	0.04382	0.0362813763277132		0.0438199957850444	0.274453277241876	mashr_Whole_Blood	1	NO
ENSG00000265975.1	CTB-41I6.2	-2.01574	-0.146369055879302	0.0438268	0.0269669701123561		0.0437999973305034	0.239986568712878	mashr_Whole_Blood	1	NO
ENSG00000147576.15	ADHFE1	-2.01552	-0.138189858385879	0.04385	0.026416397853428		0.0438500079234571	0.257616589349061	mashr_Whole_Blood	1	NO
ENSG00000076258.9	FMO4	2.01476	0.123689980105923	0.04393	0.0290703896307973		0.0439300001909232	0.702562971758767	mashr_Whole_Blood	1	NO
ENSG00000108344.14	PSMD3	-2.0137	-0.441084588143092	0.0440414	0.00203839762089432		0.0471699936925343	0.124790907783648	mashr_Whole_Blood	1	NO
ENSG00000109618.11	SEPSECS	-2.01361	-1.03051791403569	0.04405	0.0007258349280481		0.0440500066448883	0.0685092408762871	mashr_Whole_Blood	1	NO
ENSG00000141279.15	NPEPPS	-2.01239	-0.329803162246381	0.044179	0.0058211104256541		0.0318899952601848	0.0963721059753279	mashr_Whole_Blood	1	NO
ENSG00000145241.10	CENPC	-2.01219	-0.117869648157707	0.0442002	0.0475529743575023		0.045729996554362	0.524673969722155	mashr_Whole_Blood	1	NO
ENSG00000251230.5	MIR3945HG	-2.01141	-0.146027143683213	0.0442819	0.0269882118578538		0.0273900036536636	0.161699412671866	mashr_Whole_Blood	1	NO
ENSG00000163874.10	ZC3H12A	-2.01115	-0.366660674837405	0.04431	0.00556721739309001		0.0443100051858424	0.494189893913093	mashr_Whole_Blood	1	NO
ENSG00000110092.3	CCND1	2.01069	14.8833516374978	0.0443586	3.52204448392163e-06		0.0728600024585987	0.00987502987767892	mashr_Whole_Blood	1	NO
ENSG00000039319.16	ZFYVE16	2.01046	11.9533287786141	0.0443829	6.44807175005372e-06		0.101299997622466	0.0098911986266525	mashr_Whole_Blood	1	NO
ENSG00000130202.9	NECTIN2	-2.0101	-0.0264235390603309	0.0444205	0.97024769209244		0.0116600026708584	1.48335196068595	mashr_Whole_Blood	1	NO
ENSG00000181222.15	POLR2A	-2.00983	-0.58202159303335	0.0444495	0.00167571809580463		0.0172799964853555	0.106375715037635	mashr_Whole_Blood	1	NO
ENSG00000260464.1	RP4-561L24.3	-2.00954	-0.630066924651773	0.04448	0.00165632463788137		0.0444799895064295	0.113797435152825	mashr_Whole_Blood	1	NO
ENSG00000153002.11	CPB1	2.00903	4.37712423099131	0.0445345	4.23421702772939e-05		0.0226800055565304	0.028346429132177	mashr_Whole_Blood	1	NO
ENSG00000125445.10	MRPS7	2.00869	0.141050660146393	0.04457	0.03860074614104		0.0445700072879407	0.347392915064305	mashr_Whole_Blood	1	NO
ENSG00000137266.14	SLC22A23	2.00845	0.31916016205138	0.0445955	0.00542876474276319		0.06017000490282	0.10925567518376	mashr_Whole_Blood	1	NO
ENSG00000273542.1	HIST1H4K	-2.00684	-0.287076500443683	0.0447667	0.0113792283223212		1.29299883728518e-13	0.366479266336458	mashr_Whole_Blood	1	NO
ENSG00000185437.13	SH3BGR	2.00615	0.414634461063514	0.0448407	0.00346928874404555		0.0792999964259994	0.108445818769541	mashr_Whole_Blood	1	NO
ENSG00000183542.5	KLRC4	2.00596	0.242088034031892	0.04486	0.00988569297956809		0.0448600083809853	0.137140194197398	mashr_Whole_Blood	1	NO
ENSG00000152409.8	JMY	-2.00583	-0.294895848978457	0.0448743	0.00602979504520137		0.0482899975093665	0.114349164849845	mashr_Whole_Blood	1	NO
ENSG00000123066.7	MED13L	2.00578	13.500034512955	0.04488	4.14237976638909e-06		0.0448800073091464	0.00982960450009649	mashr_Whole_Blood	1	NO
ENSG00000260979.1	RP11-77H9.8	2.00295	24.2251896849241	0.0451828	9.98188116856531e-07		0.0716300078928335	0.00212565593872013	mashr_Whole_Blood	1	NO
ENSG00000136830.11	FAM129B	2.00279	0.316482719770342	0.0451998	0.00562307504257241		0.0680200030261193	0.190957968653486	mashr_Whole_Blood	1	NO
ENSG00000010438.16	PRSS3	-2.0026	-1.63432385865664	0.04522	0.00018398554052553		0.0452199886439362	0.0302877546196305	mashr_Whole_Blood	1	NO
ENSG00000163945.15	UVSSA	2.00135	0.0882107441352253	0.0453543	0.0905621868741337		0.020939995301086	0.925880240014399	mashr_Whole_Blood	1	NO
ENSG00000083844.10	ZNF264	-2.00074	-0.857754494282591	0.04542	0.00064157294835869		0.0454199995394839	0.167763621128392	mashr_Whole_Blood	1	NO
ENSG00000162777.16	DENND2D	-1.99974	-0.234974636167416	0.0455285	0.0107614114321134		0.0758999972743018	0.148477998660345	mashr_Whole_Blood	1	NO
ENSG00000128408.8	RIBC2	1.99932	0.0686019465027289	0.0455739	0.115138468541519		0.0579399928971456	0.261390202211089	mashr_Whole_Blood	1	NO
ENSG00000140961.12	OSGIN1	-1.99904	-0.159822782841225	0.0456038	0.0204821974511456		0.0573599943764968	0.253209909515895	mashr_Whole_Blood	1	NO
ENSG00000184432.9	COPB2	-1.99898	-1.95430550191278	0.04561	0.00014501607934106		0.0456099970195024	0.0169881320845208	mashr_Whole_Blood	1	NO
ENSG00000184731.5	FAM110C	1.99815	0.562809009553063	0.0457	0.00158509520816312		0.0457000008311907	0.140545013774415	mashr_Whole_Blood	1	NO
ENSG00000107036.11	RIC1	1.99798	0.5303922906249	0.0457186	0.00307578195920916		0.0571200000904133	0.133355392975135	mashr_Whole_Blood	1	NO
ENSG00000130592.15	LSP1	1.99754	0.201416535155196	0.0457664	0.0134311588088605		0.0275200019288274	0.235068425286995	mashr_Whole_Blood	1	NO
ENSG00000161057.11	PSMC2	1.99751	1.26930106323988	0.04577	0.00019631339867671		0.0457699950918615	0.0536515740609052	mashr_Whole_Blood	1	NO
ENSG00000110719.9	TCIRG1	1.99751	0.193650592583556	0.04577	0.0136213250138769		0.0457699950918615	0.184352650429387	mashr_Whole_Blood	1	NO
ENSG00000134571.10	MYBPC3	1.99717	0.142729007371013	0.045807	0.0266651246418083		0.0406199961278714	0.359938566374262	mashr_Whole_Blood	1	NO
ENSG00000146872.17	TLK2	1.99714	0.942513790080748	0.04581	0.00076666263352637		0.0458099972070402	0.0392567200495073	mashr_Whole_Blood	1	NO
ENSG00000168016.13	TRANK1	1.99712	0.328998314065054	0.0458116	0.00532823445591257		0.010610001994288	0.127690991706529	mashr_Whole_Blood	1	NO
ENSG00000143669.13	LYST	-1.9964	-0.591867353667875	0.04589	0.0018744876184891		0.0458899990414809	0.0900539617022181	mashr_Whole_Blood	1	NO
ENSG00000188177.13	ZC3H6	-1.99604	-0.762910315269688	0.04593	0.00461538656686039		0.0459299986598141	0.394935019188318	mashr_Whole_Blood	1	NO
ENSG00000136522.13	MRPL47	-1.99567	-0.894810843024268	0.04597	0.00071419983782372		0.0459700016730122	0.0679473214635052	mashr_Whole_Blood	1	NO
ENSG00000122566.20	HNRNPA2B1	-1.99512	-4.87566393786788	0.04603	1.98954227698176e-05		0.0460299962202519	0.0178437236669033	mashr_Whole_Blood	1	NO
ENSG00000171055.14	FEZ2	-1.99392	-0.0769833039046914	0.046161	0.0974421003192607		0.0590599968400722	0.310984127340308	mashr_Whole_Blood	1	NO
ENSG00000141161.11	UNC45B	-1.99329	-0.131382377524993	0.04623	0.0315464516248865		0.0462299935445305	0.422431082809735	mashr_Whole_Blood	1	NO
ENSG00000028528.14	SNX1	1.99265	0.376356001079486	0.0463	0.00381319537911926		0.046300004577591	0.177757229346984	mashr_Whole_Blood	1	NO
ENSG00000262877.4	RP11-1055B8.4	-1.99258	-0.0534205991707968	0.0463075	0.17787612873099		0.0510599984123363	0.551334093600697	mashr_Whole_Blood	1	NO
ENSG00000139613.11	SMARCC2	-1.99215	-0.33427316073148	0.0463548	0.00486686678280486		0.00329099978752194	0.226624905731005	mashr_Whole_Blood	1	NO
ENSG00000148200.16	NR6A1	1.99174	0.577466504549992	0.0464	0.00537866936267132		0.0463999994421644	0.10355578986629	mashr_Whole_Blood	1	NO
ENSG00000143036.16	SLC44A3	1.99167	0.0922505709064485	0.0464075	0.0634878908950174		0.0593799957329211	0.290659185085374	mashr_Whole_Blood	1	NO
ENSG00000141994.15	DUS3L	-1.99146	-0.0703609562315296	0.0464299	0.100435970856314		0.0151600023080651	0.348608373484007	mashr_Whole_Blood	1	NO
ENSG00000173599.13	PC	1.99001	3.87582416681945	0.04659	1.38366859826032e-05		0.0465900020975579	0.0135971080554065	mashr_Whole_Blood	1	NO
ENSG00000135250.16	SRPK2	1.98955	0.185309979366909	0.04664	0.0153436549562289		0.0466400035813974	0.178619630270763	mashr_Whole_Blood	1	NO
ENSG00000164916.10	FOXK1	1.9891	0.335068042834717	0.04669	0.00555990028885073		0.0466899975997142	0.10654552340466	mashr_Whole_Blood	1	NO
ENSG00000135900.3	MRPL44	-1.98901	-0.510339456860073	0.0467	0.00221192264276089		0.0466999965502843	0.0652506866799648	mashr_Whole_Blood	1	NO
ENSG00000106086.18	PLEKHA8	1.9882	0.159028117730159	0.04679	0.018446114366569		0.0467900023292466	0.230776799246741	mashr_Whole_Blood	1	NO
ENSG00000002549.12	LAP3	-1.98751	-0.0431019253823184	0.0468664	0.314430100326461		0.0242800058545227	0.422914168308689	mashr_Whole_Blood	1	NO
ENSG00000203782.5	LOR	-1.98684	-1.2585812398748	0.04694	0.00033191069311729		0.0469399971509915	0.0287625453590911	mashr_Whole_Blood	1	NO
ENSG00000143631.10	FLG	-1.98666	-0.414469891094571	0.04696	0.00286128558233575		0.0469599943849633	0.105435885546699	mashr_Whole_Blood	1	NO
ENSG00000137563.11	GGH	1.98531	0.516214395348716	0.04711	0.0020508706467728		0.0471099967612883	0.0894976978873104	mashr_Whole_Blood	1	NO
ENSG00000090273.13	NUDC	1.98531	1.33219522732759	0.04711	0.00084011280149867		0.0471099967612883	0.0794928534704611	mashr_Whole_Blood	1	NO
ENSG00000169994.18	MYO7B	1.98504	0.102643826545868	0.04714	0.0536278907429039		0.0471400004602105	0.327345551414974	mashr_Whole_Blood	1	NO
ENSG00000107372.12	ZFAND5	1.98298	0.379332383741045	0.04737	0.00373934222213321		0.0473699950562973	0.0856768401355009	mashr_Whole_Blood	1	NO
ENSG00000101400.5	SNTA1	1.9824	0.139436754248658	0.047434	0.0308169067951192		0.0460999994375983	0.738374361798262	mashr_Whole_Blood	1	NO
ENSG00000198276.15	UCKL1	-1.98162	-0.262187866723786	0.0475222	0.00819962083020968		0.05394999268121	0.124888594499521	mashr_Whole_Blood	1	NO
ENSG00000183569.17	SERHL2	-1.98103	-0.0799183365698203	0.0475883	0.0506119046925197		0.0243000064214514	0.90012033279002	mashr_Whole_Blood	1	NO
ENSG00000231500.6	RPS18	-1.98057	-0.178967883498592	0.04764	0.02493053130028		0.0476400023526697	0.382750237980766	mashr_Whole_Blood	1	NO
ENSG00000068383.18	INPP5A	-1.9795	-0.196514195882983	0.0477601	0.0102187890285951		0.0536100052416512	0.137419955414107	mashr_Whole_Blood	1	NO
ENSG00000141385.9	AFG3L2	1.9788	9.13761549722856	0.0478383	1.59888965118813e-05		0.109700007568233	0.00717561782332234	mashr_Whole_Blood	1	NO
ENSG00000166575.16	TMEM135	1.97834	8.49403320693848	0.04789	1.155335999346e-05		0.0478899972975878	0.01039553270499	mashr_Whole_Blood	1	NO
ENSG00000142039.3	CCDC97	-1.97763	-0.678033411180264	0.04797	0.0011464668232038		0.0479700026038261	0.0647460719134512	mashr_Whole_Blood	1	NO
ENSG00000227508.6	LINC01624	-1.9771	-3.61129465903501	0.04803	3.22812126116882e-05		0.0480300027997288	0.0260017552888059	mashr_Whole_Blood	1	NO
ENSG00000104064.16	GABPB1	1.97701	0.278405614597851	0.04804	0.00837204848461802		0.0480399999776536	0.127511796237582	mashr_Whole_Blood	1	NO
ENSG00000198860.11	TSEN15	1.97622	0.524838419809072	0.04813	0.00217976280904274		0.0481299993012927	0.107080575428233	mashr_Whole_Blood	1	NO
ENSG00000250673.2	RP11-6L6.2	-1.97542	-0.0933552449421043	0.04822	0.0591044384849291		0.0482200050719732	0.380267868420418	mashr_Whole_Blood	1	NO
ENSG00000101049.14	SGK2	-1.97419	-0.172555626593227	0.04836	0.0208053899309566		0.0483599939697239	0.239922631428264	mashr_Whole_Blood	1	NO
ENSG00000233922.2	LINC01694	1.97395	0.184799131792638	0.0483869	0.0181794109870248		0.142899996921176	0.169981393291666	mashr_Whole_Blood	1	NO
ENSG00000157578.13	LCA5L	1.97349	0.0638049233294098	0.04844	0.136607610988705		0.0484399934612388	0.579892554826494	mashr_Whole_Blood	1	NO
ENSG00000145040.3	UCN2	1.97328	0.205656168662441	0.0484642	0.00325262305079878		0.0484999980810717	0.364336209934177	mashr_Whole_Blood	1	NO
ENSG00000249915.7	PDCD6	1.97165	0.935880646472792	0.04865	0.00056877336387331		0.0486499968050142	0.0400692119677145	mashr_Whole_Blood	1	NO
ENSG00000144182.16	LIPT1	-1.97156	-0.122204466667981	0.04866	0.0366436617051146		0.0486599933022626	0.270857530027359	mashr_Whole_Blood	1	NO
ENSG00000091651.8	ORC6	-1.96972	-2.69185729098865	0.04887	6.65552497129824e-05		0.048870004074922	0.0164198897720044	mashr_Whole_Blood	1	NO
ENSG00000241127.7	YAE1D1	1.96911	0.672261252925893	0.04894	0.00164283216453221		0.0489399940476272	0.096093594147871	mashr_Whole_Blood	1	NO
ENSG00000272143.1	FGF14-AS2	1.96868	0.389035122942291	0.04899	0.00391504493363566		0.0489899972885382	0.104617803380281	mashr_Whole_Blood	1	NO
ENSG00000245317.2	CTC-241N9.1	1.9685	0.463634461705531	0.04901	0.00236718608626052		0.0490099996261974	0.0735493213221454	mashr_Whole_Blood	1	NO
ENSG00000121454.5	LHX4	-1.96807	-0.997039581821607	0.04906	0.00060994972820017		0.049059994318187	0.0541603372469337	mashr_Whole_Blood	1	NO
ENSG00000186862.17	PDZD7	1.96786	0.0904183335787693	0.0490837	0.0800705801445615		0.00306699898080033	0.250718132144864	mashr_Whole_Blood	1	NO
ENSG00000197599.12	CCDC154	1.96747	0.0548900665206109	0.0491291	0.195338969487232		0.0543900034202947	0.507629521776989	mashr_Whole_Blood	1	NO
ENSG00000249751.3	ECSCR	1.96737	0.530320571721293	0.04914	0.00240668854078265		0.0491400034388544	0.127281504055012	mashr_Whole_Blood	1	NO
ENSG00000112367.10	FIG4	1.96729	3.03349935846659	0.04915	8.59190662591225e-05		0.0491500019723291	0.0447667805239444	mashr_Whole_Blood	1	NO
ENSG00000138101.18	DTNB	-1.96663	-0.112210637535826	0.0492253	0.047825811685134		0.006732001502911	0.221169277560088	mashr_Whole_Blood	1	NO
ENSG00000069974.15	RAB27A	-1.96594	-0.953539718303555	0.049305	0.00055122974760903		0.0651799983568855	0.0434456682077589	mashr_Whole_Blood	1	NO
ENSG00000111802.13	TDP2	1.96503	0.688530647223048	0.0494107	0.00111137423329122		0.022750005208723	0.0593956498552658	mashr_Whole_Blood	1	NO
ENSG00000132475.10	H3F3B	-1.96435	-17.8886636445326	0.04949	8.74065052406709e-07		0.0494900022413406	0.00671933926359767	mashr_Whole_Blood	1	NO
ENSG00000169641.13	LUZP1	-1.96391	-0.372877487460615	0.04954	0.00385792096895158		0.0495400064458242	0.08769636435467	mashr_Whole_Blood	1	NO
ENSG00000134255.13	CEPT1	-1.96295	-0.226391837403421	0.0496515	0.00946190572590027		0.0758999972743018	0.15019657759794	mashr_Whole_Blood	1	NO
ENSG00000260136.5	CTD-2270L9.4	-1.96211	-0.286552600423982	0.04975	0.00540293842233613		0.0497499931445059	0.143429164276257	mashr_Whole_Blood	1	NO
ENSG00000070366.13	SMG6	-1.96108	-1.81096052891869	0.04987	0.00015951997801582		0.0498700025155529	0.018167154653362	mashr_Whole_Blood	1	NO
ENSG00000090905.18	TNRC6A	-1.95851	-0.159938315121498	0.0501704	0.0152031485591925		0.0506100020506637	0.246796851129668	mashr_Whole_Blood	1	NO
ENSG00000173575.20	CHD2	-1.95843	-6.99233154534213	0.05018	1.26934765050784e-05		0.0501800046102888	0.0111264746952432	mashr_Whole_Blood	1	NO
ENSG00000053371.12	AKR7A2	-1.95834	-0.351053248013601	0.0501905	0.00443940368241655		0.0572099934451983	0.101250957372453	mashr_Whole_Blood	1	NO
ENSG00000144354.13	CDCA7	1.95809	0.421252140553946	0.05022	0.00183121991370921		0.0502200045367804	0.131750072360505	mashr_Whole_Blood	1	NO
ENSG00000168061.14	SAC3D1	-1.95774	-0.526017487705519	0.05026	0.00193109169930941		0.0502600031947372	0.122999712960534	mashr_Whole_Blood	1	NO
ENSG00000189068.9	VSTM1	-1.95761	-0.0329975098524253	0.0502757	0.486432633427086		0.0142399961071827	0.461952090009765	mashr_Whole_Blood	1	NO
ENSG00000160993.3	ALKBH4	-1.95721	-0.0566170171655301	0.0503228	0.145484553062009		0.0516800070146886	0.583044863700605	mashr_Whole_Blood	1	NO
ENSG00000119431.9	HDHD3	-1.95683	-0.0568234036487745	0.0503673	0.175646955986278		0.0774999982897875	1.32704392254398	mashr_Whole_Blood	1	NO
ENSG00000162076.12	FLYWCH2	-1.95668	-0.0725489909042018	0.0503846	0.0951894937795294		0.0429199927994441	0.465791213627116	mashr_Whole_Blood	1	NO
ENSG00000172530.20	BANP	1.95638	0.917128807572575	0.05042	0.00120421203520744		0.0504199983164444	0.14698044471723	mashr_Whole_Blood	1	NO
ENSG00000149929.15	HIRIP3	-1.9557	-1.75305021101798	0.0505	0.00024177410353942		0.0504999942048728	0.0443797898719753	mashr_Whole_Blood	1	NO
ENSG00000159348.12	CYB5R1	-1.95507	-0.154124072524311	0.0505752	0.039715228352267		0.0579399928971456	0.160223806617205	mashr_Whole_Blood	1	NO
ENSG00000143630.9	HCN3	-1.95409	-0.411670171340428	0.05069	0.00282834919273381		0.0506899966900449	0.0867199094939481	mashr_Whole_Blood	1	NO
ENSG00000187522.14	HSPA14	-1.95342	-2.92034282065685	0.05077	5.52902624282823e-05		0.05076999842645	0.0191415883110007	mashr_Whole_Blood	1	NO
ENSG00000139436.20	GIT2	-1.95281	-0.639957227605031	0.0508418	0.00141686807692913		0.0242800058545227	0.117922774725623	mashr_Whole_Blood	1	NO
ENSG00000140598.13	EFL1	-1.9519	-35.0469893399739	0.05095	3.88623974619396e-07		0.0509500068816847	0.00327274901953348	mashr_Whole_Blood	1	NO
ENSG00000254901.7	BORCS8	1.95114	0.662969034245358	0.05104	0.00118572265080868		0.0510400057965477	0.04902189743597	mashr_Whole_Blood	1	NO
ENSG00000179941.6	BBS10	1.95098	0.510492426986589	0.05106	0.00204838414092994		0.0510599984123363	0.074046152306571	mashr_Whole_Blood	1	NO
ENSG00000102743.14	SLC25A15	-1.95072	-0.624782004639841	0.05109	0.0013004093851214		0.0510899996313597	0.0515379760634461	mashr_Whole_Blood	1	NO
ENSG00000137491.14	SLCO2B1	-1.95047	-0.5491727529633	0.0511198	0.00195353678737619		0.0254099999250062	0.110763045745338	mashr_Whole_Blood	1	NO
ENSG00000136451.8	VEZF1	-1.95022	-3.05978484387892	0.05115	4.50426523830806e-05		0.0511500037449964	0.0220603746485748	mashr_Whole_Blood	1	NO
ENSG00000118596.11	SLC16A7	1.94972	0.684105698698589	0.05121	0.00111131476986002		0.0512099957724717	0.0609554928124823	mashr_Whole_Blood	1	NO
ENSG00000166822.12	TMEM170A	1.94944	0.443986170477194	0.0512435	0.00329822652621052		0.0479700026038261	0.102437155235584	mashr_Whole_Blood	1	NO
ENSG00000169118.17	CSNK1G1	1.94813	0.286096427603747	0.0514	0.00736969977177332		0.0513999932768275	0.239080231000774	mashr_Whole_Blood	1	NO
ENSG00000099810.18	MTAP	-1.94786	-0.267747466484119	0.0514312	0.00763304232331696		0.0514200040201518	0.120998918254669	mashr_Whole_Blood	1	NO
ENSG00000130811.11	EIF3G	1.94744	0.238077796086229	0.0514819	0.0102323114945389		0.0515400053630611	0.240417029554539	mashr_Whole_Blood	1	NO
ENSG00000206190.11	ATP10A	1.9462	0.192789576742178	0.0516304	0.0146298905057502		0.0767199950628986	0.131596051420671	mashr_Whole_Blood	1	NO
ENSG00000160714.9	UBE2Q1	1.94554	0.699843213034733	0.05171	0.0021668213095451		0.051709997547183	0.198615914837916	mashr_Whole_Blood	1	NO
ENSG00000166394.14	CYB5R2	-1.94517	-0.0690565925929211	0.0517548	0.108200256482358		0.081349998637239	0.375826521491159	mashr_Whole_Blood	1	NO
ENSG00000143633.12	C1orf131	-1.94504	-3.37593452387416	0.05177	6.33668525990038e-05		0.0517699936094483	0.018720742227984	mashr_Whole_Blood	1	NO
ENSG00000158716.8	DUSP23	-1.94465	-0.366326318901419	0.0518172	0.00326873077654649		0.101799991377799	0.0949128908303343	mashr_Whole_Blood	1	NO
ENSG00000117280.12	RAB29	-1.94424	-0.0383293029781771	0.0518668	0.348483932979911		0.0597300005837321	0.417580138458365	mashr_Whole_Blood	1	NO
ENSG00000127415.12	IDUA	1.94367	0.108322268452932	0.0519354	0.035864732986899		0.0416200007212371	0.549494724849828	mashr_Whole_Blood	1	NO
ENSG00000148396.18	SEC16A	1.9417	0.0617400795259436	0.0521738	0.143764985955032		0.051350002059909	0.327977557298113	mashr_Whole_Blood	1	NO
ENSG00000164930.11	FZD6	1.94115	0.134125289091721	0.05224	0.0283329315285322		0.0522400051375378	0.299719764052172	mashr_Whole_Blood	1	NO
ENSG00000172748.13	ZNF596	1.94008	1.08642951085697	0.05237	0.00314153014846809		0.0523700059952406	0.0877185303304471	mashr_Whole_Blood	1	NO
ENSG00000221838.9	AP4M1	1.93901	0.371710500608569	0.0525	0.00357304091259747		0.0525000014543328	0.0944283251146628	mashr_Whole_Blood	1	NO
ENSG00000160051.11	IQCC	-1.93827	-0.536110360705299	0.05259	0.00151176232246456		0.0525900030643684	0.108559737445538	mashr_Whole_Blood	1	NO
ENSG00000072864.14	NDE1	-1.9368	-0.10687724630353	0.05277	0.0464657887305155		0.0527699996485762	0.337770678498549	mashr_Whole_Blood	1	NO
ENSG00000169418.9	NPR1	-1.93598	-0.695849621660796	0.05287	0.00078673555435495		0.0528699945396139	0.0847884344022258	mashr_Whole_Blood	1	NO
ENSG00000198018.6	ENTPD7	1.935	24.0479850130962	0.05299	1.30709487764839e-06		0.05298999550527	0.00821690465510479	mashr_Whole_Blood	1	NO
ENSG00000088986.10	DYNLL1	-1.9343	-0.783632414030551	0.0530768	0.00088727952443105		0.0524099982006524	0.0417352345736166	mashr_Whole_Blood	1	NO
ENSG00000151292.17	CSNK1G3	1.93336	0.482222338607646	0.0531917	0.00259922490780961		0.0530500007483622	0.0876282900925853	mashr_Whole_Blood	1	NO
ENSG00000126785.12	RHOJ	1.93224	0.773462757918934	0.05333	0.00094133319978462		0.0533300067114225	0.0418895411165948	mashr_Whole_Blood	1	NO
ENSG00000142544.6	CTU1	-1.93218	-0.443682304530428	0.0533376	0.00292486520693989		0.0720900043457565	0.0933515336889984	mashr_Whole_Blood	1	NO
ENSG00000146587.17	RBAK	-1.93175	-0.202768819285826	0.05339	0.0170912209571416		0.0533899948239699	0.310698657820729	mashr_Whole_Blood	1	NO
ENSG00000116132.11	PRRX1	-1.93151	-0.769338111048045	0.05342	0.00086416554493674		0.0534200026441783	0.0469234520967928	mashr_Whole_Blood	1	NO
ENSG00000138942.15	RNF185	1.9304	0.17366857702261	0.0535574	0.0166243325296301		0.0571500003625305	0.203534363106613	mashr_Whole_Blood	1	NO
ENSG00000278075.1	RP11-248M19.1	1.92997	1.15784458763878	0.05361	0.00037473334368983		0.0536100052416512	0.0405062998097563	mashr_Whole_Blood	1	NO
ENSG00000259004.1	RP11-8L8.2	-1.92939	-0.0691046548127665	0.0536826	0.0974297768782951		0.0258300044075	0.334561928960651	mashr_Whole_Blood	1	NO
ENSG00000185303.16	SFTPA2	1.92756	26.3419850137841	0.05391	5.14784571636729e-07		0.0539100004969465	0.00277883386395127	mashr_Whole_Blood	1	NO
ENSG00000105419.17	MEIS3	1.92744	0.182386049889966	0.0539246	0.0182440433995779		0.108600012762577	0.168333984737374	mashr_Whole_Blood	1	NO
ENSG00000168802.12	CHTF8	1.92682	6.05322816820261	0.0540019	2.26077498651412e-05		0.0444499924460753	0.0187218222249218	mashr_Whole_Blood	1	NO
ENSG00000110080.18	ST3GAL4	1.92676	0.552464202001857	0.0540091	0.00323393275767659		0.136499998257568	0.0754309452782121	mashr_Whole_Blood	1	NO
ENSG00000149269.9	PAK1	1.92629	0.263495468177002	0.0540684	0.00652808247372361		0.0814900090315629	0.319812100055247	mashr_Whole_Blood	1	NO
ENSG00000260698.1	RP11-439E19.9	-1.92515	-0.264113921867845	0.05421	0.00772120881159647		0.0542099942642094	0.155236042500309	mashr_Whole_Blood	1	NO
ENSG00000142207.6	URB1	1.92404	0.15147103111576	0.05435	0.0273945524973677		0.0543499932117315	0.380270732797612	mashr_Whole_Blood	1	NO
ENSG00000168038.10	ULK4	-1.9234	-0.0576406672696177	0.05443	0.148149426045378		0.0544299933197575	0.702628923613233	mashr_Whole_Blood	1	NO
ENSG00000139970.16	RTN1	1.92232	0.165766286510988	0.0545654	0.0430696909765363		0.082269996312959	0.665414928800126	mashr_Whole_Blood	1	NO
ENSG00000079950.13	STX7	-1.92117	-0.593415974781249	0.05471	0.00204809961284047		0.0547099939746563	0.137508937183702	mashr_Whole_Blood	1	NO
ENSG00000257743.8	MGAM2	-1.92111	-0.324561890958491	0.0547178	0.0047587858665309		0.05394999268121	0.129225041498348	mashr_Whole_Blood	1	NO
ENSG00000277462.1	ZNF670	-1.92014	-0.245937887126968	0.05484	0.00859242405531042		0.0548400036604646	0.156950197673579	mashr_Whole_Blood	1	NO
ENSG00000165409.16	TSHR	-1.91919	-0.288806938825869	0.05496	0.00635674299445379		0.0549599998648774	0.128805769526296	mashr_Whole_Blood	1	NO
ENSG00000091127.13	PUS7	1.91673	0.130508478775481	0.0552725	0.0321784075719282		0.0126200016998932	0.216451642338006	mashr_Whole_Blood	1	NO
ENSG00000169764.15	UGP2	1.91656	0.53068904294	0.0552943	0.00175813880049653		0.0335500049056476	0.0974380827498007	mashr_Whole_Blood	1	NO
ENSG00000074201.8	CLNS1A	1.91588	0.373968585827413	0.05538	0.0021285705701311		0.0553799968069894	0.11685473501287	mashr_Whole_Blood	1	NO
ENSG00000105738.10	SIPA1L3	1.91484	1.0461175536836	0.0555125	0.00047048985817634		0.0648799925378547	0.0725961580150259	mashr_Whole_Blood	1	NO
ENSG00000180785.8	OR51E1	-1.91416	-1.89821248763523	0.0555995	0.00018231252280227		0.0433599998070234	0.040285025618293	mashr_Whole_Blood	1	NO
ENSG00000198933.9	TBKBP1	-1.91413	-0.0637932156247583	0.0556037	0.126220014446209		0.0376800028533389	0.269213938363072	mashr_Whole_Blood	1	NO
ENSG00000112210.11	RAB23	1.91369	0.113031514956221	0.05566	0.0361837981137599		0.0556599946416262	0.380424875457563	mashr_Whole_Blood	1	NO
ENSG00000273319.1	RP11-138A9.2	1.91345	0.249958125222636	0.05569	0.00903514928298026		0.0556899956246909	0.1840308249993	mashr_Whole_Blood	1	NO
ENSG00000128881.16	TTBK2	-1.91338	-0.32617012505359	0.0557	0.00474823431127974		0.055699998945623	0.106386199515663	mashr_Whole_Blood	1	NO
ENSG00000062822.12	POLD1	-1.91338	-615.819995799334	0.0557	4.16538712354033e-09		0.055699998945623	0.00041229580353336	mashr_Whole_Blood	1	NO
ENSG00000165092.12	ALDH1A1	1.91306	0.160503326112425	0.05574	0.0216428248407183		0.0557399966814493	0.246100818947092	mashr_Whole_Blood	1	NO
ENSG00000114439.18	BBX	-1.91306	-0.276859843495128	0.05574	0.00612454077190247		0.0557399966814493	0.17012217953099	mashr_Whole_Blood	1	NO
ENSG00000148450.12	MSRB2	-1.91301	-0.175962028014026	0.0557465	0.0121831737085175		0.0596100016381633	0.356072956694248	mashr_Whole_Blood	1	NO
ENSG00000127838.13	PNKD	1.91245	0.0679464319560713	0.0558181	0.111968025334549		0.0334800060770641	0.271025729533932	mashr_Whole_Blood	1	NO
ENSG00000198246.7	SLC29A3	-1.91229	-0.211536865440876	0.0558386	0.0103378768890855		0.127699991320124	0.130677416652846	mashr_Whole_Blood	1	NO
ENSG00000027644.4	INSRR	-1.91213	-6.71769953163045	0.05586	1.07898191752711e-05		0.0558599958962471	0.0165086276154247	mashr_Whole_Blood	1	NO
ENSG00000134020.7	PEBP4	1.91189	5.29274908800413	0.05589	1.51491912104576e-05		0.0558899948889732	0.0124132088840008	mashr_Whole_Blood	1	NO
ENSG00000136689.18	IL1RN	-1.91189	-0.398926641328648	0.05589	0.00318338258944606		0.0558899948889732	0.0799645766794496	mashr_Whole_Blood	1	NO
ENSG00000145287.10	PLAC8	1.9116	1.06459724244909	0.0559277	0.00035431682949324		0.100899995913766	0.111841392443669	mashr_Whole_Blood	1	NO
ENSG00000274370.1	AC144831.3	-1.91158	-0.440067241596287	0.05593	0.00345651306282973		0.0559299991160445	0.0811239661250469	mashr_Whole_Blood	1	NO
ENSG00000126067.11	PSMB2	1.91088	1.52999321451777	0.05602	0.0002392414971758		0.0560199923978063	0.0809153915359161	mashr_Whole_Blood	1	NO
ENSG00000281005.1	LINC00921	-1.91048	-0.423838954482025	0.0560709	0.00273683274998721		0.0561400021424499	0.0742011287884755	mashr_Whole_Blood	1	NO
ENSG00000148288.11	GBGT1	-1.91048	-0.14702437894244	0.0560719	0.0142715555405542		0.0406800073676944	0.605606379911103	mashr_Whole_Blood	1	NO
ENSG00000272989.1	LINC02012	-1.91018	-0.723527649852747	0.05611	0.00092434473296427		0.0561099988337759	0.067447318716751	mashr_Whole_Blood	1	NO
ENSG00000180279.6	LINC01869	-1.91018	-0.0324134140165916	0.0561101	0.474837193203476		0.0435900067034218	0.582085236991136	mashr_Whole_Blood	1	NO
ENSG00000181634.7	TNFSF15	-1.9101	-0.138303656742968	0.05612	0.0268170754212939		0.0561200035679768	0.243666731550202	mashr_Whole_Blood	1	NO
ENSG00000112293.14	GPLD1	-1.90851	-0.216585845826579	0.0563251	0.0108950984792167		0.0728199951526087	0.154809182116373	mashr_Whole_Blood	1	NO
ENSG00000163017.13	ACTG2	-1.90785	-5.39776230551484	0.05641	1.45882580853933e-05		0.0564100016647018	0.0134314917731608	mashr_Whole_Blood	1	NO
ENSG00000136167.13	LCP1	1.90608	1.00669845840734	0.05664	0.00051128746203218		0.0566399962306749	0.0363564677131855	mashr_Whole_Blood	1	NO
ENSG00000127507.17	ADGRE2	1.90558	0.0619638017036218	0.0567052	0.128374216843431		0.0873599906093315	0.284733708031353	mashr_Whole_Blood	1	NO
ENSG00000115415.18	STAT1	1.90462	1.71564254777408	0.05683	0.00018633962890961		0.056830005445065	0.0200507967377188	mashr_Whole_Blood	1	NO
ENSG00000065427.14	KARS	-1.90431	-3.32416838691351	0.05687	8.67451853286479e-05		0.056869994862253	0.0468086997676055	mashr_Whole_Blood	1	NO
ENSG00000177455.12	CD19	1.90392	36.0955336922336	0.05692	4.57112788937515e-07		0.0569200067914515	0.00404759218261497	mashr_Whole_Blood	1	NO
ENSG00000160285.14	LSS	1.90352	0.0849561581188109	0.0569733	0.0794910475572418		0.10700000274665	0.323919457758214	mashr_Whole_Blood	1	NO
ENSG00000176108.9	CHMP6	-1.9027	-0.248228361780292	0.0570798	0.00806533147344714		0.0458600056296814	0.108210286209248	mashr_Whole_Blood	1	NO
ENSG00000205809.9	KLRC2	1.90255	0.211447656658116	0.0570988	0.0400074616413979		0.0326699965118072	0.267791245903936	mashr_Whole_Blood	1	NO
ENSG00000148158.16	SNX30	1.90247	0.527479898563046	0.05711	0.00169642766180498		0.0571100029111929	0.0644574325820233	mashr_Whole_Blood	1	NO
ENSG00000232112.3	TMA7	-1.90247	-0.374299453764646	0.05711	0.00396830656694654		0.0571100029111929	0.0945766809006861	mashr_Whole_Blood	1	NO
ENSG00000164051.13	CCDC51	-1.90247	-0.828654175553471	0.05711	0.00080964932131198		0.0571100029111929	0.0427198716235947	mashr_Whole_Blood	1	NO
ENSG00000174684.6	B4GAT1	-1.90239	-0.280049835950031	0.05712	0.00690648141634518		0.0571200000904133	0.132476421113204	mashr_Whole_Blood	1	NO
ENSG00000057608.16	GDI2	1.90171	0.159194902167895	0.0572088	0.020006059569012		0.0954000057443846	0.249040111729398	mashr_Whole_Blood	1	NO
ENSG00000158555.14	GDPD5	-1.9012	-0.100725867769467	0.0572755	0.0490503349376922		0.0139900017526107	0.26411624439649	mashr_Whole_Blood	1	NO
ENSG00000132357.13	CARD6	1.90117	0.721824423752133	0.05728	0.00096097844635488		0.0572799969357994	0.0685762331824308	mashr_Whole_Blood	1	NO
ENSG00000165732.12	DDX21	1.90048	71.7928324454426	0.05737	9.93912509449556e-08		0.0573699966787278	0.00161854597516129	mashr_Whole_Blood	1	NO
ENSG00000170345.9	FOS	1.89966	1.25214418864242	0.0574777	0.00040482844341158		0.0573599943764968	0.0311266559782076	mashr_Whole_Blood	1	NO
ENSG00000176024.17	ZNF613	1.89941	0.184224906679372	0.05751	0.0137961435637881		0.0575099933327096	0.169901022419705	mashr_Whole_Blood	1	NO
ENSG00000250903.8	GMDS-AS1	1.89855	0.105905214497252	0.0576233	0.0561625985161728		0.0692900071291864	0.54685543331642	mashr_Whole_Blood	1	NO
ENSG00000136240.9	KDELR2	1.89855	0.160447417871923	0.0576243	0.0516613719976764		0.0446600013118768	0.358446578654206	mashr_Whole_Blood	1	NO
ENSG00000131115.15	ZNF227	-1.89797	-0.662581787398839	0.0577	0.00106048304261753		0.0577000077774265	0.0472394511821362	mashr_Whole_Blood	1	NO
ENSG00000153574.8	RPIA	-1.89759	-0.400813874007335	0.05775	0.00370951780391281		0.0577499973178732	0.229782465060864	mashr_Whole_Blood	1	NO
ENSG00000161036.12	LRWD1	-1.89757	-0.0614559137231387	0.0577524	0.1122682992882		0.0516800070146886	0.65659003652075	mashr_Whole_Blood	1	NO
ENSG00000119986.6	AVPI1	-1.89653	-4.1980834172244	0.05789	2.93319746053551e-05		0.0578899926641673	0.0212239708326018	mashr_Whole_Blood	1	NO
ENSG00000137509.10	PRCP	-1.89472	-5.4610635415031	0.05813	1.62277277637794e-05		0.0581300020215341	0.0156196681015951	mashr_Whole_Blood	1	NO
ENSG00000162461.7	SLC25A34	-1.89419	-0.116007985165573	0.0582	0.0363346629073692		0.0582000067335621	0.331011696696511	mashr_Whole_Blood	1	NO
ENSG00000122218.14	COPA	1.89411	0.116245508381011	0.05821	0.0383306932955783		0.058210004082441	0.270978211878556	mashr_Whole_Blood	1	NO
ENSG00000106560.10	GIMAP2	1.89336	0.234955042074387	0.0583106	0.00804764737835219		0.00397000112023478	0.127480310187174	mashr_Whole_Blood	1	NO
ENSG00000143740.14	SNAP47	1.89231	0.229486838224654	0.05845	0.00821406501511748		0.0584500037191024	0.153385702954961	mashr_Whole_Blood	1	NO
ENSG00000168995.13	SIGLEC7	1.89057	0.190497445777545	0.0586815	0.0147373985980336		0.0335500049056476	0.200736559938088	mashr_Whole_Blood	1	NO
ENSG00000185024.16	BRF1	1.88961	1.51941004010324	0.05881	0.00115666252591383		0.0588100041436112	0.197708315774712	mashr_Whole_Blood	1	NO
ENSG00000183401.11	CCDC159	-1.88842	-0.432545563371227	0.05897	0.00300171242544366		0.0589700061394982	0.0749054036006678	mashr_Whole_Blood	1	NO
ENSG00000164050.12	PLXNB1	-1.88715	-0.283686520206324	0.05914	0.0067270554497708		0.0591400023173295	0.123728120653995	mashr_Whole_Blood	1	NO
ENSG00000165171.10	WBSCR27	1.88686	0.0351151522001929	0.0591792	0.346839642494953		0.0512600009203851	0.971848655316845	mashr_Whole_Blood	1	NO
ENSG00000100034.13	PPM1F	1.88664	0.13948700171148	0.0592088	0.0809226218628982		0.0620600063331574	0.399687696426744	mashr_Whole_Blood	1	NO
ENSG00000166946.13	CCNDBP1	1.88641	1.00398464868	0.05924	0.00051607905790121		0.0592399992030474	0.0342634721011202	mashr_Whole_Blood	1	NO
ENSG00000110934.10	BIN2	-1.88633	-0.556398187193836	0.05925	0.00162247251478702		0.0592500001831972	0.0663194108990598	mashr_Whole_Blood	1	NO
ENSG00000070814.17	TCOF1	1.88556	1.50267148040519	0.0593541	0.00021910037739531		0.044609996979133	0.040940426926456	mashr_Whole_Blood	1	NO
ENSG00000266714.6	MYO15B	1.88496	0.0334491056898836	0.0594348	0.66541696148563		0.0441599961549553	1.04487317708864	mashr_Whole_Blood	1	NO
ENSG00000004059.10	ARF5	-1.88461	-1.5593346915807	0.0594828	0.00017687598267174		0.0537499978692332	0.0208093348101848	mashr_Whole_Blood	1	NO
ENSG00000133466.13	C1QTNF6	1.88451	0.0417521394351408	0.0594957	0.270215751288326		0.018929996223122	0.343895229980466	mashr_Whole_Blood	1	NO
ENSG00000180089.5	TMEM86B	1.88433	0.202204589214986	0.05952	0.012369388871338		0.0595199927322902	0.158255557523362	mashr_Whole_Blood	1	NO
ENSG00000131979.18	GCH1	-1.88422	-0.0838077106267991	0.0595357	0.0783414764905959		0.0116099974369934	0.458475921994243	mashr_Whole_Blood	1	NO
ENSG00000272447.1	RP11-182L21.6	1.88371	0.047178913643053	0.0596037	0.215340394091162		0.00108199968987655	0.470692701047031	mashr_Whole_Blood	1	NO
ENSG00000132622.10	HSPA12B	-1.88341	-0.050178748644463	0.0596453	0.251953921586664		0.0822599925218665	1.5038946193976	mashr_Whole_Blood	1	NO
ENSG00000102967.11	DHODH	-1.88253	-0.372810445817427	0.059764	0.0095823953394002		0.0494200012576828	0.201453779955069	mashr_Whole_Blood	1	NO
ENSG00000158411.11	MITD1	1.88178	0.207394390122241	0.059866	0.0109931309074829		0.0715599913615143	0.218947809475219	mashr_Whole_Blood	1	NO
ENSG00000114554.11	PLXNA1	-1.88123	-0.239055791473974	0.0599403	0.00798844250580589		0.071689991583836	0.140257709627954	mashr_Whole_Blood	1	NO
ENSG00000133055.8	MYBPH	1.88121	0.0795450598333308	0.059943	0.0743783019636269		0.0735200005248362	0.405948362051659	mashr_Whole_Blood	1	NO
ENSG00000165434.7	PGM2L1	1.88071	0.254753801363031	0.0600109	0.00730292216613932		0.0315899995370904	0.218068560551352	mashr_Whole_Blood	1	NO
ENSG00000134452.19	FBXO18	-1.88053	-0.198515245755425	0.0600364	0.0128621146921678		0.0160000011442499	0.132184240538502	mashr_Whole_Blood	1	NO
ENSG00000197576.13	HOXA4	1.87983	0.116524145441701	0.0601316	0.0336777094721926		0.0466999965502843	0.386047063721415	mashr_Whole_Blood	1	NO
ENSG00000013275.7	PSMC4	1.87962	1.64116200710212	0.06016	0.00019067116857288		0.0601600053417402	0.0196202445953871	mashr_Whole_Blood	1	NO
ENSG00000163811.11	WDR43	-1.87889	-0.363695377299852	0.06026	0.00387241713665587		0.0602599978558968	0.0984340253807635	mashr_Whole_Blood	1	NO
ENSG00000167394.12	ZNF668	1.87867	0.162984321656337	0.06029	0.0180633807157154		0.0602899931464388	0.193270123652874	mashr_Whole_Blood	1	NO
ENSG00000132205.10	EMILIN2	-1.87825	-0.548740184208592	0.0603463	0.00172347693455924		0.0455400028920659	0.0633310288526591	mashr_Whole_Blood	1	NO
ENSG00000033030.13	ZCCHC8	-1.87798	-0.972171375549644	0.0603835	0.00051554519156593		0.0499000010244395	0.0345593512340893	mashr_Whole_Blood	1	NO
ENSG00000276698.1	RP11-468E2.10	-1.87786	-27.9642150740278	0.0604	1.77196840737351e-06		0.0604000002322615	0.0085037251848653	mashr_Whole_Blood	1	NO
ENSG00000182158.14	CREB3L2	-1.87728	-3.1808619426186	0.06048	3.23617002650985e-05		0.0604800059268173	0.0178882331350596	mashr_Whole_Blood	1	NO
ENSG00000185721.12	DRG1	1.87713	1.4159025315318	0.0605	0.0004942620577407		0.0604999965672375	0.0969699516332252	mashr_Whole_Blood	1	NO
ENSG00000232859.9	LYRM9	-1.87704	-0.122382861136018	0.0605127	0.0383275773789272		0.0620900074559974	0.340451862048886	mashr_Whole_Blood	1	NO
ENSG00000130175.9	PRKCSH	-1.87665	-0.348486334554391	0.0605663	0.00458580715758536		0.0474500030001828	0.167848665778243	mashr_Whole_Blood	1	NO
ENSG00000149506.11	ZP1	-1.87662	-62.9879654766169	0.06057	4.26974001212727e-07		0.0605700069401607	0.0030863038443775	mashr_Whole_Blood	1	NO
ENSG00000278376.1	RP11-158I9.8	1.87639	0.0606046601638789	0.0606014	0.134374748293705		0.0346999901862307	0.547553888539285	mashr_Whole_Blood	1	NO
ENSG00000084444.13	FAM234B	1.8756	0.186104708852988	0.06071	0.0125599762857701		0.0607099997770566	0.168184890070273	mashr_Whole_Blood	1	NO
ENSG00000120675.5	DNAJC15	-1.87514	-0.0345734346769196	0.0607735	0.401697529815186		0.0655900035454289	0.720699050231186	mashr_Whole_Blood	1	NO
ENSG00000179010.14	MRFAP1	-1.87364	-0.296237797270616	0.06098	0.0068999976449854		0.0609800032373454	0.160006590775112	mashr_Whole_Blood	1	NO
ENSG00000215187.10	FAM166B	1.87234	0.403725549026325	0.06116	0.00387936318322985		0.0611599972113638	0.20087903823672	mashr_Whole_Blood	1	NO
ENSG00000105866.13	SP4	-1.87137	-0.386989242940046	0.0612935	0.00326616570628115		0.0572900032474503	0.113545602610731	mashr_Whole_Blood	1	NO
ENSG00000130167.13	TSPAN16	1.87089	0.208865813966635	0.06136	0.0125328181348752		0.0613599958814715	0.15368718982958	mashr_Whole_Blood	1	NO
ENSG00000181649.5	PHLDA2	1.86943	0.109887697662175	0.0615632	0.0393642239370532		0.0251600065313323	0.188588494853126	mashr_Whole_Blood	1	NO
ENSG00000244733.5	RP11-506M13.3	-1.86935	-0.0743313277432338	0.0615744	0.113193280348797		0.00054220004008921	0.447439353224028	mashr_Whole_Blood	1	NO
ENSG00000184465.15	WDR27	-1.86902	-1.66244843393009	0.06162	0.00043806347315745		0.0616200007926173	0.0906494282314306	mashr_Whole_Blood	1	NO
ENSG00000172380.5	GNG12	-1.86902	-21.2853479149449	0.06162	1.31731859696403e-06		0.0616200007926173	0.0061685625494433	mashr_Whole_Blood	1	NO
ENSG00000173020.10	GRK2	1.86896	3.90156753456685	0.0616277	1.94524185027652e-05		0.0635000008597587	0.0128210166703462	mashr_Whole_Blood	1	NO
ENSG00000160055.19	TMEM234	1.86866	4.20180146892933	0.06167	2.34201243358638e-05		0.0616700033872754	0.0133752154678361	mashr_Whole_Blood	1	NO
ENSG00000084623.11	EIF3I	-1.86866	-1.14867884899735	0.06167	0.00031337403155537		0.0616700033872754	0.048925772463779	mashr_Whole_Blood	1	NO
ENSG00000214548.14	MEG3	1.86751	0.247231446629944	0.06183	0.00746410824339103		0.061830007936172	0.12781545564185	mashr_Whole_Blood	1	NO
ENSG00000133983.14	COX16	-1.86654	-0.263608890007412	0.0619656	0.00680267636519543		0.0624200079066959	0.122135104873862	mashr_Whole_Blood	1	NO
ENSG00000108352.11	RAPGEFL1	1.86566	0.0732352581740631	0.0620888	0.113321666631845		0.0657499978899946	1.89257635397272	mashr_Whole_Blood	1	NO
ENSG00000139597.17	N4BP2L1	-1.86371	-0.774030635865001	0.0623622	0.00083669904688146		0.108499991965132	0.0308530588228405	mashr_Whole_Blood	1	NO
ENSG00000134545.13	KLRC1	1.86363	0.0736971900488567	0.0623731	0.0989093773443466		0.0989299948526562	0.430264708683931	mashr_Whole_Blood	1	NO
ENSG00000119772.16	DNMT3A	-1.86351	-0.312767626111679	0.06239	0.00698173110831452		0.0623899922158621	0.231801484384169	mashr_Whole_Blood	1	NO
ENSG00000164587.11	RPS14	-1.86238	-0.892016564869479	0.06255	0.00061881327620543		0.062549995666632	0.0998860374448733	mashr_Whole_Blood	1	NO
ENSG00000063176.15	SPHK2	-1.86138	-0.289496175481893	0.06269	0.0040935844699349		0.0626899972536879	0.147152203061365	mashr_Whole_Blood	1	NO
ENSG00000052126.14	PLEKHA5	1.86096	1.97031721822497	0.06275	0.0001264601742588		0.0627499930255167	0.0418206770147566	mashr_Whole_Blood	1	NO
ENSG00000163728.10	TTC14	-1.86022	-0.55220687098175	0.0628544	0.00137332620170625		0.0722499986194543	0.084257621767919	mashr_Whole_Blood	1	NO
ENSG00000174775.16	HRAS	-1.85983	-0.26066616435022	0.06291	0.00689931356532694		0.0629100001847429	0.189514431699038	mashr_Whole_Blood	1	NO
ENSG00000163818.16	LZTFL1	1.85963	0.317523369367631	0.0629386	0.00483559782677068		0.00818699901801362	0.166780247823001	mashr_Whole_Blood	1	NO
ENSG00000224959.1	AC017002.2	1.85905	0.92334392697693	0.06302	0.00064050888306671		0.0630199957921074	0.0363894741908445	mashr_Whole_Blood	1	NO
ENSG00000172965.14	MIR4435-2HG	1.85905	0.297094980123619	0.06302	0.00618673513978709		0.0630199957921074	0.113095145485189	mashr_Whole_Blood	1	NO
ENSG00000145214.13	DGKQ	1.85901	0.0190849420336036	0.063026	1.26133070282193		0.036379989372974	0.799587785367218	mashr_Whole_Blood	1	NO
ENSG00000182858.13	ALG12	1.8587	0.248528094171662	0.06307	0.00696277405526353		0.0630700063630008	0.148474159925407	mashr_Whole_Blood	1	NO
ENSG00000213123.10	TCTEX1D2	-1.8582	-0.124165904014306	0.06314	0.0305782507078095		0.0631399984266777	0.271411063025138	mashr_Whole_Blood	1	NO
ENSG00000157895.11	C12orf43	1.8582	0.140807341657238	0.06314	0.0410951962079796		0.0631399984266777	0.419012242583355	mashr_Whole_Blood	1	NO
ENSG00000105993.14	DNAJB6	1.85808	0.172010474505287	0.0631569	0.0165623400486505		0.0741899998737498	0.177977744027582	mashr_Whole_Blood	1	NO
ENSG00000103269.13	RHBDL1	1.85771	0.0960396981700849	0.06321	0.0461928222953255		0.0632100038633958	0.323824424613688	mashr_Whole_Blood	1	NO
ENSG00000134909.18	ARHGAP32	-1.85685	-0.507473497950043	0.0633321	0.00174851516597822		0.0625900033103185	0.0759098378922366	mashr_Whole_Blood	1	NO
ENSG00000106211.8	HSPB1	1.85666	0.290696540439466	0.0633595	0.00612174495931462		0.0659199924320366	0.122993642358122	mashr_Whole_Blood	1	NO
ENSG00000110811.19	P3H3	-1.85611	-0.158958880746712	0.063438	0.0181141504700227		0.0452199886439362	0.193124768296038	mashr_Whole_Blood	1	NO
ENSG00000187942.11	LDLRAD2	-1.85427	-0.352998086235468	0.0637	0.00471591973717836		0.0636999990295698	0.111048760683228	mashr_Whole_Blood	1	NO
ENSG00000115590.13	IL1R2	-1.85427	-1.14476841477713	0.0637	0.00020034458433442		0.0636999990295698	0.0974869664112168	mashr_Whole_Blood	1	NO
ENSG00000227500.9	SCAMP4	1.8541	0.196515420676422	0.0637251	0.00980653829877842		0.0154199976885555	0.173560728838196	mashr_Whole_Blood	1	NO
ENSG00000134317.17	GRHL1	-1.8526	-0.40595468697361	0.06394	0.00412795389616232		0.0639400062422336	0.17538903302434	mashr_Whole_Blood	1	NO
ENSG00000166452.11	AKIP1	1.85176	0.145872467882222	0.06406	0.0213843943946403		0.064059998471601	0.210457809110265	mashr_Whole_Blood	1	NO
ENSG00000213865.7	C8orf44	-1.85079	-0.622724236338529	0.0642	0.00051173300109717		0.0642000070317572	0.100204868156244	mashr_Whole_Blood	1	NO
ENSG00000100246.12	DNAL4	-1.85068	-0.732457139916355	0.064215	0.00110304987890256		0.0719700012705228	0.075439919992667	mashr_Whole_Blood	1	NO
ENSG00000114686.8	MRPL3	1.85065	2.09775478561321	0.06422	0.00020676698043033		0.0642199969921741	0.0722677412249041	mashr_Whole_Blood	1	NO
ENSG00000174915.11	PTDSS2	-1.84996	-0.266723238755116	0.06432	0.00573854044993338		0.0643200067059349	0.172838333154485	mashr_Whole_Blood	1	NO
ENSG00000119699.7	TGFB3	-1.84932	-0.1615089447609	0.0644114	0.0357156459214042		0.086040000938572	0.558845528926048	mashr_Whole_Blood	1	NO
ENSG00000166794.4	PPIB	1.84927	2.80510512732346	0.0644182	5.96723719188768e-05		0.0402800088667427	0.0225225469960214	mashr_Whole_Blood	1	NO
ENSG00000184792.15	OSBP2	-1.84885	-0.725142187315884	0.0644798	0.00093795703039803		0.0605999992188707	0.0465328615992018	mashr_Whole_Blood	1	NO
ENSG00000214654.7	RP11-27I1.4	1.84739	0.563132836882832	0.06469	0.00237111969759506		0.0646900078718956	0.171895499001314	mashr_Whole_Blood	1	NO
ENSG00000205903.6	ZNF316	-1.84629	-0.110662150017287	0.06485	0.0365793838411107		0.0648500062752095	0.3867627729383	mashr_Whole_Blood	1	NO
ENSG00000089163.4	SIRT4	1.84608	0.152472901939476	0.06488	0.0172952546245592		0.0648799925378547	0.442701615443734	mashr_Whole_Blood	1	NO
ENSG00000159674.11	SPON2	-1.84553	-0.453838905615097	0.06496	0.00234076929967536		0.0649600060596839	0.117001868599239	mashr_Whole_Blood	1	NO
ENSG00000166192.14	SENP8	-1.84546	-0.599296119278779	0.06497	0.00133861696142406		0.0649700026423231	0.142834230435223	mashr_Whole_Blood	1	NO
ENSG00000178974.9	FBXO34	1.84466	0.242655269364716	0.0650877	0.00775658013165819		0.0288800064813619	0.0755423063473903	mashr_Whole_Blood	1	NO
ENSG00000130803.14	ZNF317	1.84445	0.100949461269576	0.0651172	0.0471196409921662		0.0047669994728067	0.250763754731552	mashr_Whole_Blood	1	NO
ENSG00000184939.15	ZFP90	1.84402	0.0637488486348884	0.06518	0.113984255731223		0.0651799983568855	0.490989259731825	mashr_Whole_Blood	1	NO
ENSG00000163464.7	CXCR1	1.84351	0.423539991804481	0.0652553	0.00232727022448879		0.0749200042182203	0.201722837943982	mashr_Whole_Blood	1	NO
ENSG00000188986.6	NELFB	-1.84316	-0.305341416541139	0.065305	0.00439704350733732		0.0555899990336427	0.108735744196785	mashr_Whole_Blood	1	NO
ENSG00000179921.14	GPBAR1	-1.84279	-0.395019765124954	0.06536	0.00300288474073385		0.0653600071409679	0.0799959971370147	mashr_Whole_Blood	1	NO
ENSG00000175662.17	TOM1L2	-1.84234	-0.246823686756757	0.0654259	0.00695901725800039		0.092570010886911	0.170785706439153	mashr_Whole_Blood	1	NO
ENSG00000109180.14	OCIAD1	1.84198	0.270474441664276	0.0654788	0.00697457819741019		0.0538999988993266	0.127026571002763	mashr_Whole_Blood	1	NO
ENSG00000152413.14	HOMER1	-1.84163	-78.7597616382741	0.06553	3.39823569040788e-08		0.0655300077725151	0.00085830630507075	mashr_Whole_Blood	1	NO
ENSG00000137054.15	POLR1E	-1.84105	-0.216408513346256	0.0656136	0.00783376306995427		0.0878099963274766	0.116617869127641	mashr_Whole_Blood	1	NO
ENSG00000239332.5	LINC01119	1.8406	0.613815288856447	0.06568	0.00146250632935346		0.0656800034370067	0.119905778393234	mashr_Whole_Blood	1	NO
ENSG00000153558.13	FBXL2	-1.84053	-0.195017178788939	0.06569	0.0139406591230706		0.0656900038778669	0.288179740620817	mashr_Whole_Blood	1	NO
ENSG00000163558.12	PRKCI	1.84006	0.429204388405829	0.06576	0.00253025065154945		0.0657600071148561	0.0705957367130883	mashr_Whole_Blood	1	NO
ENSG00000213413.2	PVRIG	-1.83985	-0.406729875920553	0.06579	0.002927314521178		0.0657900073128015	0.0858063350301246	mashr_Whole_Blood	1	NO
ENSG00000137161.16	CNPY3	1.8389	1.0622397229484	0.06593	0.00046066199498918		0.0659300054439826	0.0307840116440349	mashr_Whole_Blood	1	NO
ENSG00000109436.7	TBC1D9	1.83862	0.295406744643575	0.0659705	0.00490297488968973		0.114900009556049	0.0938104401538459	mashr_Whole_Blood	1	NO
ENSG00000139372.14	TDG	1.83802	0.384213250491319	0.06606	0.0028237266192905		0.0660600076518935	0.127273070195961	mashr_Whole_Blood	1	NO
ENSG00000113742.12	CPEB4	-1.8378	-0.226927828518508	0.0660916	0.0078545469489215		0.124199994229462	0.149678231114981	mashr_Whole_Blood	1	NO
ENSG00000072832.14	CRMP1	-1.83617	-0.438278678075274	0.0663326	0.00230505143951691		0.0697499921810472	0.140012912857362	mashr_Whole_Blood	1	NO
ENSG00000134444.13	KIAA1468	1.83565	0.571488601039739	0.06641	0.00147266663777414		0.0664100066304582	0.0622934559591059	mashr_Whole_Blood	1	NO
ENSG00000165568.17	AKR1E2	1.83516	0.21168634438741	0.0664822	0.0346987824283098		0.00941399800771454	0.359418150796294	mashr_Whole_Blood	1	NO
ENSG00000108395.13	TRIM37	-1.83396	-0.0481822495875036	0.06666	0.192284510538433		0.0666599944274756	0.662069543724116	mashr_Whole_Blood	1	NO
ENSG00000079277.19	MKNK1	-1.83389	-0.176490049405687	0.06667	0.0143383990757303		0.0666699937533231	0.190945609191461	mashr_Whole_Blood	1	NO
ENSG00000197147.13	LRRC8B	1.83327	0.0553174416368919	0.0667622	0.139382139202534		0.0732699965216693	0.546223655058121	mashr_Whole_Blood	1	NO
ENSG00000118197.13	DDX59	1.83261	0.322013734117908	0.06686	0.0043280620950377		0.0668600028639043	0.094716456996931	mashr_Whole_Blood	1	NO
ENSG00000037042.8	TUBG2	1.83245	0.145013115236249	0.0668839	0.0189130741023838		0.101400008660355	0.657017631688323	mashr_Whole_Blood	1	NO
ENSG00000196878.14	LAMB3	1.83201	0.113572149814494	0.0669505	0.0389551412164286		0.0311399956235172	0.272469887197106	mashr_Whole_Blood	1	NO
ENSG00000181163.13	NPM1	1.83161	28.9053208121929	0.06701	9.09682221934999e-07		0.0670099955303493	0.00382974472828907	mashr_Whole_Blood	1	NO
ENSG00000159461.14	AMFR	-1.83156	-0.229387049738914	0.0670165	0.00720476784278228		0.0812300055020817	0.264960474237096	mashr_Whole_Blood	1	NO
ENSG00000151893.14	CACUL1	-1.8304	-0.238899509065286	0.0671902	0.00795621188471234		0.0755099942191749	0.0801959899991227	mashr_Whole_Blood	1	NO
ENSG00000087903.12	RFX2	-1.83027	-7.28600704625268	0.06721	1.03167824976536e-05		0.067209994871169	0.0146994093362953	mashr_Whole_Blood	1	NO
ENSG00000182685.7	BRICD5	1.82933	0.695809494985203	0.06735	0.00495738898908267		0.0673499956113189	0.0998836614057387	mashr_Whole_Blood	1	NO
ENSG00000184436.11	THAP7	-1.8288	-0.377774643030279	0.06743	0.00279197912822029		0.067429991431888	0.0870889579461877	mashr_Whole_Blood	1	NO
ENSG00000115355.15	CCDC88A	1.82733	0.675510671126321	0.06765	0.00113407359785447		0.0676500069856497	0.0823081001922511	mashr_Whole_Blood	1	NO
ENSG00000059377.16	TBXAS1	-1.82733	-0.348807102330752	0.06765	0.0042036598810504		0.0676500069856497	0.092888016853731	mashr_Whole_Blood	1	NO
ENSG00000276231.4	PIK3R6	1.82673	0.197652478987859	0.06774	0.0144457871352642		0.0677399967469321	0.171007215154009	mashr_Whole_Blood	1	NO
ENSG00000205810.8	KLRC3	1.82661	0.0610644832564103	0.0677584	0.14713449725059		0.0860299981470973	0.344236536333146	mashr_Whole_Blood	1	NO
ENSG00000185379.20	RAD51D	-1.82653	-0.291773579978369	0.06777	0.00515435503400031		0.0677700032482401	0.17924858036796	mashr_Whole_Blood	1	NO
ENSG00000171135.13	JAGN1	1.8262	6.84472734624037	0.06782	1.78996859904885e-05		0.0678199964969512	0.0207605055412546	mashr_Whole_Blood	1	NO
ENSG00000213689.11	TREX1	-1.82516	-0.206283263983645	0.0679763	0.0120256139405236		0.117499986255895	0.1785219149348	mashr_Whole_Blood	1	NO
ENSG00000205056.8	RP11-693J15.5	1.8251	0.21055129692992	0.0679865	0.0100400145159101		0.058140005182137	0.141092062452228	mashr_Whole_Blood	1	NO
ENSG00000174705.12	SH3PXD2B	-1.82479	-0.243350220984745	0.0680324	0.00840014801497915		0.0636199919013343	0.129399438012474	mashr_Whole_Blood	1	NO
ENSG00000104870.12	FCGRT	-1.82461	-0.51186742449492	0.06806	0.00279301291981377		0.0680599940744552	0.128158184836103	mashr_Whole_Blood	1	NO
ENSG00000197766.7	CFD	-1.8244	-0.0274771340454942	0.068092	0.78803720781837		0.0037539987659409	1.11250221124846	mashr_Whole_Blood	1	NO
ENSG00000124019.9	FAM124B	-1.82408	-0.564249493305971	0.06814	0.00176007265446167		0.0681399981366206	0.116260627219434	mashr_Whole_Blood	1	NO
ENSG00000049323.15	LTBP1	1.82355	0.753922088942708	0.06822	0.00053633821697601		0.0682200073644061	0.0814407760437245	mashr_Whole_Blood	1	NO
ENSG00000091583.10	APOH	1.82249	45.804883766234	0.06838	1.75663310615401e-07		0.0683800045467802	0.00167667710700785	mashr_Whole_Blood	1	NO
ENSG00000187475.5	HIST1H1T	1.82223	0.459674430216787	0.06842	0.00237544977836954		0.0684200068042923	0.0698320330431722	mashr_Whole_Blood	1	NO
ENSG00000159086.14	PAXBP1	1.82197	0.394923454556389	0.06846	0.00200859168723807		0.068459992118298	0.195480919427076	mashr_Whole_Blood	1	NO
ENSG00000178301.3	AQP11	-1.82197	-0.106853791574221	0.06846	0.0232217995957548		0.068459992118298	0.387445306245809	mashr_Whole_Blood	1	NO
ENSG00000140265.12	ZSCAN29	-1.82124	-0.561305640271023	0.06857	0.00234544091326003		0.0685699919166783	0.260286000207403	mashr_Whole_Blood	1	NO
ENSG00000079156.16	OSBPL6	1.82063	0.18646155593685	0.0686634	0.0134329104656397		0.0520699976944265	0.237202401436399	mashr_Whole_Blood	1	NO
ENSG00000126804.13	ZBTB1	1.82045	0.842083993536476	0.06869	0.00066466498943051		0.0686900039743178	0.0362196648245385	mashr_Whole_Blood	1	NO
ENSG00000115484.14	CCT4	-1.82017	-0.497957651844491	0.0687333	0.00198166078171601		0.0302200004264954	0.063689933664681	mashr_Whole_Blood	1	NO
ENSG00000066739.11	ATG2B	-1.8194	-0.679672150975211	0.06885	0.00094384322213575		0.0688499977340836	0.0467872634686776	mashr_Whole_Blood	1	NO
ENSG00000234663.5	LINC01934	-1.81881	-12.566648917661	0.06894	3.44180336631703e-06		0.0689400059001598	0.00997083636385394	mashr_Whole_Blood	1	NO
ENSG00000053254.15	FOXN3	-1.81875	-0.429314132710217	0.06895	0.00331541062746659		0.0689499945770565	0.103420774246837	mashr_Whole_Blood	1	NO
ENSG00000159433.11	STARD9	-1.81866	-0.447865895469129	0.0689628	0.00223741101512245		0.0913800041702653	0.0750780370234893	mashr_Whole_Blood	1	NO
ENSG00000134489.6	HRH4	-1.81783	-0.0380790292861474	0.06909	0.297327141172658		0.0690899973969561	1.05569918019481	mashr_Whole_Blood	1	NO
ENSG00000160299.16	PCNT	1.81729	0.209565620660857	0.0691724	0.0109307006428525		0.0660299938121865	0.152146531203149	mashr_Whole_Blood	1	NO
ENSG00000070087.13	PFN2	1.81711	4.20038138710932	0.0692	4.01095979382434e-05		0.0692000069393162	0.0300210834156613	mashr_Whole_Blood	1	NO
ENSG00000259031.1	CTD-2062F14.3	1.81705	0.0472633041115557	0.06921	0.209331650754151		0.069210008300194	0.645320943453525	mashr_Whole_Blood	1	NO
ENSG00000106628.10	POLD2	1.816	0.39994403849967	0.06937	0.00414544245191359		0.0693700087427247	0.411307543468074	mashr_Whole_Blood	1	NO
ENSG00000155506.16	LARP1	-1.81522	-0.0759677197570947	0.06949	0.0786657330044493		0.0694899977265087	0.394904573889073	mashr_Whole_Blood	1	NO
ENSG00000100243.20	CYB5R3	-1.8152	-0.377134359230113	0.0694939	0.00364569233862299		0.0806499976757672	0.113671553487195	mashr_Whole_Blood	1	NO
ENSG00000131771.13	PPP1R1B	1.81412	0.381624477855857	0.06966	0.00308004043446872		0.0696599970347174	0.102718777946959	mashr_Whole_Blood	1	NO
ENSG00000179163.11	FUCA1	1.81358	0.0843019811014398	0.0697419	0.0686532969132296		0.171499983977264	0.30243493114567	mashr_Whole_Blood	1	NO
ENSG00000118454.12	ANKRD13C	1.81347	1.36383104499234	0.06976	0.0003217592654452		0.0697600036544187	0.0506660999203079	mashr_Whole_Blood	1	NO
ENSG00000140090.17	SLC24A4	-1.81323	-0.133029765331279	0.0697958	0.0252226647034089		0.0601099957073141	0.164007500999495	mashr_Whole_Blood	1	NO
ENSG00000100417.11	PMM1	1.81289	0.105403968472488	0.0698482	0.0622719731380026		0.10700000274665	0.794246855850635	mashr_Whole_Blood	1	NO
ENSG00000159216.18	RUNX1	1.81288	12.4638380262968	0.06985	2.90980217070248e-06		0.0698499944969103	0.00263963635684177	mashr_Whole_Blood	1	NO
ENSG00000278002.1	RP11-596C23.2	-1.81269	-0.352441067248566	0.06988	0.00297456183087511		0.0698799942150203	0.115196564114834	mashr_Whole_Blood	1	NO
ENSG00000168175.14	MAPK1IP1L	1.81223	0.929431929254574	0.069951	0.00041938868211658		0.023169999599058	0.036496927737718	mashr_Whole_Blood	1	NO
ENSG00000198431.15	TXNRD1	1.81172	0.424244216884554	0.07003	0.00259334340532241		0.0700300040496516	0.0709497002010775	mashr_Whole_Blood	1	NO
ENSG00000124802.11	EEF1E1	1.81113	0.240513283456555	0.07012	0.00701822798804627		0.0701200039065886	0.13928544618639	mashr_Whole_Blood	1	NO
ENSG00000173653.7	RCE1	-1.81101	-0.308853276071369	0.07014	0.00456982794340471		0.0701400044573334	0.0993999493562306	mashr_Whole_Blood	1	NO
ENSG00000186207.4	LCE5A	1.81081	0.291096523258893	0.07017	0.00527634287203991		0.0701699956015037	0.110272701441546	mashr_Whole_Blood	1	NO
ENSG00000112877.7	CEP72	1.81065	0.322321865009399	0.0701949	0.00557506484734096		0.181700005203753	0.221998919094532	mashr_Whole_Blood	1	NO
ENSG00000146859.6	TMEM140	-1.81055	-0.218011395048475	0.07021	0.00896153080005646		0.0702100063180064	0.137148794416694	mashr_Whole_Blood	1	NO
ENSG00000167578.17	RAB4B	-1.80991	-0.788663323054608	0.0703096	0.00145667009588477		0.136400006906803	0.238264060132912	mashr_Whole_Blood	1	NO
ENSG00000084652.15	TXLNA	-1.80978	-0.474020544689518	0.07033	0.00171155896431676		0.0703300028485654	0.114341035651737	mashr_Whole_Blood	1	NO
ENSG00000142556.18	ZNF614	-1.80933	-19.3215518919471	0.0704	1.27522499915786e-06		0.0703999936621857	0.00171311291065577	mashr_Whole_Blood	1	NO
ENSG00000165810.16	BTNL9	-1.80887	-0.0852385993750532	0.0704713	0.061587344618037		0.0777300025298401	0.491477558190846	mashr_Whole_Blood	1	NO
ENSG00000171863.12	RPS7	1.80862	1.57092074873047	0.07051	0.00023293780261941		0.0705100073011847	0.0423955187133549	mashr_Whole_Blood	1	NO
ENSG00000074054.17	CLASP1	-1.80854	-0.612372692091009	0.0705232	0.00155426869563985		0.086659994704791	0.132790343810987	mashr_Whole_Blood	1	NO
ENSG00000108469.14	RECQL5	-1.80825	-0.124496098290634	0.0705669	0.0306780771846701		0.0548599978818837	0.442012682432619	mashr_Whole_Blood	1	NO
ENSG00000127989.13	MTERF1	1.80582	0.374698050007332	0.0709466	0.00453412702777143		0.123900006197317	0.311821053979152	mashr_Whole_Blood	1	NO
ENSG00000155366.16	RHOC	1.80572	0.425547342747538	0.0709617	0.00254566571178508		0.0517699936094483	0.089164744509701	mashr_Whole_Blood	1	NO
ENSG00000173113.6	TRMT112	-1.80567	-0.173350965362089	0.07097	0.0189961807697687		0.0709699909470738	0.402074484294986	mashr_Whole_Blood	1	NO
ENSG00000249806.1	RP11-223C24.1	-1.80554	-0.399495160262995	0.0709905	0.0036193632066222		0.137999985513015	0.0930619211471286	mashr_Whole_Blood	1	NO
ENSG00000206013.2	IFITM5	-1.80513	-0.0636466317943812	0.0710539	0.105346357920748		0.00411500033977493	0.555404432198946	mashr_Whole_Blood	1	NO
ENSG00000116584.17	ARHGEF2	-1.80363	-32.2236742486533	0.07129	4.28249484240459e-07		0.0712900039296805	0.00096823223072719	mashr_Whole_Blood	1	NO
ENSG00000109099.13	PMP22	1.8035	0.560385421136848	0.07131	0.00142716655457319		0.0713099971862912	0.0535345832858023	mashr_Whole_Blood	1	NO
ENSG00000160613.12	PCSK7	1.80343	0.223512806030673	0.07132	0.00899512197286568		0.0713200048914129	0.193277516251447	mashr_Whole_Blood	1	NO
ENSG00000152475.6	ZNF837	1.80312	0.91035675611175	0.07137	0.00048263898768313		0.0713700045323165	0.0730482852503122	mashr_Whole_Blood	1	NO
ENSG00000253305.2	PCDHGB6	1.80305	0.432981321086337	0.07138	0.00252365378564814		0.07138000041916	0.117326077421872	mashr_Whole_Blood	1	NO
ENSG00000232118.2	BACH1-AS1	-1.80299	-0.179017520662372	0.07139	0.0141661453291482		0.0713899974533801	0.169815780530971	mashr_Whole_Blood	1	NO
ENSG00000144231.10	POLR2D	1.8026	0.117599963968336	0.0714505	0.0328187910215763		0.0393099904176141	0.185928753270615	mashr_Whole_Blood	1	NO
ENSG00000148225.15	WDR31	1.80247	0.232634028728001	0.0714722	0.0102669608316461		0.0552499959759105	0.181523874583427	mashr_Whole_Blood	1	NO
ENSG00000127528.5	KLF2	1.80179	0.298289172448862	0.071578	0.00518265710959196		0.0712499938161322	0.11766168060211	mashr_Whole_Blood	1	NO
ENSG00000022567.9	SLC45A4	1.79937	0.093925488944518	0.07196	0.0509414049598298		0.0719599942709635	0.32791950668677	mashr_Whole_Blood	1	NO
ENSG00000064547.13	LPAR2	-1.79915	-0.077760149456542	0.0719955	0.0891797859757119		0.0107900014177171	0.230426555649056	mashr_Whole_Blood	1	NO
ENSG00000166889.13	PATL1	1.79905	1.19838587047933	0.07201	0.00018578832353898		0.07201000295746	0.0491494446412665	mashr_Whole_Blood	1	NO
ENSG00000070018.8	LRP6	1.79887	0.214935338261115	0.07204	0.0105161206845788		0.0720400067409252	0.15027775451592	mashr_Whole_Blood	1	NO
ENSG00000156876.9	SASS6	1.79691	0.248003002187898	0.07235	0.0104740492980598		0.0723499959202834	0.33386692608369	mashr_Whole_Blood	1	NO
ENSG00000122435.9	TRMT13	-1.79691	-3.22375689029284	0.07235	6.19874717339567e-05		0.0723499959202834	0.0256843188918252	mashr_Whole_Blood	1	NO
ENSG00000188779.10	SKOR1	-1.79559	-0.158474318639806	0.07256	0.0162450238154363		0.072560006222017	0.200663427821878	mashr_Whole_Blood	1	NO
ENSG00000184719.11	RNLS	1.79527	1.07010637986661	0.07261	0.00087782541707351		0.0726099953745128	0.159236505085822	mashr_Whole_Blood	1	NO
ENSG00000117013.14	KCNQ4	1.79458	2.42127132096756	0.07272	0.000171005952074		0.0727199985172632	0.0568296492873067	mashr_Whole_Blood	1	NO
ENSG00000126249.7	PDCD2L	-1.79427	-1.16341168101652	0.07277	0.00025374148097253		0.0727700017952438	0.0584487856788456	mashr_Whole_Blood	1	NO
ENSG00000124406.16	ATP8A1	1.79364	0.617977236252471	0.07287	0.0012044051752697		0.0728699975754751	0.0487072957290984	mashr_Whole_Blood	1	NO
ENSG00000168438.14	CDC40	1.79189	0.979317401017468	0.07315	0.00054630472051769		0.0731499920360949	0.0793409776230598	mashr_Whole_Blood	1	NO
ENSG00000263528.7	IKBKE	-1.79133	-0.223602925891071	0.07324	0.00663526341352637		0.0732399946513682	0.279960558434266	mashr_Whole_Blood	1	NO
ENSG00000107625.12	DDX50	1.79119	0.508933216925338	0.0732635	0.00239394994023624		0.0328400044283652	0.173518793431429	mashr_Whole_Blood	1	NO
ENSG00000143184.4	XCL1	1.79115	0.115684941160176	0.07327	0.0319823659528902		0.0732699965216693	0.261918272993258	mashr_Whole_Blood	1	NO
ENSG00000006652.13	IFRD1	1.79108	0.257434173375737	0.07328	0.0063602684218314		0.0732799993789331	0.114980849713365	mashr_Whole_Blood	1	NO
ENSG00000149243.15	KLHL35	-1.7909	-0.0511258394386147	0.07331	0.168644731759552		0.0733099955200209	0.580919557040426	mashr_Whole_Blood	1	NO
ENSG00000197959.13	DNM3	-1.79027	-4.083040166543	0.07341	2.39532328001205e-05		0.0734100041236177	0.0263039293318862	mashr_Whole_Blood	1	NO
ENSG00000116209.11	TMEM59	-1.79008	-1.33946988922696	0.0734416	0.00028484925886213		0.0759800072224145	0.0937398510269724	mashr_Whole_Blood	1	NO
ENSG00000164062.12	APEH	1.78934	0.412168823077136	0.07356	0.00287133999002134		0.0735599959912358	0.131256895162775	mashr_Whole_Blood	1	NO
ENSG00000110395.6	CBL	-1.78922	-0.72405834958747	0.07358	0.00122440823512461		0.0735799908004633	0.10040627256273	mashr_Whole_Blood	1	NO
ENSG00000163346.16	PBXIP1	1.78767	0.530618087561923	0.07383	0.0015110526685043		0.0738299932162771	0.0557840011372505	mashr_Whole_Blood	1	NO
ENSG00000143575.14	HAX1	-1.78711	-0.362561753646487	0.07392	0.00363386506395713		0.0739200051874284	0.094880388386309	mashr_Whole_Blood	1	NO
ENSG00000196177.12	ACADSB	-1.78593	-0.22929169062242	0.07411	0.0085992910327674		0.0741100076389156	0.129529334095703	mashr_Whole_Blood	1	NO
ENSG00000165025.14	SYK	1.78593	0.698553258315059	0.07411	0.00081809444556753		0.0741100076389156	0.0727217279360085	mashr_Whole_Blood	1	NO
ENSG00000076513.16	ANKRD13A	1.78575	0.5904671005725	0.07414	0.00141615796313213		0.0741399916343796	0.0731624165988495	mashr_Whole_Blood	1	NO
ENSG00000206177.6	HBM	1.78569	0.575348028514039	0.07415	0.0016695011020535		0.0741499949400948	0.10915132561103	mashr_Whole_Blood	1	NO
ENSG00000075340.22	ADD2	1.78525	0.451516502356315	0.07422	0.00202954192532033		0.0742199909893048	0.0686575127115428	mashr_Whole_Blood	1	NO
ENSG00000118473.21	SGIP1	-1.78464	-0.0978744651188658	0.07432	0.0488768618589482		0.0743200071434501	0.403578195314052	mashr_Whole_Blood	1	NO
ENSG00000107077.18	KDM4C	-1.78421	-11.7939999850589	0.07439	8.8582531357186e-06		0.074389998762439	0.00691029337826413	mashr_Whole_Blood	1	NO
ENSG00000124733.3	MEA1	1.78402	0.492387033360899	0.07442	0.00181102995361214		0.0744199978183839	0.205529376574433	mashr_Whole_Blood	1	NO
ENSG00000135457.9	TFCP2	-1.78236	-1.34035322302896	0.07469	0.00044918344384108		0.0746900069764743	0.095049571867406	mashr_Whole_Blood	1	NO
ENSG00000125875.13	TBC1D20	1.78224	0.44021709223598	0.07471	0.00253573945928741		0.0747099998652096	0.0720099254642459	mashr_Whole_Blood	1	NO
ENSG00000137714.2	FDX1	-1.78146	-0.0980055477700692	0.0748376	0.0391132097288516		0.0165599956652685	0.236337798553562	mashr_Whole_Blood	1	NO
ENSG00000248746.5	ACTN3	1.78144	0.191772884562944	0.07484	0.0121798748968524		0.0748399921156018	0.153306344987215	mashr_Whole_Blood	1	NO
ENSG00000104957.13	CCDC130	-1.78142	-0.269178514710517	0.0748434	0.00602215452599217		0.0924000005042896	0.103741386191573	mashr_Whole_Blood	1	NO
ENSG00000182149.20	IST1	1.78132	0.537158224245299	0.07486	0.00159448758236104		0.0748599983270619	0.0634822263922517	mashr_Whole_Blood	1	NO
ENSG00000180871.7	CXCR2	1.78095	1.25128891775923	0.07492	0.0002385366981448		0.0749200042182203	0.10229452062056	mashr_Whole_Blood	1	NO
ENSG00000232125.2	DYTN	-1.78046	-0.157381930978425	0.075	0.0165358169520985		0.0750000081955498	0.202691629221229	mashr_Whole_Blood	1	NO
ENSG00000273576.1	RP11-390P24.1	-1.78028	-7.54371768510627	0.07503	1.21456408270525e-05		0.0750299935438745	0.0117316161200899	mashr_Whole_Blood	1	NO
ENSG00000128322.6	IGLL1	1.7801	0.303508459251735	0.07506	0.00705559986276861		0.075060008186998	0.203948186988288	mashr_Whole_Blood	1	NO
ENSG00000232748.3	RP11-196G11.6	1.77998	0.228028057996346	0.07508	0.00826364720360085		0.0750800038854058	0.131124214549418	mashr_Whole_Blood	1	NO
ENSG00000163961.4	RNF168	1.77963	0.0834230534281026	0.0751372	0.065427936318823		0.0162799995599988	0.228641933177451	mashr_Whole_Blood	1	NO
ENSG00000118564.14	FBXL5	1.77955	0.978165070546005	0.07515	0.00047716868250209		0.0751499937983367	0.0359857462302877	mashr_Whole_Blood	1	NO
ENSG00000168273.7	SMIM4	1.77949	0.800579886749425	0.07516	0.00083393165529231		0.0751599911255622	0.090184628910866	mashr_Whole_Blood	1	NO
ENSG00000010327.10	STAB1	-1.77949	-0.237927078729517	0.07516	0.00944174060524447		0.0751599911255622	0.303454320481441	mashr_Whole_Blood	1	NO
ENSG00000205593.11	DENND6B	1.77928	0.0837457421583433	0.0751936	0.0611943758254816		0.0651100013138415	0.192310224566653	mashr_Whole_Blood	1	NO
ENSG00000151640.12	DPYSL4	-1.7791	-0.03231003200282	0.0752241	0.408408979612381		0.104399990646953	1.03970159666179	mashr_Whole_Blood	1	NO
ENSG00000122783.16	C7orf49	1.77849	0.0684101479552975	0.0753241	0.0906271189128731		0.0781500028787522	0.246875255108303	mashr_Whole_Blood	1	NO
ENSG00000156853.12	ZNF689	-1.77741	-7.93327026914468	0.0755	7.04918740988322e-06		0.0754999981002188	0.00386977866106532	mashr_Whole_Blood	1	NO
ENSG00000197756.9	RPL37A	-1.77698	-1.00540766637333	0.0755708	0.00029670303838038		0.132600012534442	0.107111958208631	mashr_Whole_Blood	1	NO
ENSG00000172687.13	ZNF738	-1.77677	-0.155530551937251	0.0756061	0.0649044330164109		0.0438299979033551	0.328223923852684	mashr_Whole_Blood	1	NO
ENSG00000275764.1	RP11-582E3.6	1.77596	0.116353209194484	0.0757387	0.0316053164493021		0.159100011342021	0.200310823489458	mashr_Whole_Blood	1	NO
ENSG00000088992.17	TESC	1.77546	0.218694888583861	0.0758212	0.00859656557827466		0.0882200095710784	0.189367588618455	mashr_Whole_Blood	1	NO
ENSG00000125531.6	FNDC11	1.77535	0.263768912811808	0.07584	0.00686167566780133		0.0758400005118702	0.179323634069597	mashr_Whole_Blood	1	NO
ENSG00000250506.7	CDK3	1.77446	0.248817278901013	0.0759868	0.00851775105314468		0.0176000014617412	0.163117556413212	mashr_Whole_Blood	1	NO
ENSG00000169242.11	EFNA1	1.77444	0.824646226582427	0.07599	0.00126248027286119		0.0759899960622836	0.0928883168694685	mashr_Whole_Blood	1	NO
ENSG00000166689.15	PLEKHA7	1.77436	0.135364368289981	0.076004	0.0238923849894522		0.0676899982510407	0.187287198344223	mashr_Whole_Blood	1	NO
ENSG00000127314.17	RAP1B	1.77354	0.780542120562062	0.07614	0.0012783804507313		0.0761399967316171	0.21331328010858	mashr_Whole_Blood	1	NO
ENSG00000101365.20	IDH3B	-1.77323	-0.568941225867626	0.07619	0.00136683360716011		0.0761899979406815	0.0574751811140651	mashr_Whole_Blood	1	NO
ENSG00000087301.8	TXNDC16	1.77317	0.316427945644091	0.0762	0.00701040039856417		0.0762000092946898	0.208894318311403	mashr_Whole_Blood	1	NO
ENSG00000212719.10	C17orf51	-1.77307	-0.0476634213704911	0.0762168	0.2556038259624		0.144499992435364	1.0831265189199	mashr_Whole_Blood	1	NO
ENSG00000148248.13	SURF4	-1.77299	-33.4525033576562	0.07623	5.12702099918107e-07		0.076229990533829	0.00099245188454339	mashr_Whole_Blood	1	NO
ENSG00000244045.12	TMEM199	1.77209	0.192870231222897	0.07638	0.0112961566418753		0.0763800015118341	0.152434099412796	mashr_Whole_Blood	1	NO
ENSG00000124216.3	SNAI1	-1.77203	-1.68715506567006	0.07639	0.00015858474314158		0.0763899936482557	0.027383375091045	mashr_Whole_Blood	1	NO
ENSG00000129595.12	EPB41L4A	1.77121	0.19607830515444	0.0765265	0.00926417639325245		0.080539994710401	0.210998298498608	mashr_Whole_Blood	1	NO
ENSG00000215529.12	EFCAB8	-1.77074	-0.153437058169575	0.0766048	0.0149803544579384		0.0469599943849633	0.376818311214631	mashr_Whole_Blood	1	NO
ENSG00000089123.15	TASP1	-1.7707	-0.442865433688524	0.0766101	0.00233231666809634		0.0953100035117396	0.177839221617153	mashr_Whole_Blood	1	NO
ENSG00000172869.14	DMXL1	1.76992	1.87807307717884	0.07674	0.00016637445861441		0.0767399933226755	0.0266230321959078	mashr_Whole_Blood	1	NO
ENSG00000040487.12	PQLC2	-1.76908	-1.21590576833347	0.07688	0.00030412651421613		0.0768800007055125	0.0248374510480302	mashr_Whole_Blood	1	NO
ENSG00000136813.14	KIAA0368	-1.76795	-0.701111119703676	0.07707	0.00107493510961675		0.0770699906165573	0.161458001190801	mashr_Whole_Blood	1	NO
ENSG00000055950.16	MRPL43	1.76737	0.0951356895859136	0.0771665	0.041184076552145		0.00968999948427381	0.213047257557941	mashr_Whole_Blood	1	NO
ENSG00000189319.13	FAM53B	1.76657	0.544653219069881	0.0773	0.00151402270418974		0.0772999938331182	0.0916179290837859	mashr_Whole_Blood	1	NO
ENSG00000221949.5	LINC01465	-1.76631	-0.343386023551305	0.0773437	0.00364753280922334		0.117000011215001	0.0968428425062428	mashr_Whole_Blood	1	NO
ENSG00000160294.10	MCM3AP	-1.76574	-0.530228430110679	0.07744	0.00152444623291716		0.0774399927559847	0.0541276143831239	mashr_Whole_Blood	1	NO
ENSG00000203710.10	CR1	-1.7651	-0.602650303053049	0.0775473	0.00112697905776349		0.0756499944502889	0.0912680546972177	mashr_Whole_Blood	1	NO
ENSG00000169413.2	RNASE6	1.76414	0.100161859325181	0.0777076	0.0419590510864511		0.0520599938797857	0.282778223899663	mashr_Whole_Blood	1	NO
ENSG00000127666.9	TICAM1	1.76342	0.370099619452334	0.07783	0.00318038171525498		0.0778300029224785	0.0807890590221234	mashr_Whole_Blood	1	NO
ENSG00000124201.14	ZNFX1	1.76191	0.217545968161413	0.0780842	0.00884482808902156		0.082640007927231	0.151611997907554	mashr_Whole_Blood	1	NO
ENSG00000196876.15	SCN8A	-1.76109	-0.205235675956112	0.0782226	0.010881287472974		0.033140004930966	0.119691021514662	mashr_Whole_Blood	1	NO
ENSG00000142892.14	PIGK	-1.76093	-0.365805321377138	0.0782506	0.00327375934394643		0.0763000039445188	0.088062791698556	mashr_Whole_Blood	1	NO
ENSG00000130173.13	ANGPTL8	-1.7604	-1.64631828418058	0.07834	0.00016882923634458		0.0783399997247267	0.0337115857445657	mashr_Whole_Blood	1	NO
ENSG00000143869.6	GDF7	-1.76024	-0.0933712088826435	0.0783669	0.0550522815918251		0.0627000072743142	0.680525923096746	mashr_Whole_Blood	1	NO
ENSG00000250790.4	RP11-46H11.3	-1.76022	-0.35806385967095	0.07837	0.00405173546399773		0.0783699984755194	0.0966308077888574	mashr_Whole_Blood	1	NO
ENSG00000204475.9	NCR3	-1.75869	-4.02141935402909	0.07863	1.75720141878735e-05		0.0786299945693557	0.0177549252426171	mashr_Whole_Blood	1	NO
ENSG00000205403.12	CFI	1.75843	0.60752981142895	0.0786736	0.00151787418635514		0.2133000191171	0.0795980529463475	mashr_Whole_Blood	1	NO
ENSG00000260911.2	RP11-196G11.2	-1.75799	-0.0918001867550018	0.07875	0.0492613319526227		0.0787500014629963	0.321350108782787	mashr_Whole_Blood	1	NO
ENSG00000119636.15	BBOF1	1.75793	0.317422956193392	0.07876	0.00521928846829634		0.0787600019984147	0.167284687398754	mashr_Whole_Blood	1	NO
ENSG00000173530.5	TNFRSF10D	1.75787	0.207495621872221	0.07877	0.00782965382325707		0.0787700035670784	0.197112592694543	mashr_Whole_Blood	1	NO
ENSG00000154258.16	ABCA9	1.75716	0.917668223141209	0.07889	0.00049873140059257		0.078890001443674	0.0681074035516457	mashr_Whole_Blood	1	NO
ENSG00000179523.4	EIF3J-AS1	-1.7571	-1.15895888697785	0.0789	0.00025464201381098		0.0788999961251663	0.0622972918291102	mashr_Whole_Blood	1	NO
ENSG00000221988.12	PPT2	1.75664	0.947670762730956	0.0789787	0.00098781945481841		0.0253599987083978	0.0659356398887423	mashr_Whole_Blood	1	NO
ENSG00000162929.13	KIAA1841	1.75641	0.973237959368094	0.0790177	0.00032938852820858		0.161799992420994	0.0705327966417715	mashr_Whole_Blood	1	NO
ENSG00000215859.8	RP6-74O6.2	-1.75634	-0.275186651050549	0.07903	0.0092124158352992		0.0790300004038309	0.158074528084611	mashr_Whole_Blood	1	NO
ENSG00000141497.13	ZMYND15	1.75477	0.0637191528335777	0.0792982	0.102777918792244		0.0452399946947079	0.314210999762762	mashr_Whole_Blood	1	NO
ENSG00000225791.6	TRAM2-AS1	1.7547	0.221464491396648	0.07931	0.00934101003729405		0.0793099925313493	0.143138070577755	mashr_Whole_Blood	1	NO
ENSG00000132881.11	RSG1	1.75447	0.599645297594013	0.07935	0.00104498339004491		0.0793500076092913	0.104228283371473	mashr_Whole_Blood	1	NO
ENSG00000116237.15	ICMT	1.75427	0.153051534702117	0.0793839	0.0301357737113528		0.0326499903921847	0.641626257332534	mashr_Whole_Blood	1	NO
ENSG00000223704.1	LINC01422	1.75412	0.18070338708681	0.07941	0.0145326762562294		0.079410009950679	0.255114199812168	mashr_Whole_Blood	1	NO
ENSG00000088899.14	LZTS3	-1.75354	-0.297859777708319	0.07951	0.00480897807094514		0.079510007244391	0.0980327059419021	mashr_Whole_Blood	1	NO
ENSG00000130304.16	SLC27A1	1.75348	0.137704415367089	0.0795205	0.0183356089259192		0.133699990559083	0.239122084541223	mashr_Whole_Blood	1	NO
ENSG00000260645.1	RP11-250B2.5	1.75336	0.363445577844725	0.07954	0.00327589976393366		0.0795400018488332	0.0797918636731623	mashr_Whole_Blood	1	NO
ENSG00000224470.7	ATXN1L	1.7533	0.940736274585324	0.0795512	0.0005008233048958		0.0748599983270619	0.0291599903795166	mashr_Whole_Blood	1	NO
ENSG00000148803.11	FUOM	-1.75235	-0.340446850676916	0.0797135	0.00685097112710799		0.0564000001331757	0.329396237434797	mashr_Whole_Blood	1	NO
ENSG00000267547.1	RP11-686D22.4	1.75156	0.1135967079921	0.07985	0.0435174928535497		0.0798499927301204	0.43135052825129	mashr_Whole_Blood	1	NO
ENSG00000114854.7	TNNC1	1.75125	0.686058840439678	0.0799033	0.00097345115304488		0.0922599999455506	0.0927876815038021	mashr_Whole_Blood	1	NO
ENSG00000213888.3	LINC01521	1.75016	0.959331649463165	0.08009	0.0006356740656626		0.0800899927463575	0.0705699640347365	mashr_Whole_Blood	1	NO
ENSG00000106484.14	MEST	1.74994	0.0601693537715148	0.0801281	0.0883279811674994		0.0162400012229082	0.287619289153159	mashr_Whole_Blood	1	NO
ENSG00000117748.9	RPA2	-1.74982	-0.0567831621946695	0.08015	0.181168580338295		0.0801499967948534	1.17288290095003	mashr_Whole_Blood	1	NO
ENSG00000198898.13	CAPZA2	1.74982	1.54454152259456	0.08015	0.00017178340891142		0.0801499967948534	0.0189052865027216	mashr_Whole_Blood	1	NO
ENSG00000168411.13	RFWD3	-1.74891	-0.0375856379129559	0.0803067	0.298805393479882		0.0508900013331705	0.698986870805619	mashr_Whole_Blood	1	NO
ENSG00000104290.10	FZD3	-1.74802	-0.119743996516985	0.08046	0.0327360613920781		0.0804599978137311	0.359934537460394	mashr_Whole_Blood	1	NO
ENSG00000164985.14	PSIP1	1.74768	0.343417010377363	0.08052	0.00332946200273749		0.0805199997594243	0.159281568318043	mashr_Whole_Blood	1	NO
ENSG00000178385.14	PLEKHM3	-1.7475	-1.67422038129548	0.08055	0.0001565970143148		0.0805499936980694	0.0194120202830479	mashr_Whole_Blood	1	NO
ENSG00000139921.12	TMX1	-1.74745	-0.227943387174303	0.08056	0.00807978956414401		0.080559993693949	0.126785867132442	mashr_Whole_Blood	1	NO
ENSG00000115073.7	ACTR1B	-1.74726	-0.0977292431635748	0.0805926	0.0295848592759618		0.0663199937459587	0.38603275223351	mashr_Whole_Blood	1	NO
ENSG00000146955.10	RAB19	-1.74601	-0.468884342720655	0.08081	0.00148481633499179		0.0808099900310587	0.133081859031441	mashr_Whole_Blood	1	NO
ENSG00000127946.16	HIP1	1.74537	0.0977405606398514	0.08092	0.0478956732432704		0.0809200020003297	0.306935010435864	mashr_Whole_Blood	1	NO
ENSG00000176909.11	MAMSTR	-1.745	-0.484142726228988	0.080985	0.00173011608007598		0.0769900017327243	0.0606669080491894	mashr_Whole_Blood	1	NO
ENSG00000272282.1	LINC02084	-1.74491	-0.134101447957773	0.081	0.0209730951540996		0.0809999964930583	0.252047986913932	mashr_Whole_Blood	1	NO
ENSG00000114654.7	EFCC1	1.7448	10.776234688157	0.08102	1.11276392921341e-05		0.081020005144296	0.0179283400548362	mashr_Whole_Blood	1	NO
ENSG00000131503.20	ANKHD1	-1.74474	-5.46043591267075	0.08103	1.35673871656039e-05		0.0810299902144723	0.00609841421684457	mashr_Whole_Blood	1	NO
ENSG00000197971.14	MBP	1.74377	0.435995957587662	0.0812	0.00282847269637642		0.0811999932837227	0.0979366878451269	mashr_Whole_Blood	1	NO
ENSG00000070444.14	MNT	1.74351	0.311874699951964	0.0812445	0.00325288928880898		0.12380000983334	0.116894801805869	mashr_Whole_Blood	1	NO
ENSG00000166250.11	CLMP	1.74318	0.887854706649938	0.0813019	0.00058156210230644		0.143200010414472	0.0315111514329963	mashr_Whole_Blood	1	NO
ENSG00000065675.14	PRKCQ	1.74182	0.69188394710466	0.08154	0.00085164890669331		0.0815399915469585	0.0453833336232184	mashr_Whole_Blood	1	NO
ENSG00000103995.13	CEP152	-1.74171	-0.307645668208671	0.08156	0.00503218981513076		0.0815600040391576	0.17032581770161	mashr_Whole_Blood	1	NO
ENSG00000162869.15	PPP1R21	-1.7415	-0.231135382717351	0.0815961	0.00718856124252598		0.0899900070988766	0.117659210715329	mashr_Whole_Blood	1	NO
ENSG00000113790.10	EHHADH	1.74121	0.0599553992095888	0.0816472	0.109117027618118		0.0914300019396415	0.348135161534598	mashr_Whole_Blood	1	NO
ENSG00000099864.17	PALM	1.73982	0.417921922228606	0.08189	0.00299143209629076		0.0818900007153608	0.15983846849618	mashr_Whole_Blood	1	NO
ENSG00000163634.11	THOC7	1.73965	0.372834423343764	0.08192	0.00330038813800139		0.0819200102465957	0.0826103977303661	mashr_Whole_Blood	1	NO
ENSG00000121892.14	PDS5A	1.7396	0.471340339359893	0.0819291	0.00177895284080351		0.0809699910380875	0.0707660347188275	mashr_Whole_Blood	1	NO
ENSG00000277258.4	PCGF2	1.73908	0.17480703588999	0.08202	0.0134093502059922		0.0820200086067612	0.173333984217137	mashr_Whole_Blood	1	NO
ENSG00000154920.14	EME1	1.73908	0.695552264160187	0.08202	0.00088827928674995		0.0820200086067612	0.0415497173816176	mashr_Whole_Blood	1	NO
ENSG00000260528.4	FAM157C	-1.73828	-0.0672001900186792	0.0821612	0.0785447411549086		0.0806999960799301	0.433220020522119	mashr_Whole_Blood	1	NO
ENSG00000127220.5	ABHD8	1.73772	0.604655031733911	0.08226	0.00102395656471207		0.0822599925218665	0.0499458342608981	mashr_Whole_Blood	1	NO
ENSG00000155666.11	KDM8	-1.73766	-0.159823905579609	0.0822707	0.018864991644764		0.0614399946342522	0.142244026406632	mashr_Whole_Blood	1	NO
ENSG00000136824.18	SMC2	1.73739	0.190380537509764	0.082319	0.0118724272723229		0.0142700005400695	0.0909777131892831	mashr_Whole_Blood	1	NO
ENSG00000129295.8	LRRC6	-1.73722	-0.0342474434913119	0.0823475	0.46560408860903		0.0677900076748813	0.704269143445273	mashr_Whole_Blood	1	NO
ENSG00000205045.8	SLFN12L	1.73642	0.355470085781034	0.08249	0.00336816263359384		0.0824899923926233	0.104931473820209	mashr_Whole_Blood	1	NO
ENSG00000162733.16	DDR2	-1.73591	-1.28286141415857	0.08258	0.00023124200379956		0.0825799920639454	0.0582292047882628	mashr_Whole_Blood	1	NO
ENSG00000245466.1	CTD-2540L5.6	1.73515	6.62082396249385	0.082714	1.08467160074987e-05		0.0717499976245168	0.00560408918275671	mashr_Whole_Blood	1	NO
ENSG00000104327.7	CALB1	1.73489	0.444615872224864	0.08276	0.00195828502372624		0.0827599978837446	0.0823182488219619	mashr_Whole_Blood	1	NO
ENSG00000180902.17	D2HGDH	-1.73425	-0.0496830360696953	0.0828729	0.434563161776238		0.0183199960300787	0.400880816836276	mashr_Whole_Blood	1	NO
ENSG00000124207.16	CSE1L	1.73354	0.226947088732684	0.0829991	0.00899444645716589		0.0561299944395076	0.191268671600126	mashr_Whole_Blood	1	NO
ENSG00000155189.11	AGPAT5	1.73283	0.315908059450312	0.0831259	0.00471535115580175		0.104399990646953	0.219866601406836	mashr_Whole_Blood	1	NO
ENSG00000127418.14	FGFRL1	-1.73247	-0.425494950494699	0.08319	0.00250851208026296		0.0831899925449178	0.155818535385477	mashr_Whole_Blood	1	NO
ENSG00000139651.10	ZNF740	1.73224	0.212937842876159	0.08323	0.0103535644118037		0.083229998042413	0.203815345425664	mashr_Whole_Blood	1	NO
ENSG00000165807.7	PPP1R36	1.73213	0.607836787136847	0.08325	0.00110317776635064		0.0832500066347239	0.157443580291981	mashr_Whole_Blood	1	NO
ENSG00000182173.12	TSEN54	-1.73211	-0.645143239338325	0.0832545	0.0010914142993855		0.228299988007078	0.0784906248867474	mashr_Whole_Blood	1	NO
ENSG00000120594.16	PLXDC2	1.72978	0.425891161147802	0.0836692	0.00237593581831451		0.0581599999857822	0.198458107447443	mashr_Whole_Blood	1	NO
ENSG00000269343.6	ZNF587B	1.72908	0.176907996592546	0.083794	0.00955055429681467		0.045840001926253	0.217389535757488	mashr_Whole_Blood	1	NO
ENSG00000175634.14	RPS6KB2	1.72834	0.33191666770476	0.0839271	0.0038681145648102		0.0911600010291334	0.0557759964626238	mashr_Whole_Blood	1	NO
ENSG00000113269.13	RNF130	-1.72831	-0.241376722381763	0.0839323	0.00819452336861037		0.00744999938315614	0.267802483353872	mashr_Whole_Blood	1	NO
ENSG00000120539.14	MASTL	1.7281	0.0695055369527453	0.0839698	0.0914067774790463		0.0905400077643345	0.398106215704797	mashr_Whole_Blood	1	NO
ENSG00000140521.12	POLG	1.72793	6.91492528886111	0.084	1.27763486252717e-05		0.0839999931656784	0.0228346646426322	mashr_Whole_Blood	1	NO
ENSG00000115234.10	SNX17	1.72777	0.630560450770856	0.0840293	0.00105839354249842		0.00956099896984474	0.100641693902115	mashr_Whole_Blood	1	NO
ENSG00000092295.11	TGM1	-1.72621	-1.33569261030473	0.08431	0.00016987539328303		0.0843100044414697	0.0351128692621128	mashr_Whole_Blood	1	NO
ENSG00000070190.12	DAPP1	-1.72543	-0.168824609814233	0.0844499	0.0166778239636062		0.0486100008408445	0.177121291830512	mashr_Whole_Blood	1	NO
ENSG00000173914.11	RBM4B	1.72537	1.8811364828334	0.08446	6.80119279890497e-05		0.0844599894330422	0.0307792659003614	mashr_Whole_Blood	1	NO
ENSG00000157617.16	C2CD2	1.72526	0.177453145836621	0.08448	0.013059437894633		0.0844800008707228	0.167368123343074	mashr_Whole_Blood	1	NO
ENSG00000137601.16	NEK1	1.72386	0.113338751269098	0.0847329	0.0315556901272673		0.0401799931833757	0.195266241181667	mashr_Whole_Blood	1	NO
ENSG00000185267.9	CDNF	-1.72377	-0.316625002020179	0.0847488	0.00524486692167149		0.0507500021928477	0.196670289915746	mashr_Whole_Blood	1	NO
ENSG00000274292.1	RP11-347I19.7	1.72316	0.252508150038421	0.08486	0.00589949280392901		0.0848599993440225	0.142569655650807	mashr_Whole_Blood	1	NO
ENSG00000148331.11	ASB6	-1.72288	-1.13657902129996	0.08491	0.0003049342493938		0.0849099895561003	0.0253391972403819	mashr_Whole_Blood	1	NO
ENSG00000143851.15	PTPN7	-1.7221	-0.525718532254853	0.0850519	0.00306862702183478		0.123900006197317	0.289843389147309	mashr_Whole_Blood	1	NO
ENSG00000159899.14	NPR2	1.72111	0.531833944593276	0.08523	0.00158868611655494		0.0852300023930134	0.0686304444668602	mashr_Whole_Blood	1	NO
ENSG00000170027.6	YWHAG	-1.71908	-0.349943731983384	0.0856	0.00366375715031462		0.0856000065382119	0.0991587984826304	mashr_Whole_Blood	1	NO
ENSG00000167447.12	SMG8	-1.71782	-0.294013503454376	0.0858293	0.00485527350249939		0.0682300004174632	0.0989540119427119	mashr_Whole_Blood	1	NO
ENSG00000173110.7	HSPA6	1.71705	0.394462488438365	0.0859708	0.0026650644895587		0.106300005597039	0.0801519487728712	mashr_Whole_Blood	1	NO
ENSG00000152270.8	PDE3B	1.71661	10.1300350283041	0.08605	3.59741519355159e-06		0.086050004669663	0.00504440506446647	mashr_Whole_Blood	1	NO
ENSG00000129084.17	PSMA1	1.71661	1.51248515087369	0.08605	0.00016137275728094		0.086050004669663	0.0337854556591726	mashr_Whole_Blood	1	NO
ENSG00000260219.2	RP11-347C12.10	1.71552	50.1130118810527	0.08625	3.88717423912677e-07		0.08624999282507	0.00469538730895887	mashr_Whole_Blood	1	NO
ENSG00000167595.14	PROSER3	-1.71497	-0.0903823981204944	0.0863509	0.0493462826083641		0.0241999962033262	0.159331540193441	mashr_Whole_Blood	1	NO
ENSG00000108387.14	SEPT4	1.71417	0.446273983544649	0.0864973	0.0019683019069184		0.0865000078523327	0.0656328063006276	mashr_Whole_Blood	1	NO
ENSG00000099949.18	LZTR1	-1.714	-0.109730916220723	0.0865284	0.0452677507364491		0.0341099996855049	0.275054249368892	mashr_Whole_Blood	1	NO
ENSG00000006025.11	OSBPL7	-1.7138	-0.361643763704574	0.0865646	0.00296060288524579		0.0527099970630661	0.0753145045011507	mashr_Whole_Blood	1	NO
ENSG00000137507.11	LRRC32	-1.71307	-0.170137234459557	0.0866997	0.0136053003461367		0.0758300080928478	0.144333721781222	mashr_Whole_Blood	1	NO
ENSG00000079459.12	FDFT1	-1.71286	-0.123223627238111	0.0867377	0.0277737959015777		0.0134799986236853	0.193139017190016	mashr_Whole_Blood	1	NO
ENSG00000155545.19	MIER3	1.71189	0.529844159216389	0.0869166	0.00173512951342985		0.0548500000114813	0.0737022455285145	mashr_Whole_Blood	1	NO
ENSG00000187796.13	CARD9	-1.71182	-0.112958749300788	0.08693	0.0318906326173173		0.0869299978062094	0.252304493245671	mashr_Whole_Blood	1	NO
ENSG00000175806.14	MSRA	-1.7109	-0.405025912664868	0.0871	0.00246206190457972		0.0871000022246803	0.071600357145533	mashr_Whole_Blood	1	NO
ENSG00000162552.14	WNT4	1.71056	0.408757613340862	0.0871615	0.00237874881663881		0.0822400089099191	0.0764396390474435	mashr_Whole_Blood	1	NO
ENSG00000158623.14	COPG2	1.70895	0.0603541492556638	0.08746	0.0900530094892746		0.087460004940971	0.614705044434347	mashr_Whole_Blood	1	NO
ENSG00000104325.6	DECR1	1.70874	0.144259214401841	0.0875	0.0263361000584275		0.0875000056036718	0.443645837566568	mashr_Whole_Blood	1	NO
ENSG00000175854.11	SWI5	1.70863	1.81019739565014	0.08752	0.00012972049497854		0.0875200004214636	0.034084680570342	mashr_Whole_Blood	1	NO
ENSG00000158806.13	NPM2	1.70757	0.101527751862221	0.0877154	0.0280578313628739		0.197000014748294	0.368526579531611	mashr_Whole_Blood	1	NO
ENSG00000123700.4	KCNJ2	1.70696	0.757849076676898	0.08783	0.00090669079860559		0.0878300039485486	0.061621768023754	mashr_Whole_Blood	1	NO
ENSG00000163576.17	EFHB	-1.70614	-0.0235535118516769	0.0879827	0.734403627106608		0.0299799929456992	0.915406046832266	mashr_Whole_Blood	1	NO
ENSG00000196505.10	GDAP2	1.70608	19.4360223836224	0.0879935	2.93171314723762e-06		0.140100014457095	0.00821256133401164	mashr_Whole_Blood	1	NO
ENSG00000154447.14	SH3RF1	1.70572	0.0602522756045858	0.08806	0.107860110210852		0.0880599895700132	0.47633055701245	mashr_Whole_Blood	1	NO
ENSG00000072736.18	NFATC3	-1.70566	-0.285252317007834	0.088072	0.0049461427456392		5.2989987440658e-06	0.239887136826794	mashr_Whole_Blood	1	NO
ENSG00000120915.13	EPHX2	1.70544	0.11706473133965	0.0881119	0.0534297960004431		0.0878399980573596	0.262084705514864	mashr_Whole_Blood	1	NO
ENSG00000107562.16	CXCL12	1.70529	6.69619760798995	0.08814	9.49485155072529e-06		0.0881400036224176	0.00551059006322792	mashr_Whole_Blood	1	NO
ENSG00000167110.17	GOLGA2	1.70529	6.96577344460112	0.08814	8.7036552717768e-06		0.0881400036224176	0.00882888317989527	mashr_Whole_Blood	1	NO
ENSG00000149091.15	DGKZ	1.70524	0.636992629750771	0.08815	0.00106190882914138		0.0881500039434759	0.0627950750633494	mashr_Whole_Blood	1	NO
ENSG00000143971.7	ETAA1	1.70511	0.189248863079246	0.0881743	0.00979562646089622		0.0745599948085114	0.456377920687407	mashr_Whole_Blood	1	NO
ENSG00000010270.13	STARD3NL	1.70487	0.235046169267376	0.0882184	0.00764524105351682		0.132499997703498	0.10291703642082	mashr_Whole_Blood	1	NO
ENSG00000162078.11	ZG16B	1.70459	0.104537883777022	0.08827	0.0329396573249814		0.0882699901754055	0.286020712489038	mashr_Whole_Blood	1	NO
ENSG00000132507.17	EIF5A	-1.70446	-0.194949586764647	0.0882948	0.0116051157543596		0.0878800058341041	0.141025836858827	mashr_Whole_Blood	1	NO
ENSG00000196072.11	BLOC1S2	-1.70443	-0.297944916149867	0.0883004	0.00463416305996594		0.0984499964831138	0.100323851454788	mashr_Whole_Blood	1	NO
ENSG00000102854.15	MSLN	1.70419	0.0707388023236567	0.0883463	0.131446988089029		0.163799997686073	1.98989837661738	mashr_Whole_Blood	1	NO
ENSG00000145901.14	TNIP1	-1.70226	-0.16931157916029	0.0887061	0.0139102381382194		0.122300001015401	0.180978687430184	mashr_Whole_Blood	1	NO
ENSG00000122912.14	SLC25A16	1.7022	0.146860095136073	0.0887186	0.0203996919045125		0.0354900005324507	0.252817005628058	mashr_Whole_Blood	1	NO
ENSG00000156735.10	BAG4	-1.70204	-0.361515012946256	0.0887476	0.00357886163228293		0.106399992679601	0.0953378506363343	mashr_Whole_Blood	1	NO
ENSG00000121210.15	KIAA0922	-1.70183	-0.213310077154809	0.0887873	0.00986210459019588		0.0067759992542929	0.238793785602292	mashr_Whole_Blood	1	NO
ENSG00000138069.16	RAB1A	-1.70091	-3.59270496171511	0.08896	3.98006441785022e-05		0.0889600057157841	0.0279455176725868	mashr_Whole_Blood	1	NO
ENSG00000188921.13	HACD4	-1.70072	-0.291716734546602	0.0889953	0.00607810161483		0.152299987065716	0.162953244218061	mashr_Whole_Blood	1	NO
ENSG00000198624.12	CCDC69	-1.70037	-0.144381805328846	0.0890619	0.0182076014369556		0.0575800040442041	0.170673292976995	mashr_Whole_Blood	1	NO
ENSG00000197912.14	SPG7	1.6999	0.162015909343629	0.08915	0.0153484224509908		0.0891500002051575	0.174056980664714	mashr_Whole_Blood	1	NO
ENSG00000119509.12	INVS	1.69986	0.0465613489624647	0.0891581	0.148738276504347		0.0674999982552484	0.404879766449669	mashr_Whole_Blood	1	NO
ENSG00000181744.8	C3orf58	1.69969	4.11880364179002	0.08919	2.53042533470826e-05		0.0891899946153416	0.0155627715168627	mashr_Whole_Blood	1	NO
ENSG00000111737.11	RAB35	-1.69889	-0.723183163366101	0.08934	0.00074408046869077		0.0893400069105694	0.0625014550803614	mashr_Whole_Blood	1	NO
ENSG00000166260.10	COX11	1.69883	0.216994172082399	0.0893513	0.0088746017519471		0.0575700026563661	0.154007072834857	mashr_Whole_Blood	1	NO
ENSG00000134508.12	CABLES1	1.69836	2.63407368939936	0.08944	4.93056559399474e-05		0.0894400005348932	0.0233478661768281	mashr_Whole_Blood	1	NO
ENSG00000140854.12	KATNB1	-1.69816	-0.377044994397214	0.089477	0.00309175616873559		0.0861399932855682	0.116247830304217	mashr_Whole_Blood	1	NO
ENSG00000163701.18	IL17RE	-1.69699	-0.175203629118114	0.0896991	0.0348057978303611		0.0347499960210072	0.702507438109242	mashr_Whole_Blood	1	NO
ENSG00000188487.11	INSC	-1.69673	-0.129563311347716	0.0897483	0.0246141254280096		0.0229100005958474	0.223559822683818	mashr_Whole_Blood	1	NO
ENSG00000150764.13	DIXDC1	1.69666	0.168841577480722	0.0897612	0.0313337745986676		0.0743100044437473	0.815899821483734	mashr_Whole_Blood	1	NO
ENSG00000261172.1	RP11-356C4.5	-1.69619	-0.0514934263123887	0.08985	0.121064563201576		0.0898499940010478	0.55541070090182	mashr_Whole_Blood	1	NO
ENSG00000175356.12	SCUBE2	-1.69554	-0.135908638086348	0.0899728	0.0214639501368164		0.153100015828152	0.328574167322459	mashr_Whole_Blood	1	NO
ENSG00000198156.10	NPIPB6	-1.69477	-0.349219000745752	0.09012	0.0182985311306987		0.090119992239241	0.204456229035437	mashr_Whole_Blood	1	NO
ENSG00000164236.11	ANKRD33B	1.69434	0.427224806852452	0.0902	0.00234391754211695		0.0901999937370242	0.0690502974706434	mashr_Whole_Blood	1	NO
ENSG00000163344.5	PMVK	1.69408	0.435569596927116	0.09025	0.00200601621178616		0.090249992545809	0.0645132263551948	mashr_Whole_Blood	1	NO
ENSG00000061273.17	HDAC7	-1.69371	-0.30497974137199	0.09032	0.00320483228579338		0.0903200011468208	0.162961643866633	mashr_Whole_Blood	1	NO
ENSG00000108424.9	KPNB1	-1.69334	-4.24384119663638	0.09039	3.29771413309556e-05		0.090390008083717	0.0159760926148079	mashr_Whole_Blood	1	NO
ENSG00000181315.10	ZNF322	-1.69277	-0.122831975958539	0.0905	0.0294773271226711		0.0905000034161675	0.247492558535908	mashr_Whole_Blood	1	NO
ENSG00000164074.14	ABHD18	-1.69248	-0.481168478564075	0.0905551	0.00337075679050502		0.218199986873237	0.195920921101579	mashr_Whole_Blood	1	NO
ENSG00000273243.1	CTA-217C2.2	-1.69228	-0.12242478771428	0.0905934	0.0260908330507822		0.0346699916661532	0.237810463204129	mashr_Whole_Blood	1	NO
ENSG00000118514.13	ALDH8A1	-1.69155	-0.0654548981047042	0.0907314	0.0920047060752547		0.0930700103018147	0.426380676980246	mashr_Whole_Blood	1	NO
ENSG00000121236.20	TRIM6	1.69059	0.0520589107722763	0.0909157	0.148307496223103		0.0473200011563413	0.278986228834007	mashr_Whole_Blood	1	NO
ENSG00000189292.15	ALKAL2	1.69036	0.177919339029322	0.09096	0.0132841915607656		0.0909600011560254	0.188849622437404	mashr_Whole_Blood	1	NO
ENSG00000134864.10	GGACT	-1.6902	-0.0282432147873975	0.0909891	0.201980098167222		0.0928599988533785	1.76694145513772	mashr_Whole_Blood	1	NO
ENSG00000231680.1	AP003774.6	1.68999	0.0969855955757454	0.09103	0.0480166895972727		0.0910299962866265	0.323759418226975	mashr_Whole_Blood	1	NO
ENSG00000151474.21	FRMD4A	1.68833	0.198037631143068	0.0913485	0.0117565367891313		0.164800001403433	0.15177444985467	mashr_Whole_Blood	1	NO
ENSG00000133460.19	SLC2A11	-1.68832	-0.13327875662492	0.09135	0.0384116079616995		0.0913499931883147	0.485448706443759	mashr_Whole_Blood	1	NO
ENSG00000170634.12	ACYP2	1.68743	17.8880109912589	0.09152	1.49262681497042e-06		0.091520007523729	0.0032368048090027	mashr_Whole_Blood	1	NO
ENSG00000158158.11	CNNM4	1.68613	0.212756030333516	0.09177	0.0086048219361872		0.0917699962799735	0.130666096544576	mashr_Whole_Blood	1	NO
ENSG00000106952.7	TNFSF8	-1.68608	-0.21208619332643	0.09178	0.00927113830370396		0.0917800053953331	0.157011635117363	mashr_Whole_Blood	1	NO
ENSG00000005483.20	KMT2E	-1.68561	-1.31108144350654	0.09187	0.00022439482643246		0.0918699890580241	0.0225767820501171	mashr_Whole_Blood	1	NO
ENSG00000133105.7	RXFP2	-1.68525	-0.195121903857036	0.09194	0.00981068722503196		0.0919399946933683	0.14401253495655	mashr_Whole_Blood	1	NO
ENSG00000184226.14	PCDH9	-1.68489	-0.467970238848446	0.09201	0.00148660730538149		0.0920099971728557	0.118810974255152	mashr_Whole_Blood	1	NO
ENSG00000074966.10	TXK	-1.68467	-0.219518440157467	0.0920527	0.00817363422790193		0.0471300018616894	0.157500074110433	mashr_Whole_Blood	1	NO
ENSG00000217442.3	SYCE3	-1.68428	-0.0833538276271403	0.0921274	0.052340537310129		0.118799987202341	0.45803725482963	mashr_Whole_Blood	1	NO
ENSG00000147679.11	UTP23	-1.68401	-0.23350575208247	0.0921803	0.0155247409158569		0.143200010414472	0.51058731623816	mashr_Whole_Blood	1	NO
ENSG00000131697.17	NPHP4	-1.68391	-0.131861750741584	0.0922	0.0256045482589167		0.0922000058003359	0.253295590360056	mashr_Whole_Blood	1	NO
ENSG00000238142.1	RP11-108M9.4	1.68377	0.215679232108746	0.0922269	0.0521073948327493		0.0397799889098208	0.589600492062922	mashr_Whole_Blood	1	NO
ENSG00000144136.10	SLC20A1	-1.68339	-0.278204573470345	0.0923	0.00560736613569794		0.0923000057712621	0.102083152860272	mashr_Whole_Blood	1	NO
ENSG00000162813.17	BPNT1	1.68339	0.570395566542878	0.0923	0.00104509805717245		0.0923000057712621	0.0617115595994976	mashr_Whole_Blood	1	NO
ENSG00000129749.3	CHRNA10	1.68334	0.429252567552657	0.09231	0.00229740928171999		0.0923099921062382	0.0782755946960719	mashr_Whole_Blood	1	NO
ENSG00000170852.10	KBTBD2	-1.68276	-0.155523644019458	0.092422	0.0152012425501206		0.0328400044283652	0.103972843998196	mashr_Whole_Blood	1	NO
ENSG00000160097.16	FNDC5	1.68261	0.325817007215196	0.09245	0.00399304122654371		0.0924500073927546	0.0966800360399691	mashr_Whole_Blood	1	NO
ENSG00000197563.10	PIGN	-1.68221	-0.101282015743588	0.0925281	0.0413067101309149		0.156099986620161	0.601371485667872	mashr_Whole_Blood	1	NO
ENSG00000188766.12	SPRED3	-1.67968	-0.108156895169534	0.09302	0.0313735163823497		0.0930199896091603	0.325453129408205	mashr_Whole_Blood	1	NO
ENSG00000106290.14	TAF6	1.67958	0.318844904571793	0.09304	0.00390498016859259		0.0930399952963572	0.0868760943104953	mashr_Whole_Blood	1	NO
ENSG00000136147.17	PHF11	1.67882	0.0935984445813394	0.0931862	0.0567262453330338		0.0499000010244395	0.2636507376561	mashr_Whole_Blood	1	NO
ENSG00000227051.6	C14orf132	-1.6787	-0.0777435540092924	0.0932099	0.0644885243569733		0.0238099930844406	0.391160438280843	mashr_Whole_Blood	1	NO
ENSG00000204642.13	HLA-F	1.67814	0.0441533820609219	0.0933204	0.20429141131384		0.0254399977234068	0.52953091872874	mashr_Whole_Blood	1	NO
ENSG00000163466.15	ARPC2	1.67806	0.265851121848859	0.0933362	0.00579610459327926		0.158699983393886	0.102986494247139	mashr_Whole_Blood	1	NO
ENSG00000165115.14	KIF27	1.6772	0.197468434009114	0.0935026	0.0133207408388062		0.0888499991822301	0.682988554744742	mashr_Whole_Blood	1	NO
ENSG00000184227.7	ACOT1	1.67707	0.0326286304615375	0.0935291	0.399190947431204		0.0774900080842527	0.732249089073459	mashr_Whole_Blood	1	NO
ENSG00000188897.8	CTD-3088G3.8	-1.67683	-0.171817511787559	0.0935765	0.0128856187939974		0.0903600094830136	0.226475229503283	mashr_Whole_Blood	1	NO
ENSG00000213024.11	NUP62	-1.67657	-0.373898378398173	0.0936271	0.00333678119113594		0.0652700037484004	0.130352218886198	mashr_Whole_Blood	1	NO
ENSG00000104808.7	DHDH	-1.67625	-0.45457795334893	0.09369	0.00244256247594642		0.0936900081244771	0.122531239338933	mashr_Whole_Blood	1	NO
ENSG00000146540.14	C7orf50	-1.67609	-0.541184863737885	0.09372	0.00135995058705533		0.0937200044841635	0.0857378007202973	mashr_Whole_Blood	1	NO
ENSG00000214013.9	GANC	-1.67594	-0.197638263515325	0.09375	0.00946177285580577		0.0937500085464192	0.205931783026641	mashr_Whole_Blood	1	NO
ENSG00000104408.9	EIF3E	1.67579	0.871553209944699	0.09378	0.00061768060542673		0.0937799969540622	0.0837585120071234	mashr_Whole_Blood	1	NO
ENSG00000166401.14	SERPINB8	-1.67528	-0.111106773128015	0.0938787	0.0336827164731255		0.0135900029924657	0.203235038617885	mashr_Whole_Blood	1	NO
ENSG00000163788.13	SNRK	-1.67482	-142.325600828276	0.09397	7.16813353613279e-08		0.0939700086541379	0.00122606192409856	mashr_Whole_Blood	1	NO
ENSG00000144362.11	PHOSPHO2	1.67461	0.119514766644262	0.09401	0.0275680854412395		0.0940099999251204	0.263565757474642	mashr_Whole_Blood	1	NO
ENSG00000164530.13	PI16	-1.67453	-0.0733828857440971	0.094027	0.0903824380810028		0.0994299959803558	0.667061473878085	mashr_Whole_Blood	1	NO
ENSG00000186660.14	ZFP91	1.67339	0.36148852934935	0.09425	0.00320204456944259		0.0942499996993562	0.0923957395276615	mashr_Whole_Blood	1	NO
ENSG00000119403.13	PHF19	-1.67212	-0.337682988337768	0.0945	0.0031817125229038		0.0945000083971164	0.0823257343724789	mashr_Whole_Blood	1	NO
ENSG00000167920.8	TMEM99	-1.67143	-0.102882140650359	0.094636	0.0357263782065115		0.0793600088405448	0.230562654505667	mashr_Whole_Blood	1	NO
ENSG00000106665.15	CLIP2	1.67111	0.360361595293977	0.0947	0.00296561425120952		0.0946999929015908	0.146796996935384	mashr_Whole_Blood	1	NO
ENSG00000092203.13	TOX4	-1.67082	-0.381395431861119	0.0947579	0.00278988159453936		0.0715999939376828	0.0786833637628624	mashr_Whole_Blood	1	NO
ENSG00000204954.9	C12orf73	1.67057	0.194095341455062	0.0948069	0.0335261100698882		0.0717599994971728	0.407448009834037	mashr_Whole_Blood	1	NO
ENSG00000053372.4	MRTO4	-1.66974	-0.214520511001118	0.09497	0.00967850044382602		0.0949699977614915	0.162222250159653	mashr_Whole_Blood	1	NO
ENSG00000188157.14	AGRN	1.66962	0.687734677504965	0.0949939	0.00169440563423157		0.283500013514332	0.216974697267568	mashr_Whole_Blood	1	NO
ENSG00000138131.3	LOXL4	-1.66885	-0.0591718903740775	0.0951477	0.119458773280987		0.13000000626664	0.283049946805554	mashr_Whole_Blood	1	NO
ENSG00000139269.2	INHBE	1.66868	2.9268720529618	0.09518	4.70812512200712e-05		0.0951799969163402	0.00946402832059892	mashr_Whole_Blood	1	NO
ENSG00000188785.11	ZNF548	-1.66842	-0.189017732529435	0.0952321	0.0121661973248992		0.021969998434703	0.235820226746158	mashr_Whole_Blood	1	NO
ENSG00000107679.14	PLEKHA1	1.66811	0.333174285036417	0.0952948	0.00532257305845919		0.0561600066508112	0.13226966758024	mashr_Whole_Blood	1	NO
ENSG00000178814.16	OPLAH	-1.66773	-1.44943720897221	0.09537	0.00024909728191674		0.0953700053325108	0.0611271736723429	mashr_Whole_Blood	1	NO
ENSG00000165943.4	MOAP1	-1.66713	-0.720291677786781	0.0954883	0.00060867385841605		0.0960100045561224	0.163418987879262	mashr_Whole_Blood	1	NO
ENSG00000205268.10	PDE7A	-1.66652	-2.03444422646502	0.09561	0.0001106729497402		0.0956100067866946	0.024527583185067	mashr_Whole_Blood	1	NO
ENSG00000169629.11	RGPD8	1.66619	0.0245575942213449	0.0956757	0.879324550523815		0.0623899922158621	0.918747153110304	mashr_Whole_Blood	1	NO
ENSG00000075218.18	GTSE1	1.66587	16.1355584808397	0.09574	9.00407949987071e-06		0.0957400084698119	0.0144401571396911	mashr_Whole_Blood	1	NO
ENSG00000204178.9	TMEM57	-1.66571	-0.638736512014825	0.0957713	0.00111656551979521		0.110399989899535	0.181782828318436	mashr_Whole_Blood	1	NO
ENSG00000153071.14	DAB2	-1.66509	-0.330316033697225	0.0958949	0.00253874477709971		0.184500000111626	0.121510398164295	mashr_Whole_Blood	1	NO
ENSG00000105656.12	ELL	-1.66458	-0.0672323338146813	0.0959965	0.0834246939820319		0.0546599986920603	0.192611943228304	mashr_Whole_Blood	1	NO
ENSG00000137936.16	BCAR3	1.66348	0.907978492198182	0.0962161	0.00054828129419473		0.0781700018433012	0.0819180692402105	mashr_Whole_Blood	1	NO
ENSG00000196705.8	ZNF431	1.66287	0.143139397978778	0.0963375	0.106062041706615		0.10049999462148	1.49627141810749	mashr_Whole_Blood	1	NO
ENSG00000119321.8	FKBP15	1.66154	0.164580287128798	0.0966058	0.0243303593088964		0.0093029984218819	0.194936406279135	mashr_Whole_Blood	1	NO
ENSG00000145284.11	SCD5	1.66127	0.0989217401789366	0.09666	0.0435603759997462		0.0966599936518966	0.364934946905501	mashr_Whole_Blood	1	NO
ENSG00000130939.18	UBE4B	-1.66112	-0.426766678958097	0.09669	0.00177443039705414		0.0966900072105933	0.195422942118189	mashr_Whole_Blood	1	NO
ENSG00000165671.19	NSD1	-1.6607	-0.445739612701841	0.0967732	0.00174760444307508		0.0385400011081656	0.0589104521950606	mashr_Whole_Blood	1	NO
ENSG00000117419.14	ERI3	1.65997	9.25249506550218	0.09692	4.5202333675504e-06		0.0969199991384731	0.00969468228461373	mashr_Whole_Blood	1	NO
ENSG00000106588.10	PSMA2	1.65933	0.251616672022407	0.09705	0.00510224310063991		0.0970500073856904	0.285752130103673	mashr_Whole_Blood	1	NO
ENSG00000206113.10	CFAP99	1.65923	0.807156940975191	0.09707	0.0008625082570183		0.097070008095741	0.150776130169883	mashr_Whole_Blood	1	NO
ENSG00000011523.13	CEP68	1.65888	0.0880898602388461	0.09714	0.0490711623597171		0.0971400004970745	0.32466846833965	mashr_Whole_Blood	1	NO
ENSG00000139624.12	CERS5	-1.65868	-0.429048679935286	0.09718	0.00179526350008287		0.0971800108346933	0.0694559880815734	mashr_Whole_Blood	1	NO
ENSG00000151468.10	CCDC3	-1.65814	-9.03088876733842	0.09729	9.15840408133745e-06		0.0972899929362448	0.0124240263489667	mashr_Whole_Blood	1	NO
ENSG00000183150.7	GPR19	-1.65798	-0.0650874404654453	0.0973219	0.217998366979075		0.058760002767231	0.686488278456938	mashr_Whole_Blood	1	NO
ENSG00000181896.11	ZNF101	-1.65796	-0.468441481378243	0.097326	0.00241010561922164		0.0833600067184103	0.0892647327578125	mashr_Whole_Blood	1	NO
ENSG00000159346.12	ADIPOR1	-1.65782	-0.547124636512919	0.0973545	0.00129168840220538		0.105499991519062	0.0529394768998193	mashr_Whole_Blood	1	NO
ENSG00000181523.12	SGSH	-1.65736	-0.136302677935554	0.0974468	0.0149089673200348		0.00336000121787587	0.339099339262489	mashr_Whole_Blood	1	NO
ENSG00000071564.14	TCF3	-1.65561	-2.04132730288784	0.0978	6.8935957639115e-05		0.0978000094518407	0.0285598492302159	mashr_Whole_Blood	1	NO
ENSG00000154845.15	PPP4R1	-1.65512	-0.188834290820485	0.0978999	0.0111865002110256		0.0624599970926116	0.100432002398941	mashr_Whole_Blood	1	NO
ENSG00000121417.13	ZNF211	-1.65449	-0.0380865358033692	0.0980275	0.250288300455563		0.0760900025685542	0.536238268843779	mashr_Whole_Blood	1	NO
ENSG00000133895.14	MEN1	-1.65386	-0.344553074127032	0.0981565	0.00547997025374746		0.0238299979541328	0.162243568369291	mashr_Whole_Blood	1	NO
ENSG00000197894.10	ADH5	1.65384	0.134565581628328	0.0981609	0.0195172549241641		0.177800004456817	0.29783403524224	mashr_Whole_Blood	1	NO
ENSG00000165655.16	ZNF503	-1.65355	-0.14894819214035	0.09822	0.0166803440715051		0.0982199911837662	0.188656200496358	mashr_Whole_Blood	1	NO
ENSG00000140990.14	NDUFB10	1.65347	0.19331396952464	0.0982346	0.0122571580889281		0.0167899966426978	0.101010540443987	mashr_Whole_Blood	1	NO
ENSG00000197566.9	ZNF624	-1.65325	-0.34284339691767	0.09828	0.00375797044449746		0.0982799985956733	0.0959621806801214	mashr_Whole_Blood	1	NO
ENSG00000197272.2	IL27	1.65276	0.190851388599162	0.09838	0.0108192091655201		0.098380003201394	0.215350804108221	mashr_Whole_Blood	1	NO
ENSG00000101546.12	RBFA	-1.65158	-0.177593856407631	0.09862	0.0111981016031627		0.0986200102420146	0.161604689376894	mashr_Whole_Blood	1	NO
ENSG00000167196.13	FBXO22	-1.65114	-0.279943696648405	0.09871	0.00789588846527489		0.0987099964295534	0.387577935488473	mashr_Whole_Blood	1	NO
ENSG00000143401.14	ANP32E	-1.64997	-0.913129443724577	0.09895	0.00043923693876351		0.0989500118844336	0.030335239094924	mashr_Whole_Blood	1	NO
ENSG00000075407.18	ZNF37A	-1.64928	-0.175089214113505	0.0990908	0.0140212647880923		0.00200300079309874	0.205219966820564	mashr_Whole_Blood	1	NO
ENSG00000120519.14	SLC10A7	1.64855	0.148639227695193	0.09924	0.0143558952631248		0.0992399990564499	0.199812663591769	mashr_Whole_Blood	1	NO
ENSG00000086232.12	EIF2AK1	-1.6484	-1.91616424291443	0.09927	0.00045926365762966		0.099269990875167	0.115178018176731	mashr_Whole_Blood	1	NO
ENSG00000273230.1	RP11-1246C19.1	-1.64831	-0.142755502141412	0.09929	0.0278733390706045		0.0992899894388252	0.451821464199027	mashr_Whole_Blood	1	NO
ENSG00000178694.9	NSUN3	-1.64777	-0.995006075381327	0.0994	0.00031945083766838		0.0993999900663136	0.0405022652595919	mashr_Whole_Blood	1	NO
ENSG00000272047.1	GTF2H5	1.64768	0.0663189357311725	0.0994181	0.0373450479474316		0.0674700007784455	0.31968439297346	mashr_Whole_Blood	1	NO
ENSG00000267467.3	APOC4	-1.64762	-18870.0655973426	0.09943	2.62126220883612e-12		0.0994299959803558	9.69260011612027e-06	mashr_Whole_Blood	1	NO
ENSG00000178700.7	DHFR2	-1.64752	-0.251611326374086	0.0994518	0.0049958936523372		0.0993999900663136	0.15845415016367	mashr_Whole_Blood	1	NO
ENSG00000123106.10	CCDC91	-1.64738	-0.578784918302427	0.09948	0.00332914935159297		0.0994799892462571	0.213896382032733	mashr_Whole_Blood	1	NO
ENSG00000136279.20	DBNL	1.64721	0.413477683725467	0.0995152	0.00202157958763984		0.157000012540902	0.111099598372931	mashr_Whole_Blood	1	NO
ENSG00000167306.19	MYO5B	1.64699	2.35115743557751	0.09956	7.20377163989509e-05		0.0995599907782722	0.0139080435470575	mashr_Whole_Blood	1	NO
ENSG00000108861.8	DUSP3	1.64658	0.106578654378133	0.0996451	0.0503582836173504		0.00679600100791463	0.292472960211461	mashr_Whole_Blood	1	NO
ENSG00000163918.10	RFC4	1.64648	0.185901612871244	0.0996651	0.00943706695957761		0.0967200042799438	0.155718288793628	mashr_Whole_Blood	1	NO
ENSG00000249790.2	RP11-20D14.6	-1.64549	-0.0838352781995928	0.0998698	0.0814319747246138		0.00901200249266885	0.585650320081601	mashr_Whole_Blood	1	NO
ENSG00000138674.16	SEC31A	1.64548	3.01831197463415	0.09987	4.99175610279774e-05		0.0998699964618179	0.0122253764057881	mashr_Whole_Blood	1	NO
ENSG00000107185.9	RGP1	1.64508	0.108356361140136	0.0999533	0.03326411740633		0.118799987202341	0.184797059794861	mashr_Whole_Blood	1	NO
ENSG00000135968.20	GCC2	-1.64485	-1.23479886569525	0.1	0.00025523323590157		0.100000007226204	0.0956431069715185	mashr_Whole_Blood	1	NO
ENSG00000131355.14	ADGRE3	-1.64485	-0.730019571260256	0.1	0.00071039367545802		0.100000007226204	0.0390400492288166	mashr_Whole_Blood	1	NO
ENSG00000118640.10	VAMP8	1.64485	0.366597545458147	0.1	0.00268030312477242		0.100000007226204	0.107747584481603	mashr_Whole_Blood	1	NO
ENSG00000170631.14	ZNF16	1.64453	0.118867187235861	0.100066	0.0339730339562984		0.0374400086638441	0.393291496731725	mashr_Whole_Blood	1	NO
ENSG00000048649.13	RSF1	-1.64325	-0.299655873407292	0.10033	0.00280301257044725		0.133500001390977	0.116612699909209	mashr_Whole_Blood	1	NO
ENSG00000249115.8	HAUS5	1.64272	0.485738872116559	0.100442	0.00179227550476621		0.0893400069105694	0.0600934408832031	mashr_Whole_Blood	1	NO
ENSG00000102886.14	GDPD3	1.64196	0.0839794481239749	0.100599	0.043985000837108		0.0514400070141872	1.11587560596246	mashr_Whole_Blood	1	NO
ENSG00000111145.7	ELK3	1.63996	0.24879354906374	0.101012	0.00443096963003268		0.0780299958826454	0.270084672287777	mashr_Whole_Blood	1	NO
ENSG00000138363.14	ATIC	-1.63872	-0.298427000078814	0.101272	0.00393108139962878		0.107099991907954	0.102777076237087	mashr_Whole_Blood	1	NO
ENSG00000144026.11	ZNF514	1.63824	0.0368238180175721	0.101372	0.275720530191165		0.0812800042494596	0.490381696597872	mashr_Whole_Blood	1	NO
ENSG00000113758.13	DBN1	1.63762	0.128943213176337	0.1015	0.0209654071517049		0.101499998785601	0.210170037898305	mashr_Whole_Blood	1	NO
ENSG00000099800.7	TIMM13	1.63745	0.172973940895711	0.101537	0.013120373586416		0.244499997988437	0.130457178262376	mashr_Whole_Blood	1	NO
ENSG00000213066.11	FGFR1OP	1.63702	0.151724199913743	0.101626	0.0164554351948585		0.130900005120453	0.1783706654322	mashr_Whole_Blood	1	NO
ENSG00000223496.2	EXOSC6	-1.63667	-0.0622353687804139	0.1017	0.0969493017726452		0.101699990281463	0.440264122105163	mashr_Whole_Blood	1	NO
ENSG00000108176.14	DNAJC12	1.63667	0.264618872509313	0.1017	0.0046329198339901		0.101699990281463	0.117149618642219	mashr_Whole_Blood	1	NO
ENSG00000105197.10	TIMM50	-1.63647	-1.19231239530462	0.10174	0.00027617433983941		0.0986300054716495	0.0222884746386877	mashr_Whole_Blood	1	NO
ENSG00000181847.11	TIGIT	-1.63571	-0.392914591202367	0.1019	0.00229336553167609		0.101899995856808	0.0837332100579974	mashr_Whole_Blood	1	NO
ENSG00000177565.16	TBL1XR1	1.63571	13.5102733918319	0.1019	2.10552180304559e-06		0.101899995856808	0.00761642618292327	mashr_Whole_Blood	1	NO
ENSG00000171700.13	RGS19	1.63523	6.71938915140259	0.102	8.82085586111024e-06		0.102000003581234	0.0131559577824939	mashr_Whole_Blood	1	NO
ENSG00000164327.12	RICTOR	1.6338	1.30185497950917	0.1023	0.0003155310114635		0.1022999947759	0.0290354921208286	mashr_Whole_Blood	1	NO
ENSG00000005020.12	SKAP2	-1.6338	-0.0816063376064168	0.1023	0.0567659106463732		0.1022999947759	0.334532841452419	mashr_Whole_Blood	1	NO
ENSG00000134812.7	GIF	-1.63333	-0.119156770290235	0.1024	0.0135347308138177		0.102399989011157	0.438917569455859	mashr_Whole_Blood	1	NO
ENSG00000167604.13	NFKBID	-1.63331	-0.675433682705268	0.102404	0.00053004839767977		0.10780000652684	0.10702490645963	mashr_Whole_Blood	1	NO
ENSG00000197965.11	MPZL1	1.63328	0.160053889534741	0.102411	0.013754500725187		0.0034770004464008	0.525657030283107	mashr_Whole_Blood	1	NO
ENSG00000185507.19	IRF7	1.63285	0.600909204899851	0.1025	0.00247387671120262		0.102500010843796	0.254447758085987	mashr_Whole_Blood	1	NO
ENSG00000122547.10	EEPD1	-1.63238	-0.158058074357697	0.1026	0.0122961102939187		0.102600010000042	0.213212770919468	mashr_Whole_Blood	1	NO
ENSG00000169410.9	PTPN9	-1.63235	-0.346228237136521	0.102605	0.00289276172148407		0.101299997622466	0.110768665471196	mashr_Whole_Blood	1	NO
ENSG00000123360.11	PDE1B	1.63158	0.139549929406492	0.102767	0.0178100266950159		0.0554499999328388	0.153524761324914	mashr_Whole_Blood	1	NO
ENSG00000111775.2	COX6A1	1.63058	0.871539869349888	0.102979	0.00049100481399114		0.0622699986300241	0.0408973772797891	mashr_Whole_Blood	1	NO
ENSG00000166823.5	MESP1	1.63026	0.260680960808714	0.103047	0.00693620809739203		0.209900004687532	0.243646406648639	mashr_Whole_Blood	1	NO
ENSG00000133247.13	KMT5C	1.63001	0.363532888351328	0.1031	0.00343293673436373		0.103100011500744	0.156519538735682	mashr_Whole_Blood	1	NO
ENSG00000273759.1	RP4-563E14.1	1.62953	0.114069668695131	0.1032	0.0295021061018787		0.103199996825385	0.604016832766876	mashr_Whole_Blood	1	NO
ENSG00000072163.19	LIMS2	1.62906	0.108407040507002	0.1033	0.0308657291325853		0.103300008762791	0.249983763722888	mashr_Whole_Blood	1	NO
ENSG00000164054.15	SHISA5	-1.62906	-4.87358967995087	0.1033	2.55438040945301e-05		0.103300008762791	0.0284800340436947	mashr_Whole_Blood	1	NO
ENSG00000213648.10	SULT1A4	1.62859	0.319616501530953	0.1034	0.00418726632099676		0.103399996727731	0.161443479147158	mashr_Whole_Blood	1	NO
ENSG00000185697.16	MYBL1	-1.62813	-0.415097487990116	0.103498	0.00239608449154861		0.122200006407191	0.0678640274112804	mashr_Whole_Blood	1	NO
ENSG00000005075.15	POLR2J	-1.62812	-0.49718897364212	0.103498	0.00146629437514391		0.0414699922118897	0.113849387183266	mashr_Whole_Blood	1	NO
ENSG00000115525.17	ST3GAL5	-1.62812	-0.227450374144606	0.1035	0.0062629273750772		0.10350001106854	0.138491748446073	mashr_Whole_Blood	1	NO
ENSG00000213906.9	LTB4R2	-1.62786	-0.210023937287311	0.103555	0.0185739222069161		0.027409995826769	0.554621485572308	mashr_Whole_Blood	1	NO
ENSG00000185745.9	IFIT1	-1.62765	-0.270912656679992	0.1036	0.00495286265923016		0.103600001122236	0.122548722554578	mashr_Whole_Blood	1	NO
ENSG00000160213.6	CSTB	1.62746	0.0344054844154594	0.103639	0.286558746461898		0.0512900008503347	0.452180971854204	mashr_Whole_Blood	1	NO
ENSG00000085415.15	SEH1L	-1.62701	-0.156312216280142	0.103735	0.0156589614969759		0.00164100033204118	0.33175313936001	mashr_Whole_Blood	1	NO
ENSG00000223891.5	OSER1-AS1	-1.62692	-0.16061960130762	0.103754	0.0125887659988765		0.152299987065716	0.218886520227139	mashr_Whole_Blood	1	NO
ENSG00000164342.12	TLR3	-1.62683	-0.123456237613691	0.103774	0.0247881129960077		0.129499993358332	0.280486928241851	mashr_Whole_Blood	1	NO
ENSG00000103018.16	CYB5B	1.6267	0.236239577258735	0.1038	0.00645562319370385		0.103800008905305	0.114290756499403	mashr_Whole_Blood	1	NO
ENSG00000151136.14	BTBD11	1.62623	0.221044818216805	0.1039	0.00833781244522365		0.103900001047589	0.121242380690933	mashr_Whole_Blood	1	NO
ENSG00000230733.2	AC092171.4	-1.62604	-0.447414275881534	0.103941	0.00199743466597788		0.100699997715192	0.0684865300908264	mashr_Whole_Blood	1	NO
ENSG00000198879.11	SFMBT2	1.62576	0.13922260687529	0.104	0.0196225691207857		0.10399999360349	0.221228439053647	mashr_Whole_Blood	1	NO
ENSG00000112941.13	PAPD7	-1.62568	-0.263687602858624	0.104018	0.00461756441449517		0.0619800064270057	0.186380741791552	mashr_Whole_Blood	1	NO
ENSG00000126214.21	KLC1	1.62436	19.0165535299894	0.1043	1.0536025208891e-06		0.104299997798817	0.00153024573848825	mashr_Whole_Blood	1	NO
ENSG00000276073.1	RP5-1125A11.7	-1.62389	-0.1085230058556	0.1044	0.0327959563081526		0.104399990646953	0.256166881674752	mashr_Whole_Blood	1	NO
ENSG00000228265.5	RALY-AS1	-1.62389	-0.274378003132245	0.1044	0.00513056678932861		0.104399990646953	0.101320075525883	mashr_Whole_Blood	1	NO
ENSG00000143365.17	RORC	1.62389	1.16012678615795	0.1044	0.00025999931918509		0.104399990646953	0.0536148296394317	mashr_Whole_Blood	1	NO
ENSG00000122299.11	ZC3H7A	-1.62342	-0.189919814509629	0.1045	0.00928273715094166		0.104500008683749	0.29012244005328	mashr_Whole_Blood	1	NO
ENSG00000175224.16	ATG13	-1.62248	-0.436630129905268	0.1047	0.00209967261566556		0.104699992478539	0.0858850487668729	mashr_Whole_Blood	1	NO
ENSG00000172340.14	SUCLG2	-1.62227	-0.0657751904323896	0.104746	0.0872801211402716		0.00830099940284258	0.177769674216958	mashr_Whole_Blood	1	NO
ENSG00000137504.13	CREBZF	1.62202	6.89322243749403	0.1048	7.03081554584509e-06		0.104800008930551	0.00787730274082672	mashr_Whole_Blood	1	NO
ENSG00000188710.2	QRFP	-1.62187	-0.154575531827985	0.104832	0.0160086639914565		0.0750399973357344	0.247304408227601	mashr_Whole_Blood	1	NO
ENSG00000258181.1	RP11-493L12.4	-1.62108	-0.0547827492081359	0.105	0.131709906371161		0.104999988194071	0.545792250885421	mashr_Whole_Blood	1	NO
ENSG00000174903.15	RAB1B	-1.62108	-0.863199123299984	0.105	0.00058018869559158		0.104999988194071	0.0414736287765651	mashr_Whole_Blood	1	NO
ENSG00000100603.13	SNW1	1.62103	0.120310424347322	0.105012	0.0237872682428822		0.101299997622466	0.305040275727361	mashr_Whole_Blood	1	NO
ENSG00000164032.11	H2AFZ	1.62062	0.28683353257215	0.105099	0.00438650031142819		0.0663600066466766	0.0583111166627331	mashr_Whole_Blood	1	NO
ENSG00000166133.17	RPUSD2	1.62062	3.01726482886997	0.1051	4.22062645999659e-05		0.105100001815409	0.017433007370354	mashr_Whole_Blood	1	NO
ENSG00000167264.17	DUS2	-1.62024	-0.0552122603029093	0.105182	0.0955185135777467		0.000145600016705	0.612595311782529	mashr_Whole_Blood	1	NO
ENSG00000009335.17	UBE3C	1.6197	0.815078236116639	0.105297	0.00085383113042044		0.102099989413814	0.136273930202771	mashr_Whole_Blood	1	NO
ENSG00000115053.15	NCL	-1.61966	-1.15703144483908	0.105305	0.00035916904268145		0.014760001400674	0.0276435005346751	mashr_Whole_Blood	1	NO
ENSG00000154328.15	NEIL2	-1.61962	-0.0764854755017024	0.105314	0.0602427422594274		0.00342900062410744	0.312836287241171	mashr_Whole_Blood	1	NO
ENSG00000130363.11	RSPH3	-1.61957	-0.0826381793619104	0.105325	0.0594586819650125		0.0259599921584134	1.03354632670172	mashr_Whole_Blood	1	NO
ENSG00000197702.11	PARVA	-1.61922	-7.75547140806989	0.1054	9.69211559525657e-06		0.105400009238798	0.0123009930641653	mashr_Whole_Blood	1	NO
ENSG00000143093.14	STRIP1	1.61922	0.201074908240458	0.1054	0.00892154687693367		0.105400009238798	0.135770296945022	mashr_Whole_Blood	1	NO
ENSG00000204677.10	FAM153C	1.61866	0.0569796617352689	0.105521	0.119086037570045		0.0590199957997394	0.489045390923181	mashr_Whole_Blood	1	NO
ENSG00000072682.18	P4HA2	1.61864	0.173442812235573	0.105525	0.00999225081525115		0.00012340001126594	0.129526776704006	mashr_Whole_Blood	1	NO
ENSG00000176809.10	LRRC37A3	1.61829	0.727328009537735	0.1056	0.0006721981263895		0.105599997677071	0.120715824014261	mashr_Whole_Blood	1	NO
ENSG00000182004.12	SNRPE	-1.61736	-0.251200996721951	0.1058	0.0045712997135859		0.105800004151443	0.147292409197542	mashr_Whole_Blood	1	NO
ENSG00000166145.14	SPINT1	-1.61728	-0.125999473120927	0.105819	0.0185204633976672		0.00344500086946108	0.384638678116148	mashr_Whole_Blood	1	NO
ENSG00000118965.14	WDR35	1.6169	0.799813415996156	0.1059	0.00055855998527824		0.105900004190263	0.0850198291751671	mashr_Whole_Blood	1	NO
ENSG00000116016.13	EPAS1	-1.61644	-0.240182896421244	0.106	0.00600777975840596		0.106000001911754	0.111165284447117	mashr_Whole_Blood	1	NO
ENSG00000184117.11	NIPSNAP1	1.61644	0.6083191677429	0.106	0.00559158102337004		0.106000001911754	0.10685180320912	mashr_Whole_Blood	1	NO
ENSG00000205221.12	VIT	1.61636	0.113095657989763	0.106017	0.0264621252472993		0.130900005120453	0.208265597550879	mashr_Whole_Blood	1	NO
ENSG00000081148.11	IMPG2	-1.61597	-0.390601433629359	0.1061	0.00264363697230873		0.106099997177063	0.243726704009835	mashr_Whole_Blood	1	NO
ENSG00000183044.11	ABAT	1.61589	0.172018271522986	0.106117	0.0709530032572356		0.120599986382761	0.24426245303358	mashr_Whole_Blood	1	NO
ENSG00000116774.11	OLFML3	-1.61573	-1.52251324055721	0.106154	0.00026717185899222		0.109700007568233	0.0420803165348937	mashr_Whole_Blood	1	NO
ENSG00000179820.15	MYADM	-1.61551	-0.724537795692516	0.1062	0.0011099008851369		0.106199989847303	0.212825336258152	mashr_Whole_Blood	1	NO
ENSG00000100429.17	HDAC10	-1.6146	-0.0867634629057666	0.106398	0.0554256385680324		0.0836499961659877	0.354125919327288	mashr_Whole_Blood	1	NO
ENSG00000167768.4	KRT1	1.61455	0.0769159870621212	0.106408	0.0617282655218526		0.0951799969163402	0.337345073257155	mashr_Whole_Blood	1	NO
ENSG00000260923.6	LINC02193	-1.61413	-1.94937714934643	0.1065	7.66691124994277e-05		0.106500002602215	0.0140044731770622	mashr_Whole_Blood	1	NO
ENSG00000184897.5	H1FX	1.61413	1.19325401348996	0.1065	0.00086552764038833		0.106500002602215	0.0646970377867912	mashr_Whole_Blood	1	NO
ENSG00000115464.14	USP34	1.6132	1.4937391252809	0.1067	0.00022091345083642		0.10669998708054	0.0288537665450084	mashr_Whole_Blood	1	NO
ENSG00000122335.13	SERAC1	1.61237	0.0752286709465767	0.106882	0.0594536846260352		0.0626899972536879	0.392579627118647	mashr_Whole_Blood	1	NO
ENSG00000102802.9	MEDAG	1.61228	4.42963949078964	0.1069	6.87133048638255e-05		0.106900009777272	0.0549028878096458	mashr_Whole_Blood	1	NO
ENSG00000105996.6	HOXA2	-1.61014	-0.064432248405666	0.107366	0.0877643412339438		0.1022999947759	0.42092065333031	mashr_Whole_Blood	1	NO
ENSG00000254281.1	KB-1507C5.4	-1.60999	-1.0604539390789	0.1074	0.00036517715763699		0.107399987201023	0.0319674421969193	mashr_Whole_Blood	1	NO
ENSG00000131941.7	RHPN2	-1.60953	-0.28855977846158	0.1075	0.00497904142675874		0.107500011864249	0.106736982417322	mashr_Whole_Blood	1	NO
ENSG00000243927.5	MRPS6	1.60953	0.20875200117609	0.1075	0.00756675106517694		0.107500011864249	0.199758564061978	mashr_Whole_Blood	1	NO
ENSG00000112715.21	VEGFA	1.60953	0.497541302800828	0.1075	0.00163192902060865		0.107500011864249	0.0633113267635789	mashr_Whole_Blood	1	NO
ENSG00000136213.9	CHST12	1.60753	0.415460747191927	0.107937	0.00326388817890656		0.109899988163104	0.245521142852477	mashr_Whole_Blood	1	NO
ENSG00000196584.2	XRCC2	-1.60725	-0.10921378079255	0.108	0.0267526370907905		0.107999987556771	0.289340775227108	mashr_Whole_Blood	1	NO
ENSG00000144840.8	RABL3	1.60716	0.22612307549598	0.10802	0.00592922781060955		0.14369998517541	0.221256618550246	mashr_Whole_Blood	1	NO
ENSG00000233927.4	RPS28	1.60679	0.217921285889873	0.1081	0.00712223246983355		0.108100009664123	0.121603540892246	mashr_Whole_Blood	1	NO
ENSG00000123992.18	DNPEP	-1.60635	-0.225782886617589	0.108196	0.0111516204287097		0.117100000517532	0.65193631889583	mashr_Whole_Blood	1	NO
ENSG00000105717.13	PBX4	-1.60611	-0.272278744419231	0.108249	0.00519837638026695		0.043309992494797	0.100722019596568	mashr_Whole_Blood	1	NO
ENSG00000127804.12	METTL16	1.60543	0.212761176278584	0.1084	0.00826783275092076		0.108399991638016	0.143823231922412	mashr_Whole_Blood	1	NO
ENSG00000147535.16	PLPP5	1.60529	0.916737512314114	0.10843	0.00045998247160147		0.112299993255534	0.0352689021645271	mashr_Whole_Blood	1	NO
ENSG00000092439.13	TRPM7	1.60517	0.667896254908576	0.108457	0.00204656544971918		0.104500008683749	0.188075098392367	mashr_Whole_Blood	1	NO
ENSG00000269220.1	LINC00528	1.60494	0.278633479464373	0.108507	0.00494102965846281		0.186399993168105	0.152828064866469	mashr_Whole_Blood	1	NO
ENSG00000073614.12	KDM5A	1.6049	0.0825369383161867	0.108516	0.0434693019940542		0.137700012800308	0.378745880268916	mashr_Whole_Blood	1	NO
ENSG00000272716.1	RP11-563N4.1	-1.60406	-0.180723330302473	0.1087	0.0110777040428508		0.108700001400095	0.152166297256551	mashr_Whole_Blood	1	NO
ENSG00000074370.17	ATP2A3	1.60393	0.220221987899203	0.108729	0.00855497039546633		0.0227199945768168	0.125424664133459	mashr_Whole_Blood	1	NO
ENSG00000141469.16	SLC14A1	-1.60361	-0.234657391019424	0.1088	0.00535841205102617		0.108800010266818	0.141909018315317	mashr_Whole_Blood	1	NO
ENSG00000103091.14	WDR59	-1.60355	-0.94417927005983	0.108813	0.00033941732708911		0.0715200071008241	0.0283896331831875	mashr_Whole_Blood	1	NO
ENSG00000169991.10	IFFO2	1.60297	0.231028282860835	0.10894	0.00645472331523217		0.0534100033811489	0.0675776530510557	mashr_Whole_Blood	1	NO
ENSG00000269893.6	SNHG8	1.60289	0.306053575081372	0.108959	0.00400736615261087		0.251199983039639	0.116462785577249	mashr_Whole_Blood	1	NO
ENSG00000197562.9	RAB40C	-1.60267	-0.124376223426448	0.109007	0.0274532292906394		0.00685600035936439	0.155758977569064	mashr_Whole_Blood	1	NO
ENSG00000103534.16	TMC5	-1.60172	-0.068177909432817	0.109218	0.0861681015376281		0.0393200011093531	0.41142450439166	mashr_Whole_Blood	1	NO
ENSG00000166803.11	PCLAF	1.60135	0.856866658575263	0.1093	0.00034749837014328		0.109300012101315	0.0853108231816902	mashr_Whole_Blood	1	NO
ENSG00000146830.9	GIGYF1	-1.6012	-0.101499107875547	0.109333	0.0291811821074774		0.08624999282507	0.292929552433055	mashr_Whole_Blood	1	NO
ENSG00000231435.1	AC011747.3	-1.6009	-0.130848336743332	0.1094	0.0176992622840784		0.109400008324723	0.219337904587179	mashr_Whole_Blood	1	NO
ENSG00000152382.5	TADA1	-1.6009	-0.209195922709645	0.1094	0.00801061034514379		0.109400008324723	0.127153529836811	mashr_Whole_Blood	1	NO
ENSG00000111364.15	DDX55	1.60086	0.0930009635691094	0.109408	0.0475787291631934		0.0105500030042311	0.423090758681111	mashr_Whole_Blood	1	NO
ENSG00000273061.1	CDC37L1-AS1	1.60044	0.0767636702361743	0.109501	0.0542347818314849		0.060719993132643	0.438362153541764	mashr_Whole_Blood	1	NO
ENSG00000171786.5	NHLH1	1.59999	7.44400100416323	0.1096	5.52947193002878e-06		0.109600006179039	0.00503761350636939	mashr_Whole_Blood	1	NO
ENSG00000272092.1	RP11-350N15.5	1.5996	0.122103071453519	0.109686	0.0249623467116653		0.0932000024399372	0.255479907333221	mashr_Whole_Blood	1	NO
ENSG00000001630.15	CYP51A1	1.59954	0.291572002948525	0.1097	0.00418702387305932		0.109700007568233	0.0932874203453684	mashr_Whole_Blood	1	NO
ENSG00000102882.11	MAPK3	1.59954	0.141569904608672	0.1097	0.0183338537020666		0.109700007568233	0.188599406588598	mashr_Whole_Blood	1	NO
ENSG00000145569.5	FAM105A	1.59909	19.9595148065936	0.1098	1.14172877238422e-06		0.109800001609587	0.00237480722649338	mashr_Whole_Blood	1	NO
ENSG00000130487.5	KLHDC7B	-1.59908	-0.0638039527729117	0.109804	0.0785116651764548		0.0565699953412154	0.351659334223863	mashr_Whole_Blood	1	NO
ENSG00000140612.13	SEC11A	1.59872	0.580621472642422	0.109882	0.00087229190270632		0.116199988356001	0.0544853157723067	mashr_Whole_Blood	1	NO
ENSG00000113811.10	SELENOK	1.59819	0.37171404117087	0.11	0.00323599525571555		0.109999993610868	0.132628834371467	mashr_Whole_Blood	1	NO
ENSG00000136478.7	TEX2	1.59811	0.256170093996759	0.110018	0.00500676156978964		0.0729499989121088	0.132955176867294	mashr_Whole_Blood	1	NO
ENSG00000121057.12	AKAP1	1.59729	0.417004523638321	0.1102	0.00161622467016609		0.110200007737109	0.108871720632404	mashr_Whole_Blood	1	NO
ENSG00000155252.13	PI4K2A	1.59685	0.834190193616777	0.1103	0.00027934416373789		0.110299989594241	0.125870575803288	mashr_Whole_Blood	1	NO
ENSG00000179909.15	ZNF154	1.5964	0.354816299007596	0.1104	0.00255023896116304		0.0548699972718402	0.302384936700074	mashr_Whole_Blood	1	NO
ENSG00000271736.1	RP11-85G21.3	1.5964	0.16470064609491	0.1104	0.0112651183409959		0.110399989899535	0.226471485597607	mashr_Whole_Blood	1	NO
ENSG00000006451.7	RALA	1.59595	0.522565933870222	0.1105	0.00151969776979529		0.110500008569932	0.0930026181386513	mashr_Whole_Blood	1	NO
ENSG00000142208.15	AKT1	1.59505	0.227837719874665	0.1107	0.00638085606968347		0.110699994052176	0.119822126094915	mashr_Whole_Blood	1	NO
ENSG00000100647.7	SUSD6	-1.59505	-0.247816103900339	0.1107	0.00319415675567463		0.110699994052176	0.271975868150624	mashr_Whole_Blood	1	NO
ENSG00000114019.14	AMOTL2	-1.59461	-0.393077595065523	0.1108	0.00211131391826238		0.110799987219906	0.0674167144926759	mashr_Whole_Blood	1	NO
ENSG00000179981.9	TSHZ1	-1.59416	-0.326057322197768	0.1109	0.00300702331128443		0.110899998305966	0.0806606636609986	mashr_Whole_Blood	1	NO
ENSG00000271327.1	RP11-1109F11.3	1.59416	73.327146477298	0.1109	7.36663964971627e-08		0.110899998305966	0.00079779457963922	mashr_Whole_Blood	1	NO
ENSG00000157540.19	DYRK1A	1.59372	0.523957870322223	0.110999	0.00109454036152872		0.00060479993350087	0.0519432022490305	mashr_Whole_Blood	1	NO
ENSG00000116062.14	MSH6	-1.59362	-0.0611464198747788	0.111022	0.0908498652719595		0.108700001400095	0.311153700881467	mashr_Whole_Blood	1	NO
ENSG00000176681.14	LRRC37A	-1.59359	-0.0801153757495626	0.111029	0.300750423902989		0.0936700070511029	0.718884980094293	mashr_Whole_Blood	1	NO
ENSG00000274641.1	HIST1H2BO	-1.59327	-1.87276963330198	0.1111	0.00015651006266951		0.111099993705886	0.0361496677413733	mashr_Whole_Blood	1	NO
ENSG00000112699.10	GMDS	-1.59315	-0.158074112956956	0.111127	0.0297983393741833		0.131100013835301	1.02243171167042	mashr_Whole_Blood	1	NO
ENSG00000196284.15	SUPT3H	-1.593	-0.127154098024431	0.111159	0.0226581248652393		0.144999988679753	0.367566984674843	mashr_Whole_Blood	1	NO
ENSG00000004809.13	SLC22A16	-1.59282	-0.0669330007462923	0.1112	0.0640726039605497		0.11120000448946	1.17430862390185	mashr_Whole_Blood	1	NO
ENSG00000274021.1	RP11-823E8.3	1.59193	2.90411304875672	0.1114	4.6804318004794e-05		0.11139999813531	0.0201094100055787	mashr_Whole_Blood	1	NO
ENSG00000166326.6	TRIM44	1.59153	1.2639704882468	0.11149	0.00020415037267177		0.11459999543471	0.0224072657920472	mashr_Whole_Blood	1	NO
ENSG00000095485.16	CWF19L1	-1.59149	-0.125415318043722	0.1115	0.0228759725318081		0.111500007524099	0.221663513146843	mashr_Whole_Blood	1	NO
ENSG00000087258.14	GNAO1	-1.59149	-1.21085746222863	0.1115	0.00011884601125826		0.111500007524099	0.0572321698975623	mashr_Whole_Blood	1	NO
ENSG00000198805.11	PNP	1.59105	0.12616868676046	0.111599	0.0238511208633215		0.180500017982734	0.217012396001433	mashr_Whole_Blood	1	NO
ENSG00000183955.12	KMT5A	1.59104	0.122989548265811	0.1116	0.0238573372826935		0.11160000726933	0.236605471036512	mashr_Whole_Blood	1	NO
ENSG00000120458.10	MSANTD2	-1.59104	-32.167995438904	0.1116	6.87324069193421e-07		0.11160000726933	0.0040039796773979	mashr_Whole_Blood	1	NO
ENSG00000121905.9	HPCA	-1.5906	-0.634581036303102	0.1117	0.00067841842026644		0.111699997230557	0.088089616301266	mashr_Whole_Blood	1	NO
ENSG00000203705.10	TATDN3	1.59003	0.195654829944772	0.111827	0.0106733495440948		0.140699984905006	0.195942032493262	mashr_Whole_Blood	1	NO
ENSG00000099999.14	RNF215	1.58991	0.13572561560636	0.111856	0.0176812697785319		0.00592500144937598	0.147392293982686	mashr_Whole_Blood	1	NO
ENSG00000164466.12	SFXN1	-1.58971	-0.24531381685184	0.1119	0.00637517347045963		0.111900001005384	0.158572397181746	mashr_Whole_Blood	1	NO
ENSG00000188822.7	CNR2	1.58886	0.197955637281172	0.112093	0.00818004161611391		0.177200011220633	0.125173775388289	mashr_Whole_Blood	1	NO
ENSG00000160685.13	ZBTB7B	-1.58838	-0.845168474166548	0.1122	0.00057470423448219		0.112200010879442	0.0681520924651165	mashr_Whole_Blood	1	NO
ENSG00000106004.4	HOXA5	-1.58767	-0.177135215886589	0.112361	0.011910747180694		0.1173000129946	0.15055200847236	mashr_Whole_Blood	1	NO
ENSG00000259719.5	RP11-930O11.1	1.58617	0.543249572291084	0.1127	0.00120260333702977		0.112700003676285	0.0666360395781468	mashr_Whole_Blood	1	NO
ENSG00000140543.14	DET1	-1.58573	-0.24856071507013	0.1128	0.00523546909387787		0.112800012479177	0.108223055249943	mashr_Whole_Blood	1	NO
ENSG00000205853.10	RFPL3S	-1.58529	-0.118881713216942	0.1129	0.0267308449164642		0.112900010000291	0.510591564988898	mashr_Whole_Blood	1	NO
ENSG00000118307.18	CASC1	-1.58477	-0.17957585498248	0.113019	0.0101278695580601		0.103300008762791	0.131199922102717	mashr_Whole_Blood	1	NO
ENSG00000223768.1	LINC00205	1.58433	0.106904388741923	0.113118	0.031995626377571		0.0555099939430605	0.155716211304525	mashr_Whole_Blood	1	NO
ENSG00000135637.13	CCDC142	1.58397	0.512086782193272	0.1132	0.00132489313049146		0.113199987723663	0.0724486577081728	mashr_Whole_Blood	1	NO
ENSG00000115282.19	TTC31	-1.58397	-0.865603802952287	0.1132	0.00046369207024571		0.113199987723663	0.0428602553194247	mashr_Whole_Blood	1	NO
ENSG00000171643.13	S100Z	1.58353	0.40910550841372	0.1133	0.00270850473290343		0.113299993043814	0.12050681055642	mashr_Whole_Blood	1	NO
ENSG00000143643.12	TTC13	-1.58309	-0.15805575367699	0.1134	0.0143321054253916		0.113399986453875	0.171458484550855	mashr_Whole_Blood	1	NO
ENSG00000166228.8	PCBD1	-1.58222	-0.325767901634215	0.1136	0.00281680357248385		0.113599991389453	0.1940031528059	mashr_Whole_Blood	1	NO
ENSG00000136731.12	UGGT1	1.58208	0.573399229032812	0.113632	0.00114088486557675		0.0375000051260258	0.0524119658274986	mashr_Whole_Blood	1	NO
ENSG00000109756.8	RAPGEF2	-1.58134	-0.270109600329064	0.1138	0.00494949538146958		0.113800001629859	0.0995892036685434	mashr_Whole_Blood	1	NO
ENSG00000137441.7	FGFBP2	-1.58118	-0.127066107641571	0.113837	0.0221622196866857		0.0490999989251773	0.103179429076071	mashr_Whole_Blood	1	NO
ENSG00000166348.18	USP54	-1.5809	-0.583757618719453	0.1139	0.00084087523388479		0.113899988012009	0.088564154611653	mashr_Whole_Blood	1	NO
ENSG00000139546.10	TARBP2	-1.58003	-0.305253704547634	0.1141	0.00363432785350413		0.114100004491905	0.0858302441859851	mashr_Whole_Blood	1	NO
ENSG00000148291.9	SURF2	1.57977	0.587041283088561	0.114159	0.00131592337572137		0.0863300100958374	0.100395732293805	mashr_Whole_Blood	1	NO
ENSG00000163867.16	ZMYM6	1.57829	1.1925481042816	0.1145	0.00025741272743315		0.114499990956082	0.063393669176592	mashr_Whole_Blood	1	NO
ENSG00000103044.10	HAS3	-1.57785	-48.7611007685342	0.1146	1.07141473139235e-06		0.11459999543471	0.00481941540072136	mashr_Whole_Blood	1	NO
ENSG00000104343.19	UBE2W	-1.57785	-0.685314903251154	0.1146	0.00072635884538519		0.11459999543471	0.0461101894181619	mashr_Whole_Blood	1	NO
ENSG00000281106.2	LINC00282	1.57737	0.144583018842192	0.114711	0.0140973800634365		0.0857799944206316	0.191605801786317	mashr_Whole_Blood	1	NO
ENSG00000276023.4	DUSP14	1.57694	0.0519802635331204	0.114809	0.130149957263738		0.0943399970652816	0.459809562868995	mashr_Whole_Blood	1	NO
ENSG00000196663.15	TECPR2	-1.57655	-0.992370798950304	0.1149	0.0002259170197869		0.114900009556049	0.0627789532560801	mashr_Whole_Blood	1	NO
ENSG00000267368.1	UPK3BL	-1.57606	-0.0431632662253159	0.115012	0.127808644639326		0.00435299962294642	0.603172254027443	mashr_Whole_Blood	1	NO
ENSG00000127995.16	CASD1	1.57568	0.882814911810115	0.1151	0.00081764541861414		0.115100004668973	0.0747608577030878	mashr_Whole_Blood	1	NO
ENSG00000133193.12	FAM104A	1.57568	0.214492721587641	0.1151	0.00680219514197149		0.115100004668973	0.121682450606305	mashr_Whole_Blood	1	NO
ENSG00000124444.15	ZNF576	-1.57568	-0.932532549436014	0.1151	0.00039923239885796		0.115100004668973	0.0692737213720523	mashr_Whole_Blood	1	NO
ENSG00000138964.16	PARVG	1.57524	0.309839280861349	0.1152	0.00445046336049078		0.115200008581548	0.121998733972389	mashr_Whole_Blood	1	NO
ENSG00000180423.4	HARBI1	1.57524	0.951282921829547	0.1152	0.00041604970229786		0.115200008581548	0.0380538735315238	mashr_Whole_Blood	1	NO
ENSG00000171747.8	LGALS4	1.57481	0.355965385076239	0.1153	0.00836645005842639		0.115299998243774	0.196367407985552	mashr_Whole_Blood	1	NO
ENSG00000155561.14	NUP205	1.57477	0.791458426936133	0.115311	0.00099648485113692		0.146500008116016	0.201711274730044	mashr_Whole_Blood	1	NO
ENSG00000138018.17	SELENOI	1.57395	0.658701210781006	0.1155	0.00092894809920799		0.115499989376371	0.0686198829760878	mashr_Whole_Blood	1	NO
ENSG00000126432.13	PRDX5	1.57386	0.0939284732406758	0.115519	0.0333447983887946		0.00078420007772898	0.289859818342208	mashr_Whole_Blood	1	NO
ENSG00000141522.11	ARHGDIA	1.57351	606.386250342342	0.1156	1.12842858852909e-09		0.115599990639391	0.00024143027635825	mashr_Whole_Blood	1	NO
ENSG00000176393.10	RNPEP	-1.57351	-0.065561713432384	0.115602	0.0800599043625965		0.193500005221186	0.533949371345222	mashr_Whole_Blood	1	NO
ENSG00000165895.17	ARHGAP42	-1.57336	-0.923626765694335	0.115636	0.00185112709790161		0.0544699927762389	0.210651250185821	mashr_Whole_Blood	1	NO
ENSG00000112685.13	EXOC2	-1.57327	-0.042703837194268	0.115657	0.22259079998451		0.00811499810183678	0.450188916880118	mashr_Whole_Blood	1	NO
ENSG00000196517.11	SLC6A9	1.57255	4.56208688349829	0.115823	1.70477618626e-05		0.0965899909954059	0.0113612314891232	mashr_Whole_Blood	1	NO
ENSG00000130598.15	TNNI2	-1.57229	-0.24282541133913	0.115883	0.00974620235250402		0.0888499991822301	0.178724874075293	mashr_Whole_Blood	1	NO
ENSG00000188282.12	RUFY4	-1.57205	-0.0885311810270876	0.11594	0.0407872434723581		0.0701200039065886	0.271159593031151	mashr_Whole_Blood	1	NO
ENSG00000173456.4	RNF26	-1.57179	-0.95264557776235	0.116	0.00100166287120205		0.11600001281204	0.189472353846404	mashr_Whole_Blood	1	NO
ENSG00000004660.14	CAMKK1	-1.5707	-0.177290461422867	0.116252	0.00997458688692416		0.113599991389453	0.178750231648552	mashr_Whole_Blood	1	NO
ENSG00000204516.9	MICB	-1.57045	-0.11216700322234	0.116311	0.0414621677999258		1.95099928485642e-08	0.801780267386291	mashr_Whole_Blood	1	NO
ENSG00000128159.11	TUBGCP6	1.57006	0.305205925141864	0.1164	0.00378111818561127		0.116400012845862	0.0864989760199737	mashr_Whole_Blood	1	NO
ENSG00000103489.11	XYLT1	-1.57006	-0.194783551868406	0.1164	0.0150961353650301		0.116400012845862	0.20843649071267	mashr_Whole_Blood	1	NO
ENSG00000254827.5	SLC22A18AS	1.56964	0.0608798449481536	0.1165	0.0953346498681933		0.116499987733851	0.445139110046664	mashr_Whole_Blood	1	NO
ENSG00000173801.16	JUP	1.56964	0.0337506044502971	0.1165	0.34495994922737		0.116499987733851	1.35997564332795	mashr_Whole_Blood	1	NO
ENSG00000149743.13	TRPT1	-1.56869	-0.314643161270345	0.116721	0.00386330323167264		0.105400009238798	0.156099056003494	mashr_Whole_Blood	1	NO
ENSG00000166529.14	ZSCAN21	1.56749	0.0981887558911829	0.117	0.0370250390092256		0.117000011215001	0.266832996937409	mashr_Whole_Blood	1	NO
ENSG00000180881.19	CAPS2	1.56706	0.10387425473159	0.1171	0.0319891773825362		0.117100000517532	0.256078852923992	mashr_Whole_Blood	1	NO
ENSG00000180376.16	CCDC66	-1.56666	-0.082043738372981	0.117195	0.0434257299408652		0.113700002708702	0.453743993968257	mashr_Whole_Blood	1	NO
ENSG00000074621.13	SLC24A1	1.56664	0.583909634783451	0.1172	0.00130386375372911		0.117200001139216	0.113544966636127	mashr_Whole_Blood	1	NO
ENSG00000138614.14	INTS14	1.56664	0.367359444068027	0.1172	0.00329413259933886		0.117200001139216	0.180477189495427	mashr_Whole_Blood	1	NO
ENSG00000172469.15	MANEA	1.56626	0.049172410420405	0.117287	0.131724656467686		0.0840500007729386	0.319383835091	mashr_Whole_Blood	1	NO
ENSG00000141519.14	CCDC40	-1.56621	-0.0637838855007616	0.1173	0.0713093410796872		0.1173000129946	1.05512543601936	mashr_Whole_Blood	1	NO
ENSG00000105997.22	HOXA3	-1.56621	-0.124939292359609	0.1173	0.0230652271227105		0.1173000129946	0.211302621468462	mashr_Whole_Blood	1	NO
ENSG00000173852.14	DPY19L1	1.56592	0.124404385646098	0.117367	0.0524785387269463		0.0458800037230557	0.2763802126526	mashr_Whole_Blood	1	NO
ENSG00000274902.1	RP1-197B17.4	1.56538	0.0799247451443485	0.117494	0.0422632197618059		0.118099997119814	0.535007834819209	mashr_Whole_Blood	1	NO
ENSG00000112297.14	AIM1	1.56535	0.265057581205276	0.1175	0.00527533009165974		0.117499986255895	0.112051124381908	mashr_Whole_Blood	1	NO
ENSG00000143977.13	SNRPG	-1.56535	-1.7233948646475	0.1175	9.07319331415969e-05		0.117499986255895	0.0264594034341206	mashr_Whole_Blood	1	NO
ENSG00000145016.15	RUBCN	1.56535	0.388705477514427	0.1175	0.00272226091340711		0.117499986255895	0.135320964181802	mashr_Whole_Blood	1	NO
ENSG00000163703.17	CRELD1	1.56506	0.165569882047276	0.11757	0.00895255496920938		0.0211900017256248	0.177325883123884	mashr_Whole_Blood	1	NO
ENSG00000006047.12	YBX2	-1.56501	-0.0990824643251696	0.11758	0.0292587960709739		0.184199981332247	0.28890800422033	mashr_Whole_Blood	1	NO
ENSG00000183020.13	AP2A2	-1.56482	-0.351520227654743	0.117626	0.00236036295054874		0.20960000058093	0.10323646574878	mashr_Whole_Blood	1	NO
ENSG00000165678.20	GHITM	-1.56432	-0.172197017686058	0.117743	0.0148279162604138		0.0770099975872078	0.256120777680528	mashr_Whole_Blood	1	NO
ENSG00000170903.10	MSANTD4	1.56407	0.940078478071306	0.1178	0.00126450079121042		0.117800013846498	0.0666965593432553	mashr_Whole_Blood	1	NO
ENSG00000221944.6	TIGD1	-1.56365	-0.127907294315383	0.1179	0.0216463143330767		0.117900007126086	0.250181197024598	mashr_Whole_Blood	1	NO
ENSG00000158022.6	TRIM63	1.56365	0.70260249339813	0.1179	0.0007156650178613		0.117900007126086	0.0498147961740398	mashr_Whole_Blood	1	NO
ENSG00000225973.3	PIGBOS1	-1.56322	-0.170495382357225	0.118	0.0113018865505906		0.118000010928443	0.160708164767718	mashr_Whole_Blood	1	NO
ENSG00000097007.17	ABL1	-1.56297	-0.408161323830928	0.118059	0.00202273752305623		0.116400012845862	0.0935817160509018	mashr_Whole_Blood	1	NO
ENSG00000187049.9	TMEM216	1.5626	0.237005321036384	0.118146	0.00640229730738172		0.0705100073011847	0.148230029495083	mashr_Whole_Blood	1	NO
ENSG00000153317.14	ASAP1	1.56199	0.113799743703521	0.118291	0.0240903955009067		0.155699995430717	0.243790638543573	mashr_Whole_Blood	1	NO
ENSG00000143520.6	FLG2	-1.56195	-2.18800276427286	0.1183	6.97982243059117e-05		0.118300000359148	0.0159963234834539	mashr_Whole_Blood	1	NO
ENSG00000125503.12	PPP1R12C	-1.5619	-0.281635944709004	0.118312	0.00403094565165992		0.126599993857176	0.0837949187700117	mashr_Whole_Blood	1	NO
ENSG00000148019.12	CEP78	1.56068	0.172708325624702	0.1186	0.0116848159986585		0.11859999664959	0.409360693783994	mashr_Whole_Blood	1	NO
ENSG00000169871.12	TRIM56	-1.56031	-0.370583161338698	0.118687	0.00285722767787054		0.0960399993762986	0.146893284381433	mashr_Whole_Blood	1	NO
ENSG00000143942.4	CHAC2	1.56025	0.745802518439263	0.118701	0.000627499471626		0.12810001077041	0.113640741470956	mashr_Whole_Blood	1	NO
ENSG00000186716.20	BCR	-1.56016	-0.071648756752055	0.118723	0.0656400456337328		0.00695399803282032	0.230159522155329	mashr_Whole_Blood	1	NO
ENSG00000100393.12	EP300	-1.55994	-0.662605769334367	0.118775	0.00078877144355174		0.0144799989717701	0.0388554791276469	mashr_Whole_Blood	1	NO
ENSG00000115998.7	C2orf42	1.55983	0.236306540794468	0.1188	0.00568668248444631		0.118799987202341	0.209473677002676	mashr_Whole_Blood	1	NO
ENSG00000162836.11	ACP6	-1.55983	-0.87038690727135	0.1188	0.00073805534850461		0.118799987202341	0.14212070398416	mashr_Whole_Blood	1	NO
ENSG00000070610.14	GBA2	-1.55983	-0.102248498600697	0.1188	0.0322950248626636		0.118799987202341	0.252326443449842	mashr_Whole_Blood	1	NO
ENSG00000278311.4	GGNBP2	1.55976	0.101167480116878	0.118817	0.0399082826127333		0.0151799991083759	0.144675053387748	mashr_Whole_Blood	1	NO
ENSG00000090372.14	STRN4	-1.55951	-0.278296126200639	0.118875	0.00384621749038434		0.0315899995370904	0.0800069090835462	mashr_Whole_Blood	1	NO
ENSG00000275111.4	ZNF2	1.55941	15.3521737618095	0.1189	2.87152953636471e-06		0.118899996980025	0.00637043336776776	mashr_Whole_Blood	1	NO
ENSG00000184545.10	DUSP8	-1.55941	-3.86496975196792	0.1189	2.23741145688747e-05		0.118899996980025	0.0130919523947726	mashr_Whole_Blood	1	NO
ENSG00000100519.11	PSMC6	-1.55939	-0.142678800928001	0.118905	0.0160021188502611		0.14369998517541	0.163392924298326	mashr_Whole_Blood	1	NO
ENSG00000109047.7	RCVRN	-1.55907	-0.113164931395048	0.118979	0.0267887847770642		0.235699990304345	0.262149504723496	mashr_Whole_Blood	1	NO
ENSG00000273355.1	RP11-672L10.6	-1.55893	-0.0422864119290062	0.119014	0.200913513614057		0.112600010747991	0.364481381813139	mashr_Whole_Blood	1	NO
ENSG00000244067.2	GSTA2	-1.55856	-13.2370371259083	0.1191	2.73487250546364e-06		0.119099988640085	0.00626273079175271	mashr_Whole_Blood	1	NO
ENSG00000143256.4	PFDN2	-1.55856	-25.2630678437719	0.1191	1.44435528567346e-06		0.119099988640085	0.00698648323677414	mashr_Whole_Blood	1	NO
ENSG00000127463.13	EMC1	-1.55712	-0.113594044208784	0.119442	0.0242877155064214		0.115899988333656	0.163687072757939	mashr_Whole_Blood	1	NO
ENSG00000273165.1	RP11-1057B6.1	1.55688	4.49685306398639	0.1195	1.74527069904536e-05		0.119499998472763	0.00974014480276836	mashr_Whole_Blood	1	NO
ENSG00000153815.16	CMIP	1.55688	0.279986785967444	0.1195	0.00326692267174953		0.119499998472763	0.11286246917265	mashr_Whole_Blood	1	NO
ENSG00000127837.9	AAMP	1.55645	0.919894244675366	0.1196	0.00040230245108399		0.119599988166844	0.0290250756046664	mashr_Whole_Blood	1	NO
ENSG00000100721.10	TCL1A	-1.55603	-0.228920452710299	0.1197	0.00667198618134134		0.119699986700166	0.150707372764373	mashr_Whole_Blood	1	NO
ENSG00000054965.10	FAM168A	1.55593	0.221222438734493	0.119726	0.00752780588300275		0.0811899912112789	0.0964148746781886	mashr_Whole_Blood	1	NO
ENSG00000180011.6	ZADH2	-1.55586	-0.0240830227252288	0.119741	0.531927562323347		0.110899998305966	0.562815832773393	mashr_Whole_Blood	1	NO
ENSG00000115840.13	SLC25A12	-1.55583	-0.322991663361085	0.119749	0.00399313504457788		0.0956800102043634	0.0916144895226449	mashr_Whole_Blood	1	NO
ENSG00000168101.14	NUDT16L1	-1.55561	-0.744215555937958	0.1198	0.00053123457512923		0.119799993986582	0.105480192363171	mashr_Whole_Blood	1	NO
ENSG00000198841.3	KTI12	1.55435	3.87772248477309	0.1201	2.27937399366184e-05		0.120100010663177	0.0256593916637184	mashr_Whole_Blood	1	NO
ENSG00000148344.10	PTGES	-1.55425	-0.137732876087249	0.120124	0.0246532693390377		0.0639599977488222	0.383026767827519	mashr_Whole_Blood	1	NO
ENSG00000139946.9	PELI2	-1.55358	-0.202094355226336	0.120285	0.00814219031822528		0.149400015887603	0.109442539608203	mashr_Whole_Blood	1	NO
ENSG00000198586.13	TLK1	-1.55352	-9.26994729367143	0.1203	3.36707332652523e-06		0.120299987957638	0.00963328023029482	mashr_Whole_Blood	1	NO
ENSG00000175084.11	DES	1.55352	4.10877376834274	0.1203	4.53709218965713e-05		0.120299987957638	0.0430298697295548	mashr_Whole_Blood	1	NO
ENSG00000181026.14	AEN	1.5534	0.103910248702031	0.120328	0.0187824117992175		0.0549099949609509	0.477555302819912	mashr_Whole_Blood	1	NO
ENSG00000138095.18	LRPPRC	-1.55268	-0.315383365986087	0.1205	0.00421370929880851		0.120499997898236	0.143000566497821	mashr_Whole_Blood	1	NO
ENSG00000143536.7	CRNN	-1.55268	-0.40064711287034	0.1205	0.00215119298810112		0.120499997898236	0.0863602878655898	mashr_Whole_Blood	1	NO
ENSG00000159685.10	CHCHD6	-1.55226	-0.445751599628482	0.1206	0.0014583549859728		0.120599986382761	0.0756026451236244	mashr_Whole_Blood	1	NO
ENSG00000128694.11	OSGEPL1	1.55101	0.368117275889705	0.1209	0.00219133930131012		0.120899998683564	0.0763343690732388	mashr_Whole_Blood	1	NO
ENSG00000075624.13	ACTB	-1.55101	-4.95566106715933	0.1209	1.6273859750996e-05		0.120899998683564	0.0168494170340555	mashr_Whole_Blood	1	NO
ENSG00000134256.12	CD101	1.55049	0.0610690787302405	0.121024	0.0781060093706557		0.0516999943086101	0.724699963972542	mashr_Whole_Blood	1	NO
ENSG00000095059.15	DHPS	1.54892	2.18776299037456	0.1214	0.00022080063654848		0.121399998194336	0.0704372460261871	mashr_Whole_Blood	1	NO
ENSG00000130158.13	DOCK6	-1.54856	-0.0678602527390671	0.121488	0.168165025949282		0.010919999265221	0.311454344315272	mashr_Whole_Blood	1	NO
ENSG00000124228.14	DDX27	-1.54851	-1.00402910228539	0.1215	0.00034149795463443		0.121499996887494	0.0310747964665385	mashr_Whole_Blood	1	NO
[truncated: 9,046 more rows]

## Sheet: Figre 1b
gene	gene_name	zscore	effect_size	pvalue	var_g	pred_perf_r2	best_gwas_p	largest_weight	tissue	pvalue.adj	diffexpressed	delabel
ENSG00000137310.11	TCF19	-14.4157	-0.758751944212309	4.12316e-47	0.0514223769688982		3.97901752912956e-42	0.529522106825854	mashr_Spleen	5.02159e-43	DOWN	TCF19
ENSG00000204310.12	AGPAT1	12.9712	3.64097843071764	1.78232e-38	0.00193338682423136		6.94198799359291e-51	0.0838697430982407	mashr_Spleen	2.17068e-34	UP	AGPAT1
ENSG00000184357.4	HIST1H1B	-8.2644	-26.2039697730236	1.404e-16	1.85878664372519e-05		1.4039965358904e-16	0.0109449065345532	mashr_Spleen	1.70993e-12	DOWN	HIST1H1B
ENSG00000204472.12	AIF1	8.24339	1.65457086680372	1.674e-16	0.004073786468199		1.67400037581711e-16	0.0866689985162247	mashr_Spleen	2.03877e-12	UP	AIF1
ENSG00000276368.1	HIST1H2AJ	-8.2183	-26.1066013884597	2.064e-16	1.85834024929737e-05		2.0640013307735e-16	0.0109435922259223	mashr_Spleen	2.51375e-12	DOWN	HIST1H2AJ
ENSG00000168071.21	CCDC88B	8.12159	0.74978728638335	4.60114e-16	0.0136226612849949		4.33000250693014e-17	0.154703129471706	mashr_Spleen	5.60373e-12	UP	CCDC88B
ENSG00000272221.1	XXbac-BPG181B23.7	7.8581	0.0989615940946606	3.9e-15	1.55286067240318		6.31798731138412e-27	1.18078793325896	mashr_Spleen	4.7498e-11	UP	XXbac-BPG181B23.7
ENSG00000137185.11	ZSCAN9	-7.84204	-0.357701476627712	4.43288e-15	0.0282857841539365		5.74199780611624e-15	0.595463755892362	mashr_Spleen	5.39881e-11	DOWN	ZSCAN9
ENSG00000138439.11	FAM117B	-7.68736	-0.400842128617981	1.502e-14	0.0466949400227101		1.50200044453681e-14	0.338038320640536	mashr_Spleen	1.82929e-10	DOWN	FAM117B
ENSG00000137338.5	PGBD1	7.14568	0.761905949798368	8.95499e-13	0.0144720620020143		8.95499354440618e-13	0.26696208377665	mashr_Spleen	1.09063e-08	UP	PGBD1
ENSG00000204314.10	PRRT1	-7.04625	-0.90067843367791	1.83802e-12	0.0113162526510518		1.34399887948265e-11	0.212929377347628	mashr_Spleen	2.23853e-08	DOWN	PRRT1
ENSG00000213722.8	DDAH2	6.9597	0.631602894986933	3.41e-12	0.0151759238491104		3.41000148686511e-12	0.279131082835913	mashr_Spleen	4.15304e-08	UP	DDAH2
ENSG00000237541.3	HLA-DQA2	6.5358	0.18532888885109	6.327e-11	0.222660298106407		6.32700242218802e-11	0.636705916338881	mashr_Spleen	7.70566e-07	UP	HLA-DQA2
ENSG00000228022.5	HCG20	-6.34241	-0.227567283903544	2.262e-10	0.142743506435934		2.26200329498139e-10	0.515451948926535	mashr_Spleen	2.75489e-06	DOWN	HCG20
ENSG00000112812.15	PRSS16	6.24686	0.282395803480416	4.188e-10	0.0939214250984499		2.38900028009461e-09	0.55250510886439	mashr_Spleen	5.10056e-06	UP	PRSS16
ENSG00000146109.4	ABT1	6.23252	0.470027811666998	4.59e-10	0.0113516924421909		4.59000398158983e-10	0.323597872773875	mashr_Spleen	5.59017e-06	UP	ABT1
ENSG00000115896.15	PLCL1	-6.14132	-0.185356032107929	8.18409e-10	0.136679943661882		5.38200742270433e-10	0.317205459313655	mashr_Spleen	9.9674e-06	DOWN	PLCL1
ENSG00000124635.8	HIST1H2BJ	-5.85497	-2.74221326446614	4.771e-09	0.00030771401530871		4.77100297920637e-09	0.0532781318992135	mashr_Spleen	5.8106e-05	DOWN	HIST1H2BJ
ENSG00000160185.14	UBASH3A	-5.70594	-0.189122077589972	1.157e-08	0.127029062129034		1.15699994723312e-08	0.54250673061261	mashr_Spleen	0.000140911	DOWN	UBASH3A
ENSG00000122378.13	FAM213A	-5.67524	-0.18856766900428	1.38497e-08	0.108016613421924		1.72699826644648e-10	0.272930861935113	mashr_Spleen	0.000168675	DOWN	FAM213A
ENSG00000204657.3	OR2H2	-5.67425	-0.702252023634955	1.393e-08	0.00991784366138346		1.39300193279885e-08	0.148664576941496	mashr_Spleen	0.000169654	DOWN
ENSG00000108219.14	TSPAN14	5.61656	0.625879995305623	1.948e-08	0.0101053774548739		1.94799871210684e-08	0.146353934759124	mashr_Spleen	0.000237247	UP
ENSG00000096433.10	ITPR3	-5.60105	-0.27141728184335	2.13054e-08	0.074575237476457		3.01599922525574e-08	0.229521816772801	mashr_Spleen	0.000259478	DOWN
ENSG00000204520.12	MICA	-5.48214	-0.166897566446586	4.202e-08	0.0966269723410798		4.20199998280115e-08	0.926316682091818	mashr_Spleen	0.000511762	DOWN
ENSG00000137288.9	UQCC2	5.4577	0.293408119591179	4.82353e-08	0.0543098183795722		1.89799932979612e-08	0.339067674733547	mashr_Spleen	0.000587457	UP
ENSG00000124508.16	BTN2A2	5.29432	0.203898251366803	1.19462e-07	0.0618289833002405		4.38501621119958e-16	0.414372415292066	mashr_Spleen	0.00145493	UP
ENSG00000143384.12	MCL1	-5.26777	-1.58767907806571	1.38087e-07	0.00155796485549831		2.3690007893228e-07	0.0578861171933954	mashr_Spleen	0.00168177	DOWN
ENSG00000197062.11	ZSCAN26	-5.17918	-0.208010237756064	2.22863e-07	0.0992143818918282		5.64999556525936e-13	0.349553000826928	mashr_Spleen	0.00271424	DOWN
ENSG00000123297.17	TSFM	5.10182	0.427315796882139	3.364e-07	0.0189056887908099		3.36400098185756e-07	0.20874491570599	mashr_Spleen	0.00409702	UP
ENSG00000135407.10	AVIL	-5.09875	-1.23616150885924	3.419e-07	0.00227434492139011		3.41900103503926e-07	0.0724015424833868	mashr_Spleen	0.004164	DOWN
ENSG00000123427.16	METTL21B	-5.06768	-0.127237646668857	4.027e-07	0.221440575930909		4.02699939969091e-07	0.714411201242762	mashr_Spleen	0.00490448	DOWN
ENSG00000213626.11	LBH	5.0637	0.520482620832618	4.112e-07	0.014288759818823		4.1120024662021e-07	0.213263604887389	mashr_Spleen	0.00500801	UP
ENSG00000257595.2	RP3-473L9.4	-5.04975	-0.575881571935177	4.424e-07	0.0102617034023976		4.42400022628353e-07	0.17104211143448	mashr_Spleen	0.00538799	DOWN
ENSG00000261839.1	RP1-265C24.8	5.04533	0.890110766290338	4.5273e-07	0.00491179323814824		6.4090029822168e-07	0.125341465492199	mashr_Spleen	0.0055138	UP
ENSG00000237651.6	C2orf74	4.99763	0.0382523081144061	5.80402e-07	2.39648079508966		4.69699975859591e-07	1.10589480557216	mashr_Spleen	0.00706871	UP
ENSG00000127952.16	STYXL1	-4.97704	-0.189205790128614	6.4564e-07	0.0733308540703132		6.43000062839714e-07	0.45662254003716	mashr_Spleen	0.00786325	DOWN
ENSG00000163795.13	ZNF513	4.97375	1.48873796192091	6.56699e-07	0.00166375320708186		6.56699497785735e-07	0.0810082117099981	mashr_Spleen	0.00799794	UP
ENSG00000189077.10	TMEM120A	4.93534	1.28277910106888	8.00099e-07	0.00156823780604007		8.00099121378505e-07	0.0714854178116801	mashr_Spleen	0.00974441	UP
ENSG00000256433.2	RP1-102E24.8	-4.83537	-0.223524767179811	1.329e-06	0.0586445060219277		1.32900073520595e-06	0.451404116300153	mashr_Spleen	0.0161859	DOWN
ENSG00000166908.17	PIP4K2C	4.79014	0.378407270233108	1.66663e-06	0.0184229267595527		2.2560020184474e-06	0.223918367747116	mashr_Spleen	0.0202978	UP
ENSG00000234745.10	HLA-B	4.77688	0.23168197476859	1.78037e-06	0.0510986702178189		1.99599974447686e-08	0.365288438019643	mashr_Spleen	0.0216831	UP
ENSG00000168961.16	LGALS9	-4.72212	-0.380223504406061	2.334e-06	0.0241662802831253		2.33400211609234e-06	0.24327796395568	mashr_Spleen	0.0284258	DOWN
ENSG00000173209.22	AHSA2	-4.70446	-0.104130470991158	2.54542e-06	0.287182139934092		2.32399842913033e-05	0.563109025986411	mashr_Spleen	0.0310007	DOWN
ENSG00000146701.11	MDH2	-4.67182	-0.336555848065752	2.98544e-06	0.0207187033076599		6.43000062839714e-07	0.134845948867992	mashr_Spleen	0.0363597	DOWN
ENSG00000081237.18	PTPRC	4.64755	14.701126159924	3.359e-06	7.78425680669707e-06		3.35899741970304e-06	0.0143526419476078	mashr_Spleen	0.0409092	UP
ENSG00000143387.12	CTSK	-4.60242	-0.242227276608317	4.17617e-06	0.0462770219044818		1.08699959584609e-06	0.307338346200039	mashr_Spleen	0.0508615	NO
ENSG00000111252.10	SH2B3	4.60064	5.04921972380537	4.212e-06	0.00011023456909842		4.21200005496991e-06	0.0190326437066941	mashr_Spleen	0.0512979	NO
ENSG00000072736.18	NFATC3	4.55259	23.8901737669648	5.299e-06	4.34195060774361e-06		5.2989987440658e-06	0.00444115647859852	mashr_Spleen	0.0645365	NO
ENSG00000186470.13	BTN3A2	-4.53472	-0.0622463374549492	5.76794e-06	1.40672611627063		1.23099938666292e-11	1.55805653466246	mashr_Spleen	0.0702477	NO
ENSG00000073605.18	GSDMB	4.51894	0.134435492744477	6.215e-06	0.150186769354714		6.21500109980648e-06	0.548218320143196	mashr_Spleen	0.0756925	NO
ENSG00000143437.20	ARNT	-4.51775	-0.373385385371234	6.25e-06	0.0199414508087945		6.24999961315774e-06	0.198990112926161	mashr_Spleen	0.0761187	NO
ENSG00000197272.2	IL27	-4.51707	-0.736260267670863	6.27e-06	0.00446392760236137		6.26999665261114e-06	0.104039296106962	mashr_Spleen	0.0763623	NO
ENSG00000143379.12	SETDB1	4.507	0.598337737727319	6.57501e-06	0.00778658153462091		6.57500522152e-06	0.12434448858699	mashr_Spleen	0.080077	NO
ENSG00000135454.13	B4GALNT1	-4.50013	-0.312934356482527	6.79124e-06	0.0248553161882258		9.16800263796374e-05	0.168343841882508	mashr_Spleen	0.0827105	NO
ENSG00000156232.7	WHAMM	-4.49908	-0.199045666672118	6.82479e-06	0.0652387381251139		1.89100177790696e-05	0.362990245230919	mashr_Spleen	0.0831191	NO
ENSG00000105401.8	CDC37	-4.46213	-1.66684917307116	8.115e-06	0.0014328753336672		8.11500254238549e-06	0.0610133188071351	mashr_Spleen	0.0988326	NO
ENSG00000182134.15	TDRKH	4.44751	0.180386544570698	8.687e-06	0.0924590498545964		8.68699686171107e-06	0.408012693935464	mashr_Spleen	0.105799	NO
ENSG00000198502.5	HLA-DRB5	-4.41653	-0.429975053576339	1.003e-05	0.213788410265045		1.00299915302193e-05	0.655852002702135	mashr_Spleen	0.122155	NO
ENSG00000103066.12	PLA2G15	4.37722	0.454283777703885	1.202e-05	0.0111188809607251		1.2019991667419e-05	0.238617369407054	mashr_Spleen	0.146391	NO
ENSG00000072818.11	ACAP1	-4.37448	-0.469028094565589	1.21725e-05	0.0153114296822866		4.49699846421702e-05	0.166040384464959	mashr_Spleen	0.148248	NO
ENSG00000234608.7	MAPKAPK5-AS1	-4.35926	-0.36499728365165	1.305e-05	0.0177215785884009		1.30500096733387e-05	0.266303351705945	mashr_Spleen	0.158936	NO
ENSG00000179958.8	DCTPP1	4.34013	2.23437651941432	1.424e-05	0.00052243248854176		1.4240008885401e-05	0.0345062702414227	mashr_Spleen	0.173429	NO
ENSG00000105397.13	TYK2	-4.32404	-0.381870742271548	1.532e-05	0.0169482426577406		1.53199864231732e-05	0.186712392721877	mashr_Spleen	0.186582	NO
ENSG00000115524.15	SF3B1	-4.32174	-0.477419958522842	1.548e-05	0.00949624434176284		1.54800091302266e-05	0.155209263201456	mashr_Spleen	0.188531	NO
ENSG00000111321.10	LTBR	4.29613	0.278782118013933	1.73808e-05	0.0336847198383639		1.60499938251032e-05	0.281821396947362	mashr_Spleen	0.211681	NO
ENSG00000159352.15	PSMD4	4.25141	0.914357318679607	2.12428e-05	0.0025708534188247		2.23799847107372e-05	0.0798648662548238	mashr_Spleen	0.258716	NO
ENSG00000127948.15	POR	4.22993	0.328981862706879	2.3376e-05	0.0192217439774609		1.04200111425209e-05	0.237056711378976	mashr_Spleen	0.284696	NO
ENSG00000149782.11	PLCB3	-4.22674	-0.724523711793396	2.37101e-05	0.00514759684275696		0.00079040007231469	0.105662846820489	mashr_Spleen	0.288766	NO
ENSG00000182810.6	DDX28	-4.17765	-6.16892290164268	2.94538e-05	5.4234124354894e-05		1.78900010401254e-05	0.015488522648834	mashr_Spleen	0.358718	NO
ENSG00000162594.15	IL23R	-4.17678	-1.33914093087205	2.95667e-05	0.00199225008334348		1.33900107068914e-21	0.156011168205307	mashr_Spleen	0.360093	NO
ENSG00000168803.14	ADAL	-4.17174	-0.0654842765035122	3.02278e-05	0.900798514109488		1.37599963262698e-07	1.03646056124097	mashr_Spleen	0.368145	NO
ENSG00000112584.13	FAM120B	4.16054	0.207717243895177	3.175e-05	0.0726247164208541		3.17499834423851e-05	0.571449908414445	mashr_Spleen	0.386683	NO
ENSG00000135506.15	OS9	4.14286	0.58924491725978	3.43e-05	0.00630292025962127		3.43000016822477e-05	0.121002316543642	mashr_Spleen	0.41774	NO
ENSG00000162927.13	PUS10	-4.14153	-0.17771607769945	3.45e-05	0.0797688372382046		3.45000268710999e-05	0.470975958301037	mashr_Spleen	0.420176	NO
ENSG00000260193.1	RP11-83N9.5	-4.13811	-0.144966647795545	3.50185e-05	0.113035546927896		1.45799913080504e-05	0.363970305047907	mashr_Spleen	0.42649	NO
ENSG00000175215.10	CTDSP2	4.1157	2.22155927839981	3.86e-05	0.00047337336211451		3.86000116666611e-05	0.0322296148908407	mashr_Spleen	0.47011	NO
ENSG00000160183.13	TMPRSS3	4.08706	0.185021777786039	4.36874e-05	0.0740760761841403		0.00074670010004742	0.290520960302056	mashr_Spleen	0.532069	NO
ENSG00000196407.11	THEM5	4.0465	0.433011897641746	5.199e-05	0.0105407763915066		5.19900316744243e-05	0.254727411881087	mashr_Spleen	0.633187	NO
ENSG00000112763.15	BTN2A1	4.03922	0.312165855239913	5.363e-05	0.0244662325651007		5.36300419571453e-05	0.250187516312368	mashr_Spleen	0.65316	NO
ENSG00000167772.11	ANGPTL4	-4.03739	-4.07205505453874	5.405e-05	0.0001505968935825		5.40499992962527e-05	0.0163799357097728	mashr_Spleen	0.658275	NO
ENSG00000172890.11	NADSYN1	-4.03553	-0.127272197008559	5.448e-05	0.107322701459417		5.44800418595578e-05	0.553145161745463	mashr_Spleen	0.663512	NO
ENSG00000136383.6	ALPK3	4.03062	0.79809649759732	5.563e-05	0.00377835544935913		5.56300084062117e-05	0.0915929342129285	mashr_Spleen	0.677518	NO
ENSG00000128965.11	CHAC1	3.98353	69.1070384075338	6.79e-05	6.04743293347246e-07		6.78999688352765e-05	0.00334119368042298	mashr_Spleen	0.826954	NO
ENSG00000125686.11	MED1	3.96815	1.96137893148384	7.24331e-05	0.00053771256452856		0.00013599999319621	0.0312556649659966	mashr_Spleen	0.882163	NO
ENSG00000138085.16	ATRAID	-3.90737	-0.259657023394929	9.33058e-05	0.0357781007560485		6.71800299981297e-05	0.27932454732091	mashr_Spleen	1	NO
ENSG00000084774.13	CAD	3.89337	0.453205043201496	9.886e-05	0.0127276322558651		9.88599629971495e-05	0.174093384845501	mashr_Spleen	1	NO
ENSG00000138074.14	SLC5A6	3.86062	0.207379205029967	0.0001131	0.0614784709095506		0.00011310000008963	0.4412207096019	mashr_Spleen	1	NO
ENSG00000181915.4	ADO	-3.86031	-0.398826859528677	0.000113244	0.0124491069963557		9.59200145055457e-05	0.166745813562632	mashr_Spleen	1	NO
ENSG00000159792.9	PSKH1	3.84369	2.11948287473206	0.0001212	0.00041929180091852		0.00012120001075854	0.0436427211103055	mashr_Spleen	1	NO
ENSG00000196296.13	ATP2A1	-3.83947	-0.300695503309652	0.0001233	0.0231029250112383		0.00012329999988288	0.213837584174928	mashr_Spleen	1	NO
ENSG00000102890.14	ELMO3	-3.83947	-0.541589297253857	0.0001233	0.00308432318510044		0.00012329999988288	0.241142136047021	mashr_Spleen	1	NO
ENSG00000116704.7	SLC35D1	3.83946	0.328841038915438	0.000123304	0.0195620184775896		9.30600040439912e-05	0.177973579171039	mashr_Spleen	1	NO
ENSG00000182173.12	TSEN54	-3.83927	-0.415916250952271	0.0001234	0.0118431003377098		0.00012340001126594	0.163975319175077	mashr_Spleen	1	NO
ENSG00000135740.16	SLC9A5	-3.83762	-1.32323987297473	0.000124232	0.00051043037484792		0.00012089995885668	0.0985465705492375	mashr_Spleen	1	NO
ENSG00000198468.7	FLVCR1-AS1	-3.83085	-0.0277505830741552	0.000127703	2.40600813999002		5.21199640578785e-05	1.17256193337667	mashr_Spleen	1	NO
ENSG00000067955.13	CBFB	3.82779	0.914372975307369	0.0001293	0.00108538145197954		0.00012929998909217	0.143048847168773	mashr_Spleen	1	NO
ENSG00000188038.7	NRN1L	3.82684	0.663481988866267	0.0001298	0.00432260173250384		0.00012979999420889	0.143033272330665	mashr_Spleen	1	NO
ENSG00000177556.11	ATOX1	-3.81137	-0.462658248991958	0.0001382	0.00702921644096565		0.00013819998744503	0.148705875556962	mashr_Spleen	1	NO
ENSG00000281162.2	LINC01127	-3.81121	-0.14124679509573	0.000138291	0.112444442248906		4.10000159295675e-05	0.278916864775193	mashr_Spleen	1	NO
ENSG00000065029.14	ZNF76	-3.79744	-0.625010394940981	0.0001462	0.00529892213804697		0.00014619994541393	0.136797724793159	mashr_Spleen	1	NO
ENSG00000109689.15	STIM2	-3.79603	-0.18830257713214	0.000147034	0.0588159323236142		0.00018279997263482	0.339604801037172	mashr_Spleen	1	NO
ENSG00000102572.14	STK24	3.77161	0.730935379424756	0.0001622	0.00452371136418125		0.00016219993808201	0.110680098784749	mashr_Spleen	1	NO
ENSG00000115194.10	SLC30A3	-3.7655	-3.30454569140319	0.000166214	0.00022734093828915		0.00013380004370539	0.0229228639639031	mashr_Spleen	1	NO
ENSG00000178188.14	SH2B1	3.73623	0.344693242605579	0.0001868	0.0164518264711109		0.00018680007460219	0.180450302796256	mashr_Spleen	1	NO
ENSG00000178952.10	TUFM	-3.73623	-0.211059085859215	0.0001868	0.0438804985892191		0.00018680007460219	0.294704204496981	mashr_Spleen	1	NO
ENSG00000154743.17	TSEN2	-3.72997	-0.295090719165855	0.0001915	0.0216713507048165		0.00019150005024233	0.207054969985887	mashr_Spleen	1	NO
ENSG00000145354.9	CISD2	-3.70636	-0.261992834537512	0.000210261	0.0294578471644937		0.0004667000397173	0.173386705521187	mashr_Spleen	1	NO
ENSG00000169682.17	SPNS1	-3.68927	-0.277541928934585	0.0002249	0.0250044481984626		0.00022489990079619	0.235279765658006	mashr_Spleen	1	NO
ENSG00000124067.16	SLC12A4	-3.66525	-0.618353864602966	0.0002471	0.00502845326487881		0.00024710001854696	0.127111682322011	mashr_Spleen	1	NO
ENSG00000027697.13	IFNGR1	-3.6522	-1.06768105660042	0.00026	0.00169597227168326		0.00025999989471376	0.0591937073429339	mashr_Spleen	1	NO
ENSG00000125122.15	LRRC29	3.6273	0.369753605768085	0.0002864	0.00821788422973147		0.00028639990660216	0.286947844036841	mashr_Spleen	1	NO
ENSG00000161395.13	PGAP3	3.62327	0.308313691390766	0.0002909	0.017138729874572		0.0002908999648203	0.20887817115581	mashr_Spleen	1	NO
ENSG00000177570.13	SAMD12	3.61628	0.210901034116083	0.000298866	0.0408053742050442		0.00029879987787528	0.516786598848682	mashr_Spleen	1	NO
ENSG00000133315.10	MACROD1	3.6063	1.74810745927368	0.0003106	0.00056468625841491		0.00031059989146403	0.0438760212326239	mashr_Spleen	1	NO
ENSG00000179044.15	EXOC3L1	-3.59475	-11.2561590400281	0.0003247	8.73434591449069e-06		0.00032470004059935	0.0093548784825749	mashr_Spleen	1	NO
ENSG00000167981.5	ZNF597	3.59204	0.145319061598657	0.000328097	0.0710962831726051		0.0003679998838469	0.493881599738616	mashr_Spleen	1	NO
ENSG00000196502.11	SULT1A1	3.5895	0.154566653728967	0.000331307	0.0713369334044237		0.0005630998180826	0.399998651562546	mashr_Spleen	1	NO
ENSG00000187987.9	ZSCAN23	3.58662	0.109820865074946	0.000334989	0.162799430275271		0.00028020003329389	0.472840653957986	mashr_Spleen	1	NO
ENSG00000196456.11	ZNF775	3.5599	0.308020022364402	0.000371	0.0188320218753156		0.00037100001887285	0.197389765552548	mashr_Spleen	1	NO
ENSG00000264968.1	RP11-387H17.4	-3.55111	-0.167886326840594	0.000383609	0.0617407806839556		0.00011100003055438	0.234324885627185	mashr_Spleen	1	NO
ENSG00000109320.11	NFKB1	3.53381	0.665851132847888	0.000409617	0.00374644213136726		0.00031849985517975	0.0894803867048596	mashr_Spleen	1	NO
ENSG00000205250.8	E2F4	3.52798	1.20589034227746	0.000418738	0.00073761309637198		0.00031219990609345	0.083373058290938	mashr_Spleen	1	NO
ENSG00000056558.10	TRAF1	3.52544	0.226852788930739	0.000422774	0.0333246399926837		0.00050360015005831	0.203908033204795	mashr_Spleen	1	NO
ENSG00000019144.18	PHLDB1	-3.51904	-0.258557840108084	0.000433117	0.0239533320367371		0.00124600005067343	0.152593755157027	mashr_Spleen	1	NO
ENSG00000173372.16	C1QA	-3.50699	-1.05415140314158	0.0004532	0.00149768995005522		0.00045320016391809	0.092776046883338	mashr_Spleen	1	NO
ENSG00000165238.16	WNK2	3.49262	0.29983955909667	0.0004783	0.0147352418296911		0.00047829981609422	0.260472634882778	mashr_Spleen	1	NO
ENSG00000214022.11	REPIN1	-3.48469	-0.548767627041302	0.0004927	0.00583318641043299		0.00049270014109491	0.110064801609469	mashr_Spleen	1	NO
ENSG00000109332.19	UBE2D3	-3.46387	-0.427455276691122	0.000532456	0.00968204154513358		0.0004667000397173	0.116630797629349	mashr_Spleen	1	NO
ENSG00000166508.17	MCM7	3.45067	0.391737860923971	0.0005592	0.0140966126595726		0.00055919981918677	0.353808027830375	mashr_Spleen	1	NO
ENSG00000068724.15	TTC7A	3.44545	23.3179926374666	0.0005701	2.72304331658282e-06		0.00057010023291027	0.00796380730053166	mashr_Spleen	1	NO
ENSG00000141068.13	KSR1	3.43669	0.482526235443264	0.000588874	0.00765453997337877		0.00050330005693174	0.132225929831824	mashr_Spleen	1	NO
ENSG00000124203.6	ZNF831	-3.43226	-0.617797548762645	0.000598564	0.00415356348876145		0.00069860022785109	0.0968681535544469	mashr_Spleen	1	NO
ENSG00000178951.8	ZBTB7A	-3.42784	-0.414185371147425	0.0006084	0.0107997929122968		0.00060840019328075	0.183009843611835	mashr_Spleen	1	NO
ENSG00000224032.6	EPB41L4A-AS1	3.42544	2.54474899561946	0.0006138	9.8166357383697e-05		0.00061380001566259	0.0939974828211976	mashr_Spleen	1	NO
ENSG00000171314.8	PGAM1	3.41591	0.243206562782547	0.000635688	0.0301517681329964		0.00055310011273177	0.498399937422287	mashr_Spleen	1	NO
ENSG00000146918.19	NCAPG2	3.4101	0.572521514498878	0.0006494	0.00482264273330969		0.0006493997650641	0.105498218792472	mashr_Spleen	1	NO
ENSG00000157540.19	DYRK1A	3.40345	0.49038949059544	0.0006654	0.00478555842324907		0.00066540007063166	0.165990506650464	mashr_Spleen	1	NO
ENSG00000186577.12	C6orf1	-3.40051	-2.34096372135463	0.0006726	0.00029035599006885		0.00067260023185822	0.0392146188181331	mashr_Spleen	1	NO
ENSG00000122674.11	CCZ1	3.37554	0.0592333564261363	0.000736709	0.97228349336627		0.0186999969491054	1.48961912330807	mashr_Spleen	1	NO
ENSG00000141086.17	CTRL	-3.37054	-0.405787626528024	0.0007502	0.00987264712983534		0.00075020001255866	0.177679148614998	mashr_Spleen	1	NO
ENSG00000272769.1	RP11-725P16.2	-3.36911	-0.506957183201368	0.0007541	0.00711511399900861		0.00075409992760029	0.144588147537668	mashr_Spleen	1	NO
ENSG00000176209.11	SMIM19	3.36175	0.116143614643545	0.0007745	0.0991941442874826		0.00077449974735241	0.490771706864281	mashr_Spleen	1	NO
ENSG00000168575.9	SLC20A2	3.35884	0.25886365823735	0.000782706	0.0199816339523196		0.00077449974735241	0.217873553238041	mashr_Spleen	1	NO
ENSG00000122591.11	FAM126A	3.35749	0.418196627708092	0.000786545	0.0107651765798931		0.00159600050198893	0.262265533657221	mashr_Spleen	1	NO
ENSG00000261353.1	CTA-14H9.5	-3.35611	-0.146187874945572	0.000790471	0.0786975962321291		3.22000006894073e-06	0.251836109610507	mashr_Spleen	1	NO
ENSG00000112599.8	GUCA1B	-3.34092	-0.156448475472123	0.000835	0.064640455523535		0.00083499997322089	0.384791221635948	mashr_Spleen	1	NO
ENSG00000099992.15	TBC1D10A	-3.33435	-60.2999507045478	0.000855	4.84422428946697e-07		0.00085499993301618	0.00165340101998592	mashr_Spleen	1	NO
ENSG00000124678.17	TCP11	3.32246	0.193265571376411	0.000892267	0.0677859501398057		0.00086419988123782	0.49472219376988	mashr_Spleen	1	NO
ENSG00000172113.8	NME6	-3.31255	-0.113771143791568	0.0009245	0.123213138450448		0.0009244997067061	0.557259054335874	mashr_Spleen	1	NO
ENSG00000165280.15	VCP	3.31234	0.409561607808173	0.0009252	0.00904299176135596		0.00092519969870161	0.140394018637927	mashr_Spleen	1	NO
ENSG00000108797.11	CNTNAP1	3.30396	0.420861056463336	0.0009533	0.00761805848493333		0.00095329971501703	0.158959825273898	mashr_Spleen	1	NO
ENSG00000103479.15	RBL2	3.28606	0.0690081859061509	0.001016	0.31208473399779		0.00101600019758309	0.812947033215659	mashr_Spleen	1	NO
ENSG00000124177.14	CHD6	3.27965	0.703399271038388	0.00103937	0.00699579252141601		0.004839999577467	0.361340352935202	mashr_Spleen	1	NO
ENSG00000155229.20	MMS19	-3.2725	-0.423739828926266	0.001066	0.00779027774117112		0.00106599959106031	0.127436687121985	mashr_Spleen	1	NO
ENSG00000204186.7	ZDBF2	-3.26336	-0.542237189984861	0.001101	0.00495877667820583		0.00110100020289328	0.099771836014255	mashr_Spleen	1	NO
ENSG00000153814.11	JAZF1	3.25831	0.599009409414515	0.00112079	0.00506068379972907		0.00058620013820885	0.130338723865466	mashr_Spleen	1	NO
ENSG00000248714.6	RP11-1079K10.3	3.25674	2.38579771984469	0.001127	0.00026205220511203		0.00112699952934051	0.0228854271868255	mashr_Spleen	1	NO
ENSG00000198792.12	TMEM184B	3.24408	0.31242360108312	0.00117829	0.0158802347618402		0.00320199905614285	0.226492536838686	mashr_Spleen	1	NO
ENSG00000137877.9	SPTBN5	3.24033	0.0622062521308073	0.00119392	0.389682165275361		0.00129700051725498	0.883453503172464	mashr_Spleen	1	NO
ENSG00000182372.9	CLN8	3.23405	0.211309789871011	0.00122046	0.0353156782191926		0.00125999989862493	0.283695908877353	mashr_Spleen	1	NO
ENSG00000089248.6	ERP29	3.23323	0.877875001003505	0.001224	0.00104334383727569		0.00122400050354336	0.0962551615018168	mashr_Spleen	1	NO
ENSG00000119231.10	SENP5	-3.22589	-0.153858786449488	0.00125581	0.0695660542218561		0.00039620007440907	0.267877289367838	mashr_Spleen	1	NO
ENSG00000166971.16	AKTIP	3.2182	0.37997668643593	0.00129	0.0101107577500696		0.00128999994524291	0.146324766715326	mashr_Spleen	1	NO
ENSG00000133895.14	MEN1	-3.20986	-0.290057691256807	0.001328	0.0205727384247797		0.00132800036377028	0.294768946238013	mashr_Spleen	1	NO
ENSG00000117859.18	OSBPL9	-3.20986	-52.6951587405895	0.001328	5.70373990787135e-07		0.00132800036377028	0.00327923862703723	mashr_Spleen	1	NO
ENSG00000282021.1	CTD-2336O2.3	-3.20865	-0.165733509814452	0.00133359	0.0550199244896089		0.00125300018922333	0.359566515219937	mashr_Spleen	1	NO
ENSG00000101639.18	CEP192	-3.20088	-0.0196747625488897	0.00137007	3.70677123017721		0.00115699967803935	1.08473320209291	mashr_Spleen	1	NO
ENSG00000229453.2	SPINK8	3.18272	0.0745971144399316	0.001459	0.258597179819254		0.00145899978392295	0.817725999966386	mashr_Spleen	1	NO
ENSG00000196391.10	ZNF774	3.18108	0.19435217758936	0.00146725	0.0358297243199852		0.00084909971071847	0.2763877648612	mashr_Spleen	1	NO
ENSG00000135723.13	FHOD1	-3.1793	-0.756549990424542	0.0014763	0.00121100563375927		0.00012559996710066	0.111438887908529	mashr_Spleen	1	NO
ENSG00000141458.12	NPC1	-3.17745	-0.10755371898834	0.00148577	0.111442594725172		0.00342499998883426	0.418876233361506	mashr_Spleen	1	NO
ENSG00000235109.7	ZSCAN31	3.17171	0.077913758734423	0.00151545	0.320377299446194		2.03800236795576e-06	0.635070116629631	mashr_Spleen	1	NO
ENSG00000176046.8	NUPR1	3.17166	1.06721003100403	0.00151571	0.00111391786593658		0.00114100010294904	0.0492898352912846	mashr_Spleen	1	NO
ENSG00000168158.3	OR2C1	3.17071	0.469348152819064	0.00152068	0.00549651082869233		0.00093569971308783	0.075753448067503	mashr_Spleen	1	NO
ENSG00000140265.12	ZSCAN29	-3.16667	-0.13973861837749	0.00154193	0.0760664361656728		0.00795499990428431	0.782964735438296	mashr_Spleen	1	NO
ENSG00000198270.12	TMEM116	-3.16059	-0.187793351874149	0.00157448	0.0205450710472626		0.00122400050354336	0.425361273166351	mashr_Spleen	1	NO
ENSG00000170322.14	NFRKB	3.15932	0.202789521885939	0.00158136	0.06166915696673		0.00187699926691932	0.927520141638518	mashr_Spleen	1	NO
ENSG00000085415.15	SEH1L	-3.14852	-0.53718804273949	0.001641	0.00459738281416118		0.00164100033204118	0.100151149540926	mashr_Spleen	1	NO
ENSG00000263884.1	RP11-705O1.8	3.14763	1.61395917231253	0.001646	0.00041037797862395		0.00164600043678751	0.0579320726347931	mashr_Spleen	1	NO
ENSG00000198160.14	MIER1	3.13813	0.154672310821338	0.00170027	0.0427872826591122		0.00060080007982078	0.383215792763574	mashr_Spleen	1	NO
ENSG00000152495.10	CAMK4	-3.13715	-0.366350488832938	0.001706	0.0158539215168723		0.00170600043337492	0.305172241904617	mashr_Spleen	1	NO
ENSG00000166750.9	SLFN5	-3.13356	-0.106528855269858	0.001727	0.10619824522817		0.00172700061599202	0.48437580474593	mashr_Spleen	1	NO
ENSG00000280303.2	ERICD	3.13068	0.348127838162977	0.001744	0.00967001065579075		0.00174400051778452	0.148508663578339	mashr_Spleen	1	NO
ENSG00000141452.9	C18orf8	-3.13065	-0.315148575344987	0.00174417	0.0119508879509836		0.00018599994779486	0.138200006166319	mashr_Spleen	1	NO
ENSG00000197696.9	NMB	-3.12817	-0.104335211235846	0.001759	0.115608421741916		0.00175899972464549	0.557817435845707	mashr_Spleen	1	NO
ENSG00000104142.10	VPS18	3.1255	61.8329488108657	0.001775	8.32752419106094e-07		0.0017750007027894	0.00374881037469244	mashr_Spleen	1	NO
ENSG00000121594.11	CD80	3.11781	0.348897356093588	0.001822	0.0142385216673408		0.00182200067079845	0.230726884552277	mashr_Spleen	1	NO
ENSG00000186074.18	CD300LF	3.117	1.1919647742366	0.001827	0.00079079468380343		0.00182700030771632	0.0503370580212214	mashr_Spleen	1	NO
ENSG00000102531.16	FNDC3A	3.10746	0.547367534207057	0.001887	0.00875801821278766		0.00188700070885871	0.388587168049942	mashr_Spleen	1	NO
ENSG00000083828.15	ZNF586	-3.1011	-0.156349773477492	0.001928	0.0552440440926889		0.00192799927360229	0.330668851320355	mashr_Spleen	1	NO
ENSG00000214021.15	TTLL3	3.09247	2.42231106016251	0.001985	0.00028736065037138		0.00198499936908734	0.0939185737709249	mashr_Spleen	1	NO
ENSG00000127124.14	HIVEP3	3.08875	2.05812868404061	0.00201	0.00014730404000052		0.00200999933296882	0.0624353574178477	mashr_Spleen	1	NO
ENSG00000204366.3	ZBTB12	-3.08508	-0.612435381695111	0.002035	0.00193280963628926		0.00203499918720649	0.158220773809309	mashr_Spleen	1	NO
ENSG00000158828.7	PINK1	-3.07714	-18.3435979127448	0.00209	2.20464874840869e-06		0.00209000061053704	0.00518982156351437	mashr_Spleen	1	NO
ENSG00000219435.5	TEX40	3.07162	0.891785233144753	0.002129	0.00136982067738684		0.00212900067680563	0.0783821007592912	mashr_Spleen	1	NO
ENSG00000125810.9	CD93	-3.06634	-0.428896734941513	0.002167	0.00580031236037105		0.00216700055359359	0.130800715952408	mashr_Spleen	1	NO
ENSG00000220201.7	ZGLP1	3.05816	0.726764369450968	0.002227	0.0021667366977255		0.00222700054176905	0.124386945480407	mashr_Spleen	1	NO
ENSG00000048544.5	MRPS10	-3.05785	-0.153192758461177	0.00222933	0.170657167154522		0.00145299995399596	0.60229144138952	mashr_Spleen	1	NO
ENSG00000164182.10	NDUFAF2	-3.04888	-0.318423822911821	0.002297	0.0112863320153775		0.00229699963349683	0.157023427276188	mashr_Spleen	1	NO
ENSG00000164334.15	FAM170A	3.0442	0.123941749947724	0.002333	0.105635043020942		0.00233300029353217	0.642237180236472	mashr_Spleen	1	NO
ENSG00000260810.1	CTD-2547L24.4	3.0265	0.898069962850498	0.002474	0.00072622603526575		0.00247399905328925	0.13863062472865	mashr_Spleen	1	NO
ENSG00000273342.1	KB-1440D3.14	-3.02468	-0.225795138280721	0.002489	0.019136265409195		0.00248899930351204	0.247569546561725	mashr_Spleen	1	NO
ENSG00000159761.14	C16orf86	3.02395	0.603168625596267	0.002495	0.0037344396982742		0.00249499946565163	0.111411630426846	mashr_Spleen	1	NO
ENSG00000073350.13	LLGL2	-3.02286	-0.385097204960158	0.002504	0.0086665171174		0.00250399986478754	0.172423998784592	mashr_Spleen	1	NO
ENSG00000205693.3	MANSC4	-3.01877	-0.71975887681304	0.002538	0.00263143509596155		0.00253799954959899	0.0839169921285863	mashr_Spleen	1	NO
ENSG00000128039.10	SRD5A3	3.01734	0.68228586864418	0.00255	0.00470669986586912		0.0025500005459171	0.462855841683412	mashr_Spleen	1	NO
ENSG00000261068.2	RP11-7K24.3	-3.01723	-0.647245272525825	0.002551	0.00298772020702277		0.00255099962366361	0.0831215032132249	mashr_Spleen	1	NO
ENSG00000204842.14	ATXN2	3.01628	6.245922453794	0.002559	3.33894088187612e-05		0.00255899910549095	0.0138650456582912	mashr_Spleen	1	NO
ENSG00000125510.15	OPRL1	-3.01192	-0.375297514018261	0.002596	0.00827397292444198		0.0025960000476796	0.132694723891981	mashr_Spleen	1	NO
ENSG00000213516.9	RBMXL1	-3.01182	-0.0935320208681507	0.00259686	0.143281628837118		0.00869599926565131	0.288224220250412	mashr_Spleen	1	NO
ENSG00000095794.19	CREM	-3.00406	-0.410271205678248	0.002664	0.00739187310482489		0.0026640004213728	0.127720393912056	mashr_Spleen	1	NO
ENSG00000166260.10	COX11	3.00115	0.143012531200903	0.00268962	0.0686420941596518		0.00820100090804083	0.317359391410831	mashr_Spleen	1	NO
ENSG00000164111.14	ANXA5	2.99813	0.130649525763961	0.00271641	0.0744829236193894		0.00453300103636239	0.355175519109766	mashr_Spleen	1	NO
ENSG00000187479.5	C11orf96	-2.99481	-8.44820168016887	0.00274612	1.55519971844621e-05		0.0104600033729632	0.00833267584735435	mashr_Spleen	1	NO
ENSG00000272192.1	CTD-2532N20.1	2.99339	7.82722509281919	0.002759	2.52545584958752e-05		0.00275900101558764	0.0140024080948622	mashr_Spleen	1	NO
ENSG00000269343.6	ZNF587B	2.9926	0.142215837743151	0.00276616	0.0526623425737683		0.00950899703534313	0.382033691554234	mashr_Spleen	1	NO
ENSG00000112309.10	B3GAT2	-2.98932	-241.281776044673	0.002796	3.08608053732632e-08		0.00279599971482329	0.00047620670687837	mashr_Spleen	1	NO
ENSG00000257086.1	RP11-783K16.13	2.98444	0.290119063667419	0.002841	0.0142772976483216		0.00284100045291143	0.217841596484849	mashr_Spleen	1	NO
ENSG00000165275.9	TRMT10B	2.98015	0.0999105480893332	0.00288105	0.114167925763983		0.00568399972394123	0.338095811346863	mashr_Spleen	1	NO
ENSG00000140259.6	MFAP1	2.97952	2.92099569944947	0.002887	0.000255423687401		0.00288700080176915	0.0345087806938566	mashr_Spleen	1	NO
ENSG00000213694.3	S1PR3	-2.97832	-3.52969147370263	0.00289832	0.00072345916715096		0.0024759996330846	0.145782605346134	mashr_Spleen	1	NO
ENSG00000152518.7	ZFP36L2	-2.97711	-0.510419904988922	0.00290975	0.00571777389718311		0.00065730010521131	0.104619912084781	mashr_Spleen	1	NO
ENSG00000243566.6	UPK3B	-2.97416	-0.057100403038531	0.00293788	0.548100680555219		0.0032670007283554	0.59110439593694	mashr_Spleen	1	NO
ENSG00000180096.11	SEPT1	2.97062	1.16259960934849	0.00297195	0.00081652800902909		0.00014250003921686	0.0542820023324276	mashr_Spleen	1	NO
ENSG00000173511.9	VEGFB	-2.96753	-0.341448763259112	0.003002	0.0118218892738821		0.00300199946471187	0.15902825209179	mashr_Spleen	1	NO
ENSG00000105376.4	ICAM5	2.96342	0.0625148708253667	0.00304236	0.325850551238232		0.00576199795549631	0.460601335823153	mashr_Spleen	1	NO
ENSG00000264520.1	RP4-777O23.2	2.96296	19.8318779566755	0.003047	3.27035901222574e-06		0.00304699932616279	0.0140480896770657	mashr_Spleen	1	NO
ENSG00000273313.1	RBAKDN	-2.95745	-0.350570024070007	0.003102	0.00958494940947675		0.00310199937633706	0.142054358846309	mashr_Spleen	1	NO
ENSG00000240859.1	AC093627.10	2.95743	0.0615057945878753	0.0031022	0.273909100585255		0.00648099817047402	1.28480744310427	mashr_Spleen	1	NO
ENSG00000157657.14	ZNF618	-2.9531	-7.57067907488707	0.003146	7.04570944982474e-05		0.00314600066563159	0.0302086507349952	mashr_Spleen	1	NO
ENSG00000271590.1	RP11-181E10.3	2.94784	0.634855259792302	0.0032	0.00266952425275348		0.00319999952617062	0.0856888230205376	mashr_Spleen	1	NO
ENSG00000159713.10	TPPP3	2.94687	3.75332610339407	0.00321008	5.23201922325391e-05		0.00113199993279246	0.0252334491845865	mashr_Spleen	1	NO
ENSG00000275765.5	RP11-54C4.3	-2.94515	-0.11327632156499	0.003228	0.0929325574295208		0.0032279997482424	0.43345334065981	mashr_Spleen	1	NO
ENSG00000183688.4	RFLNB	-2.94043	-0.231418810821603	0.00327759	0.0228730725116875		0.00061259980007149	0.272891756185889	mashr_Spleen	1	NO
ENSG00000139613.11	SMARCC2	-2.93916	-21.4901306485923	0.003291	2.52322791893277e-06		0.00329099978752194	0.00467656533333282	mashr_Spleen	1	NO
ENSG00000107736.19	CDH23	-2.93673	-0.201730373241779	0.0033169	0.026920853109487		0.0036920011066067	0.239232779882744	mashr_Spleen	1	NO
ENSG00000067182.7	TNFRSF1A	2.93626	0.984935423005572	0.003322	0.00114012590714857		0.00332200120122744	0.0493433364917418	mashr_Spleen	1	NO
ENSG00000170515.13	PA2G4	-2.93347	-7.14527435052855	0.003352	1.96147577206964e-05		0.00335199896206056	0.029879888374644	mashr_Spleen	1	NO
ENSG00000282787.1	RP11-151A10.3	-2.93208	-34.0950996646167	0.003367	3.83774253312342e-06		0.0033669996864145	0.0100776945478937	mashr_Spleen	1	NO
ENSG00000263050.1	RP11-667K14.3	-2.92577	-45.0632154779099	0.003436	4.2467341161966e-07		0.00343600078228854	0.00361048359009702	mashr_Spleen	1	NO
ENSG00000162769.12	FLVCR1	2.91714	0.131983778306627	0.0035326	0.0664902440632134		5.21199640578785e-05	0.398160398526803	mashr_Spleen	1	NO
ENSG00000105953.14	OGDH	-2.91425	-0.255685838507165	0.00356548	0.0165191392291898		0.00878400232476686	0.154654644722611	mashr_Spleen	1	NO
ENSG00000204514.9	ZNF814	2.9142	0.145062463168903	0.003566	0.061994260985937		0.00356599928664987	0.336406806653902	mashr_Spleen	1	NO
ENSG00000103248.18	MTHFSD	-2.91364	-0.104347197079891	0.00357245	0.140691229673393		0.00350299988116066	1.17559639967262	mashr_Spleen	1	NO
ENSG00000105778.18	AVL9	2.91176	0.522647892716397	0.003594	0.0047863166344695		0.00359399927428528	0.130680714400319	mashr_Spleen	1	NO
ENSG00000106355.9	LSM5	2.91176	2.19872233280198	0.003594	0.00027044506295058		0.00359399927428528	0.0310634949129574	mashr_Spleen	1	NO
ENSG00000233569.1	RP11-500B12.1	-2.90891	-0.0709508493064684	0.00362689	0.211787738974992		0.0188600015826762	0.641077594981369	mashr_Spleen	1	NO
ENSG00000173486.12	FKBP2	2.90856	0.316468388014475	0.003631	0.0113989578007923		0.00363099942115391	0.19464819341508	mashr_Spleen	1	NO
ENSG00000167914.11	GSDMA	-2.89509	-0.0552122991739181	0.0037905	0.385735598962941		0.00173600014669554	0.80897361274832	mashr_Spleen	1	NO
ENSG00000127804.12	METTL16	2.89497	0.493481330545822	0.003792	0.00538278546492644		0.00379200026981104	0.153805210657209	mashr_Spleen	1	NO
ENSG00000083814.13	ZNF671	2.89488	1.03940720222968	0.003793	0.00484545704194634		0.00379299978264257	0.358088725190258	mashr_Spleen	1	NO
ENSG00000178795.9	GDPD4	2.89047	0.200354419532441	0.00384669	0.0241050474938803		0.0140699996130297	0.844201804425723	mashr_Spleen	1	NO
ENSG00000122512.14	PMS2	2.88916	0.0677078141548913	0.00386278	0.257377246847825		0.0106399985554686	0.597617550288342	mashr_Spleen	1	NO
ENSG00000024048.10	UBR2	2.88865	0.71617943871744	0.00386894	0.00279291094025437		0.0025720004533607	0.0676451719666106	mashr_Spleen	1	NO
ENSG00000117868.15	ESYT2	2.88525	0.241872949501809	0.003911	0.0170887987174928		0.00391099873921665	0.364240813954026	mashr_Spleen	1	NO
ENSG00000165689.16	SDCCAG3	2.87864	0.199795589033032	0.003994	0.0278115642964013		0.0031870007892467	0.211401457228421	mashr_Spleen	1	NO
ENSG00000158428.3	CATIP	-2.87284	-0.513758907851651	0.004068	0.00432038729409794		0.00406799869920898	0.144815007317563	mashr_Spleen	1	NO
ENSG00000107819.13	SFXN3	2.87058	0.247394644011036	0.00409723	0.0226222777050268		0.00306699898080033	0.252120748584179	mashr_Spleen	1	NO
ENSG00000096070.19	BRPF3	-2.86783	-0.138887781365026	0.004133	0.0608282793089686		0.00413299982147559	0.354962830534598	mashr_Spleen	1	NO
ENSG00000014914.20	MTMR11	-2.86326	-0.171823225090498	0.004193	0.0308950879087612		0.00419299984076651	0.306128580535582	mashr_Spleen	1	NO
ENSG00000168806.7	LCMT2	-2.86093	-0.230225180197801	0.004224	0.0293622368078215		0.00422400032473248	0.330980303433933	mashr_Spleen	1	NO
ENSG00000041988.15	THAP3	2.8571	0.426026040225596	0.00427525	0.00801597948104637		0.00393000088391988	0.126561520900547	mashr_Spleen	1	NO
ENSG00000103966.10	EHD4	2.846	0.20498092431339	0.00442727	0.0356086828747894		0.00417300056885111	0.386875359233226	mashr_Spleen	1	NO
ENSG00000145868.16	FBXO38	2.84537	0.969392501957836	0.004436	0.00098905009730227		0.00443599877279821	0.0538481573713167	mashr_Spleen	1	NO
ENSG00000173473.10	SMARCC1	2.83826	1.33475189783265	0.004536	0.00061871227635405		0.00453599891518981	0.0440531308443754	mashr_Spleen	1	NO
ENSG00000030110.12	BAK1	2.83665	0.101728393020084	0.004559	0.11685418002424		0.00455900153767143	0.544587389570407	mashr_Spleen	1	NO
ENSG00000139112.10	GABARAPL1	2.83616	0.454192918380039	0.004566	0.00616204755069506		0.0045660016401422	0.125056991647046	mashr_Spleen	1	NO
ENSG00000162877.12	PM20D1	2.83406	0.0380373762769293	0.00459609	0.813344411251789		0.0118999992836416	1.12738961002847	mashr_Spleen	1	NO
ENSG00000188199.10	NUTM2B	-2.82815	-0.0352037749013753	0.00468186	0.899039913299027		0.00025400011348275	0.931495832439636	mashr_Spleen	1	NO
ENSG00000065060.16	UHRF1BP1	-2.82421	-0.0766636976679804	0.0047398	0.202694378808358		0.00701299920276085	0.661616446147492	mashr_Spleen	1	NO
ENSG00000169018.5	FEM1B	2.82283	0.323973745252072	0.00476025	0.0112534161767698		0.0117300004458476	0.123134964799027	mashr_Spleen	1	NO
ENSG00000092470.11	WDR76	2.81922	2.11400948693606	0.00481405	0.00045215653377994		0.00504099919365298	0.0441356267011982	mashr_Spleen	1	NO
ENSG00000116717.11	GADD45A	2.81876	123.336575900796	0.004821	8.82486005684225e-08		0.00482099914706885	0.00060809212070493	mashr_Spleen	1	NO
ENSG00000229425.2	AJ006998.2	2.81776	53.7509853867024	0.004836	4.41496786315758e-07		0.00483600161392478	0.00138230023999488	mashr_Spleen	1	NO
ENSG00000198722.14	UNC13B	2.81571	4.76291971149569	0.004867	9.99076555400982e-05		0.00486700003657127	0.0275041377841875	mashr_Spleen	1	NO
ENSG00000185811.16	IKZF1	2.81281	0.623373480236649	0.004911	0.00299085338803586		0.00491100131335029	0.0790858154268681	mashr_Spleen	1	NO
ENSG00000152767.16	FARP1	2.81131	1.44444023195681	0.004934	0.00047790928291573		0.00493399947097622	0.03392317585451	mashr_Spleen	1	NO
ENSG00000167468.16	GPX4	2.8088	0.0968733533049289	0.00497268	0.0858577116964112		0.00078930029834635	0.572558014624929	mashr_Spleen	1	NO
ENSG00000188676.13	IDO2	2.8023	876.909467322314	0.005074	1.16277932860247e-09		0.00507400073131367	6.42027507946913e-05	mashr_Spleen	1	NO
ENSG00000018280.16	SLC11A1	-2.79907	-0.292889639469111	0.00512495	0.0130293167614553		0.00406799869920898	0.186952042464434	mashr_Spleen	1	NO
ENSG00000174123.10	TLR10	2.79662	0.840756323102118	0.005164	0.00205116614665327		0.00516400187620805	0.0729105429428385	mashr_Spleen	1	NO
ENSG00000183665.5	TRMT12	-2.79605	-0.0423159569039519	0.00517321	0.647833228832384		0.00466900123820443	0.667694125815699	mashr_Spleen	1	NO
ENSG00000213996.12	TM6SF2	2.79514	0.261629190281048	0.00518769	0.0143509340561506		0.010350002089958	0.218634776125504	mashr_Spleen	1	NO
ENSG00000228570.7	NUTM2E	2.79449	0.0316885020215691	0.00519817	1.16254181949766		0.00118499998746557	0.92372655345803	mashr_Spleen	1	NO
ENSG00000130244.12	FAM98C	-2.79227	-0.230925545745776	0.00523396	0.0305344050856515		0.00099620040780054	0.452386379839982	mashr_Spleen	1	NO
ENSG00000141098.12	GFOD2	2.79178	0.628316887810918	0.00524192	0.0028411570602348		0.00199399984933726	0.0952477362897767	mashr_Spleen	1	NO
ENSG00000102904.14	TSNAXIP1	-2.78746	-0.202067774763952	0.0053123	0.0257053603782289		0.00434399852209779	0.275709362420801	mashr_Spleen	1	NO
ENSG00000007541.16	PIGQ	-2.78252	-0.172131676944017	0.00539385	0.0467422563222611		0.00806299967516436	0.615827137906868	mashr_Spleen	1	NO
ENSG00000121797.9	CCRL2	-2.7794	-0.791338404539982	0.005446	0.00162504551294813		0.00544599996920846	0.0876995222294859	mashr_Spleen	1	NO
ENSG00000089916.17	GPATCH2L	2.77791	0.138194679644626	0.00547102	0.0541749200430634		0.00450999933129573	0.199850758106694	mashr_Spleen	1	NO
ENSG00000084764.10	MAPRE3	-2.77737	-0.282074056506952	0.00548	0.0130746246542456		0.00547999971253099	0.167331943194275	mashr_Spleen	1	NO
ENSG00000129810.14	SGO1	2.77425	1.10633270623571	0.005533	0.00085158122217499		0.00553299878001903	0.043115420642583	mashr_Spleen	1	NO
ENSG00000111231.8	GPN3	2.76882	0.182169326604033	0.005626	0.0312126006648738		0.00562599875927594	0.270078398582118	mashr_Spleen	1	NO
ENSG00000142599.17	RERE	-2.76766	-0.161768344963511	0.005646	0.0439054344758219		0.00564600101679413	0.29115708645362	mashr_Spleen	1	NO
ENSG00000283267.1	CTB-16J4.1	-2.76359	-0.207170415675381	0.005717	0.0246924558874458		0.00571700168468429	0.223970202737369	mashr_Spleen	1	NO
ENSG00000119725.18	ZNF410	2.7633	0.168595926236492	0.005722	0.0381816549030818		0.00572199904224087	0.270469168608714	mashr_Spleen	1	NO
ENSG00000161896.11	IP6K3	2.76132	0.280250180753409	0.00575684	0.0161117092159759		0.0245900034500688	0.227796633308252	mashr_Spleen	1	NO
ENSG00000173812.10	EIF1	-2.75956	-2.2887564776351	0.005788	0.00013557485462989		0.00578799986694728	0.0447404522939054	mashr_Spleen	1	NO
ENSG00000106538.9	RARRES2	-2.75602	-0.487858705614368	0.005851	0.00439068986382818		0.00585100039675393	0.105153396689718	mashr_Spleen	1	NO
ENSG00000204435.13	CSNK2B	-2.75329	-1.03049009151798	0.0059	0.00105499450131895		0.00590000059474297	0.0770507165993598	mashr_Spleen	1	NO
ENSG00000240303.7	ACAD11	-2.74833	-0.189470766255949	0.00599	0.0429817802886614		0.00599000152894832	0.549952913893008	mashr_Spleen	1	NO
ENSG00000124713.5	GNMT	-2.74809	-0.0463912201723925	0.00599432	0.511354450315799		0.00533199860296876	0.598941679213381	mashr_Spleen	1	NO
ENSG00000164048.13	ZNF589	2.74577	0.0507906040108536	0.00603688	0.391535812340113		0.00176899996113687	0.872189153347764	mashr_Spleen	1	NO
ENSG00000106351.12	AGFG2	2.74349	2.13565144192609	0.006079	0.00032659156298179		0.00607899915702272	0.0560016478588547	mashr_Spleen	1	NO
ENSG00000184293.7	CLECL1	-2.73754	-0.106941286390308	0.00619	0.0751307677587387		0.00619000072539135	0.422661831792744	mashr_Spleen	1	NO
ENSG00000104147.8	OIP5	2.73555	0.332243552146607	0.00622767	0.010134742378202		0.00587599815943785	0.155903407258731	mashr_Spleen	1	NO
ENSG00000077235.17	GTF3C1	2.73527	0.303377521386872	0.006233	0.0110558171222888		0.00623299809361859	0.220517326709542	mashr_Spleen	1	NO
ENSG00000047578.12	KIAA0556	2.73527	0.490060217617782	0.006233	0.00423700275902364		0.00623299809361859	0.136513835636783	mashr_Spleen	1	NO
ENSG00000171695.10	LKAAEAR1	-2.73164	-0.197739650764683	0.006302	0.0244214684360244		0.00630199862005932	0.23111196880986	mashr_Spleen	1	NO
ENSG00000130312.6	MRPL34	-2.73023	-0.118855596999173	0.006329	0.076553393691139		0.00632899975703255	0.387024264413228	mashr_Spleen	1	NO
ENSG00000187017.15	ESPN	-2.72771	-0.18557565173283	0.00637765	0.0342667236255322		0.00031209989442695	0.347986433994827	mashr_Spleen	1	NO
ENSG00000103194.15	USP10	-2.72668	-0.35807143167841	0.00639757	0.00824045675069467		0.0172200025777558	0.341072384052408	mashr_Spleen	1	NO
ENSG00000163344.5	PMVK	2.72619	4.22244157138591	0.006407	0.00010155882776469		0.00640699953140042	0.0518420435899961	mashr_Spleen	1	NO
ENSG00000261115.5	TMEM178B	-2.72455	-0.483827383102638	0.006439	0.00499447794250258		0.00643900151713479	0.105409494751935	mashr_Spleen	1	NO
ENSG00000180155.19	LYNX1	2.72369	0.0448804262991836	0.00645565	0.512288917819865		0.00601899794179382	0.596886925178938	mashr_Spleen	1	NO
ENSG00000169684.13	CHRNA5	2.72123	0.199802070613204	0.006504	0.0210180412831472		0.0065040001869617	0.23623378804404	mashr_Spleen	1	NO
ENSG00000186522.14	SEPT10	2.72009	0.206513722151865	0.0065264	0.0260649918253273		0.00716399838906261	0.41730455978567	mashr_Spleen	1	NO
ENSG00000197885.10	NKIRAS1	2.7193	47.2256947461765	0.006542	4.08267135196585e-07		0.00654200020484958	0.0011328578708592	mashr_Spleen	1	NO
ENSG00000242474.2	AC093627.9	2.71702	0.161466141630799	0.00658724	0.0389162385018574		0.00648099817047402	0.85364705659666	mashr_Spleen	1	NO
ENSG00000133065.10	SLC41A1	-2.71591	-0.0913850359457794	0.00660939	0.118974673151684		0.00954099830060546	0.326176089072891	mashr_Spleen	1	NO
ENSG00000143195.12	ILDR2	-2.71565	-0.15851373220528	0.00661466	0.0398312247226614		0.0152699965588855	0.192984835457666	mashr_Spleen	1	NO
ENSG00000152763.16	WDR78	-2.71488	-0.286742815693565	0.00663	0.0106172650900807		0.0066299982229203	0.166002415386996	mashr_Spleen	1	NO
ENSG00000122359.17	ANXA11	2.71398	0.377766997570153	0.006648	0.00731246026180354		0.00664799964233821	0.182387557524013	mashr_Spleen	1	NO
ENSG00000108829.9	LRRC59	-2.7109	-13.706569766273	0.00671	4.25878445050631e-06		0.00670999774807245	0.00366247725404824	mashr_Spleen	1	NO
ENSG00000138101.18	DTNB	-2.70982	-0.241438983080184	0.006732	0.0196689341646537		0.006732001502911	0.198393811094259	mashr_Spleen	1	NO
ENSG00000159625.14	DRC7	-2.70977	-0.107337161794254	0.006733	0.0743263149001944		0.00673299837333899	0.468616825330409	mashr_Spleen	1	NO
ENSG00000166762.16	CATSPER2	-2.70913	-0.175438585604622	0.00674602	0.0658163116372933		0.00610100093226963	0.522888823471658	mashr_Spleen	1	NO
ENSG00000124614.13	RPS10	2.70722	0.333212245260243	0.00678486	0.0116241518667577		0.00024320003163	0.204259064996897	mashr_Spleen	1	NO
ENSG00000096654.15	ZNF184	-2.70668	-0.408182442578028	0.006796	0.00585208975119153		0.00679600100791463	0.120779325265995	mashr_Spleen	1	NO
ENSG00000271820.1	RP5-894D12.5	2.70405	136.949100650198	0.00685	8.39210224967845e-08		0.00685000168853088	0.0005951116116357	mashr_Spleen	1	NO
ENSG00000170236.14	USP50	-2.70269	-50.5014404198261	0.006878	9.52581310738344e-07		0.00687799971203686	0.00282170169435517	mashr_Spleen	1	NO
ENSG00000114544.16	SLC41A3	-2.70221	-0.0956980917073839	0.006888	0.0901975756252971		0.00688800060905095	0.486948058927746	mashr_Spleen	1	NO
ENSG00000124613.8	ZNF391	2.70067	0.0551693498301782	0.00692	0.290401960326958		0.00692000105650568	0.908112931441414	mashr_Spleen	1	NO
ENSG00000100092.20	SH3BP1	-2.6999	-0.14496452855776	0.006936	0.0500796619321004		0.00693599911855757	0.360088088578175	mashr_Spleen	1	NO
ENSG00000086205.16	FOLH1	2.69949	0.064010922324574	0.00694449	0.271813321067633		0.0112599995280851	0.65485452122907	mashr_Spleen	1	NO
ENSG00000161914.9	ZNF653	-2.69875	-3.66978418474646	0.00696	7.43470529732292e-05		0.00695999867744	0.0301380120552351	mashr_Spleen	1	NO
ENSG00000186628.12	FSD2	2.694	4.82031074844176	0.00706	4.96080136882635e-05		0.00706000119955686	0.0390223804680655	mashr_Spleen	1	NO
ENSG00000127578.6	WFIKKN1	2.69011	0.0675823100965726	0.00714289	0.18760562418756		0.0076090000200924	0.729823740465824	mashr_Spleen	1	NO
ENSG00000198523.5	PLN	-2.6828	-1.8661822240473	0.00730091	0.00058720181581243		0.00629600031671675	0.105142740128914	mashr_Spleen	1	NO
ENSG00000115170.13	ACVR1	2.68261	132.692999150466	0.007305	9.2422297150875e-08		0.00730500119395804	0.00106260315843878	mashr_Spleen	1	NO
ENSG00000185339.8	TCN2	2.68201	0.0890715903123125	0.00731816	0.141583045821778		0.0180900041579368	0.416856683204923	mashr_Spleen	1	NO
ENSG00000124587.13	PEX6	2.67995	0.0339595036344425	0.00736326	0.910171775295823		0.00488799864434843	0.738423604393785	mashr_Spleen	1	NO
ENSG00000066926.10	FECH	-2.67992	-0.881669518926945	0.007364	0.00119539225172138		0.00736399761777961	0.0528542713563644	mashr_Spleen	1	NO
ENSG00000185482.7	STAC3	2.67928	0.553927608399844	0.007378	0.00307859646290672		0.00737799765384034	0.0855707483815919	mashr_Spleen	1	NO
ENSG00000100373.9	UPK3A	2.66762	0.1990029578917	0.007639	0.0236088413310475		0.00763900204697614	0.240197434783926	mashr_Spleen	1	NO
ENSG00000272325.1	NUDT3	-2.66586	-0.490625020920274	0.00767918	0.00371290750832028		0.00765799928313605	0.114562389116847	mashr_Spleen	1	NO
ENSG00000251161.3	RP11-540O11.1	-2.66486	-5.5535994216564	0.007702	4.8374492580911e-05		0.00770199950621422	0.0227960265744627	mashr_Spleen	1	NO
ENSG00000112159.11	MDN1	-2.66236	-0.845832637154141	0.00775957	0.00539389784194474		0.00689999815067572	0.332168409411453	mashr_Spleen	1	NO
ENSG00000103942.12	HOMER2	2.65927	0.47391704626317	0.00783103	0.00595008864952983		0.0143000039267829	0.317344830148313	mashr_Spleen	1	NO
ENSG00000125995.15	ROMO1	-2.65707	-0.652640483114746	0.00788238	0.00197005795430763		0.0144499971212496	0.117662766855674	mashr_Spleen	1	NO
ENSG00000217930.7	PAM16	-2.65512	-0.116825373083922	0.007928	0.0848886944104651		0.00792800006178296	0.578641421940414	mashr_Spleen	1	NO
ENSG00000231256.7	C17orf105	-2.65504	-8.50056852632262	0.00793	2.21232350334162e-05		0.00793000076084112	0.0116698076949583	mashr_Spleen	1	NO
ENSG00000164039.14	BDH2	2.65275	0.0499223862945965	0.00798401	0.38049154275059		0.013919999264765	0.636158733111685	mashr_Spleen	1	NO
ENSG00000164897.12	TMUB1	-2.65224	-0.939835130724509	0.007996	0.00355883688337787		0.00799600133989925	0.1908845436132	mashr_Spleen	1	NO
ENSG00000106526.10	ACTR3C	-2.6514	-0.192559415953654	0.008016	0.0241996137295316		0.00801600133436822	0.250312350405139	mashr_Spleen	1	NO
ENSG00000224939.1	LINC00184	-2.65039	-0.267265091219208	0.00804	0.0148115281374065		0.00804000029655897	0.181841929966599	mashr_Spleen	1	NO
ENSG00000125450.10	NUP85	-2.64998	-0.0577344227085261	0.00804959	0.348308430687426		0.00764299766561799	0.775233897127226	mashr_Spleen	1	NO
ENSG00000131051.22	RBM39	2.64959	1.95563625898864	0.008059	0.00017973116708936		0.00805900124336026	0.0379416160131806	mashr_Spleen	1	NO
ENSG00000239282.7	GATSL3	-2.64426	-0.325889200444822	0.00818692	0.00973092402633431		0.0042519990996514	0.166123102294284	mashr_Spleen	1	NO
ENSG00000064995.16	TAF11	-2.64183	-0.9748250577539	0.008246	0.00072826409666754		0.00824600216138449	0.0751929789011486	mashr_Spleen	1	NO
ENSG00000181444.12	ZNF467	-2.6417	-0.169694071464424	0.008249	0.0218401504295317		0.00824899769988267	0.502669299309511	mashr_Spleen	1	NO
ENSG00000196155.12	PLEKHG4	-2.63762	-16.6862595442722	0.008349	2.46385388285978e-06		0.00834900284086334	0.00425499794076808	mashr_Spleen	1	NO
ENSG00000186198.3	SLC51B	-2.6314	-0.22782757582239	0.00850337	0.0164521965986894		0.00603200030212483	0.149494600516511	mashr_Spleen	1	NO
ENSG00000175866.15	BAIAP2	-2.62622	-0.157762105926527	0.008634	0.0324868944922246		0.0086340025151627	0.309326499626769	mashr_Spleen	1	NO
ENSG00000143889.15	HNRNPLL	2.62398	13.7066523552811	0.008691	6.21597648895499e-06		0.00869099718289018	0.00515807931560764	mashr_Spleen	1	NO
ENSG00000249345.6	RP11-575F12.1	-2.62289	-0.179057400721376	0.00871886	0.0302361293556293		0.00875599865578004	0.42252554073674	mashr_Spleen	1	NO
ENSG00000117226.11	GBP3	-2.62283	-0.0414040984134642	0.00872024	0.498234636765228		0.00868199748247908	1.09527646197862	mashr_Spleen	1	NO
ENSG00000175279.21	CENPS	2.62276	0.130538908775159	0.008722	0.0249378373229487		0.0198800043046031	0.513365698254206	mashr_Spleen	1	NO
ENSG00000184743.12	ATL3	2.62113	2.53329558530866	0.008764	0.00016917916760103		0.00876400030874326	0.0270004023204683	mashr_Spleen	1	NO
ENSG00000197279.3	ZNF165	-2.61951	-0.627051447913665	0.0088057	0.00376143286247674		0.00010629997739369	0.1451576759802	mashr_Spleen	1	NO
ENSG00000170340.10	B3GNT2	2.61764	0.191214923590846	0.008854	0.0262682179677418		0.00885399695384722	0.23115350606513	mashr_Spleen	1	NO
ENSG00000183287.13	CCBE1	-2.61742	-0.0965167851534755	0.00885973	0.102283972288105		0.0280500005079416	0.419991970680333	mashr_Spleen	1	NO
ENSG00000129691.15	ASH2L	2.61633	0.301722891750068	0.008888	0.00125484364602712		0.00888800141120017	0.336069959464642	mashr_Spleen	1	NO
ENSG00000161904.11	LEMD2	2.61533	0.147298482523912	0.00891403	0.0463741658328207		0.00190300025929557	0.197268566328532	mashr_Spleen	1	NO
ENSG00000097021.19	ACOT7	2.60942	0.370788823806096	0.00906957	0.00704887668060947		0.00016640001136626	0.168931583021066	mashr_Spleen	1	NO
ENSG00000141030.12	COPS3	2.6085	0.228423477032859	0.00909407	0.0204387988986916		0.0118200034467231	0.118840951869185	mashr_Spleen	1	NO
ENSG00000150977.10	RILPL2	-2.60634	-0.140952751453306	0.00915161	0.0485785242857175		0.0195100019936177	0.219733809495007	mashr_Spleen	1	NO
ENSG00000245466.1	CTD-2540L5.6	-2.60483	-0.933054973757707	0.009192	0.00104253898346811		0.00919199758660922	0.0566954804248618	mashr_Spleen	1	NO
ENSG00000272462.2	U91328.19	2.60446	4.13952525160103	0.009202	4.20408932994409e-05		0.00920199934013677	0.0503680947276162	mashr_Spleen	1	NO
ENSG00000152804.10	HHEX	2.60431	0.396077354471337	0.00920603	0.00726605225698687		0.00591999968805937	0.2229177884543	mashr_Spleen	1	NO
ENSG00000139436.20	GIT2	-2.59991	-0.225808854749227	0.00932482	0.0205355456811706		0.0132499956846119	0.302617794298868	mashr_Spleen	1	NO
ENSG00000130402.11	ACTN4	2.5992	1.38693665765071	0.009344	0.00122686470197264		0.00934400132708875	0.122428085712017	mashr_Spleen	1	NO
ENSG00000196218.12	RYR1	2.59482	2.00740687324753	0.009464	0.00022020434749339		0.00946400027313336	0.0305369084947042	mashr_Spleen	1	NO
ENSG00000144843.11	ADPRH	-2.59212	-0.0885022066631508	0.00953864	0.121576941235441		0.0245999983618631	0.963159043617594	mashr_Spleen	1	NO
ENSG00000163141.18	BNIPL	2.58816	0.148379976697652	0.009649	0.0395199235513932		0.00964900059643796	0.467718094749494	mashr_Spleen	1	NO
ENSG00000243789.10	JMJD7	2.58738	0.143460223278267	0.009671	0.0454693857677577		0.00967100309476468	0.305311109930744	mashr_Spleen	1	NO
ENSG00000108786.10	HSD17B1	-2.58675	-0.0769414939214687	0.00968849	0.140972059083274		0.00726599948439529	0.378262137532449	mashr_Spleen	1	NO
ENSG00000127743.5	IL17B	2.58556	5.41274072073829	0.009722	3.08966112405516e-05		0.00972199852550918	0.00814744364736259	mashr_Spleen	1	NO
ENSG00000122483.17	CCDC18	2.58346	0.0568831810289938	0.00978156	0.266044655995934		0.00166300013903694	0.480530032909891	mashr_Spleen	1	NO
ENSG00000143416.20	SELENBP1	-2.58319	-1.13592995218986	0.009789	0.00151025666558625		0.0097889985604732	0.161365583895936	mashr_Spleen	1	NO
ENSG00000169641.13	LUZP1	-2.58187	-0.225438249830123	0.00982652	0.0193510503070694		0.0126799965019368	0.134384141987682	mashr_Spleen	1	NO
ENSG00000176920.11	FUT2	-2.57742	-0.202916951358876	0.009954	0.0239225680668701		0.00995400285100691	0.223244039971225	mashr_Spleen	1	NO
ENSG00000111752.10	PHC1	-2.57731	-0.179238168809522	0.00995713	0.0322760746299034		0.00216600018797138	0.306897989187902	mashr_Spleen	1	NO
ENSG00000188677.14	PARVB	2.57676	0.179166950236737	0.009973	0.0365566604676921		0.00997299849720093	0.278511187102678	mashr_Spleen	1	NO
ENSG00000189120.4	SP6	-2.57656	-0.166227671061149	0.009979	0.0346992314100359		0.00997899803172358	0.258681359881303	mashr_Spleen	1	NO
ENSG00000104870.12	FCGRT	-2.57479	-0.301727939533942	0.01003	0.012298924438427		0.0100299995721041	0.292316316931857	mashr_Spleen	1	NO
ENSG00000134882.15	UBAC2	-2.57445	-0.537383076438166	0.01004	0.00268582457926396		0.0100400007323839	0.0841113201770151	mashr_Spleen	1	NO
ENSG00000174791.10	RIN1	2.56931	0.263757464143927	0.01019	0.0159641532730458		0.0101900007175262	0.324919714701364	mashr_Spleen	1	NO
ENSG00000132676.15	DAP3	-2.5666	-0.640391022030605	0.01027	0.0019322076760987		0.0102699994069083	0.0741734321155582	mashr_Spleen	1	NO
ENSG00000139433.9	GLTP	2.56638	0.167122426259955	0.0102766	0.0311743372551286		0.00357500018471092	0.263855016449136	mashr_Spleen	1	NO
ENSG00000072518.20	MARK2	-2.56627	-0.671853877069021	0.01028	0.00255762144809603		0.0102800013481644	0.163726077580854	mashr_Spleen	1	NO
ENSG00000048462.10	TNFRSF17	-2.56553	-0.314381383388372	0.0103019	0.0101505821526455		0.0127599969810002	0.0875498137981082	mashr_Spleen	1	NO
ENSG00000173064.12	HECTD4	2.56445	0.579104051299066	0.010334	0.00144027132720541		0.0118400016316313	0.124585337810051	mashr_Spleen	1	NO
ENSG00000141867.17	BRD4	2.56425	0.988796478332158	0.01034	0.00093507894905201		0.010340003481349	0.0427792785744434	mashr_Spleen	1	NO
ENSG00000196670.13	ZFP62	-2.56254	-0.11760898142016	0.0103911	0.0596933581057332		0.0135900029924657	0.620963011704347	mashr_Spleen	1	NO
ENSG00000251259.1	AC004069.2	-2.56224	-1.69943231916378	0.0104	0.00013294339687496		0.0104000029279442	0.0593139243400993	mashr_Spleen	1	NO
ENSG00000130751.9	NPAS1	2.56073	0.691091451842739	0.0104453	0.00341773558292365		0.0116600026708584	0.208613878511855	mashr_Spleen	1	NO
ENSG00000106443.15	PHF14	2.56057	0.197803034248448	0.01045	0.0208275472727706		0.0104500034729356	0.232049018734202	mashr_Spleen	1	NO
ENSG00000177311.11	ZBTB38	2.56043	0.198534795478437	0.0104542	0.0225774368691955		0.0252600025658696	0.169946987923056	mashr_Spleen	1	NO
ENSG00000186230.6	ZNF749	2.55991	0.204197696189889	0.01047	0.0215785745762257		0.010469997420251	0.207152190202303	mashr_Spleen	1	NO
ENSG00000268536.1	AC005523.3	-2.55891	-30.3768972060503	0.0105	7.48437698842205e-07		0.010500001748613	0.00583667248163471	mashr_Spleen	1	NO
ENSG00000204438.10	GPANK1	-2.55891	-0.821636650458883	0.0105	0.00841801036649836		0.010500001748613	0.47198478765938	mashr_Spleen	1	NO
ENSG00000159450.12	TCHH	-2.5566	-1.20051274833345	0.01057	0.00050329805107771		0.0105700004392542	0.0403161066529186	mashr_Spleen	1	NO
ENSG00000139163.15	ETNK1	2.55529	0.73654504400169	0.01061	0.00168607379180568		0.010610001994288	0.0583806792947497	mashr_Spleen	1	NO
ENSG00000159648.11	TEPP	-2.55431	-0.0583115778518545	0.01064	0.215476443555189		0.0106399985554686	0.960358166645272	mashr_Spleen	1	NO
ENSG00000072694.20	FCGR2B	-2.55267	-26.9087430601706	0.01069	6.08906061770225e-06		0.0106899994758711	0.00525108139328691	mashr_Spleen	1	NO
ENSG00000151726.13	ACSL1	-2.55235	-20.342290288701	0.0107	2.76743710592392e-06		0.0106999983330623	0.00259066207649548	mashr_Spleen	1	NO
ENSG00000262663.1	RP11-497H17.1	2.55137	0.298855201154656	0.01073	0.0086817666753409		0.0107300007712376	0.156932185950913	mashr_Spleen	1	NO
ENSG00000146826.16	C7orf43	-2.54557	-0.686536284801023	0.01091	0.00187093975608234		0.0109099966619097	0.0611766645548425	mashr_Spleen	1	NO
ENSG00000180098.9	TRNAU1AP	2.54397	16.9075615964827	0.01096	3.31220911886058e-06		0.0109600014561549	0.0122785298646014	mashr_Spleen	1	NO
ENSG00000164045.11	CDC25A	2.54302	0.227377906965065	0.01099	0.0191908385190777		0.0109899985098999	0.223416604885034	mashr_Spleen	1	NO
ENSG00000187266.13	EPOR	2.54175	2.34886123687893	0.01103	0.00017904364621342		0.0110300027259923	0.0243947999568241	mashr_Spleen	1	NO
ENSG00000103932.11	RPAP1	-2.5408	-0.0510476422575671	0.01106	0.338875502345746		0.0124799995301677	0.450323252686743	mashr_Spleen	1	NO
ENSG00000148225.15	WDR31	2.53922	0.126028770881176	0.01111	0.067636327064047		0.0111099981777761	0.718883468961391	mashr_Spleen	1	NO
ENSG00000182197.10	EXT1	-2.53765	-3.32966439467318	0.01116	8.16891292672221e-05		0.0111600029373663	0.0130343466655173	mashr_Spleen	1	NO
ENSG00000237949.1	LINC00844	-2.53671	-0.787790562912473	0.01119	0.00164504221620746		0.0111899980211916	0.0833978002441488	mashr_Spleen	1	NO
ENSG00000162946.21	DISC1	-2.53606	-0.0893066025734198	0.0112107	0.121463282156621		0.0134599985450412	0.47333103180332	mashr_Spleen	1	NO
ENSG00000205269.5	TMEM170B	-2.53577	-0.271394505485404	0.01122	0.0130949302835828		0.0112200035777222	0.181654377681023	mashr_Spleen	1	NO
ENSG00000166845.13	C18orf54	2.5357	0.152072360952226	0.0112223	0.0348193396589504		0.0207099949078803	0.668471692278254	mashr_Spleen	1	NO
ENSG00000251129.1	RP11-734I18.1	-2.53397	-0.0500658786902858	0.0112779	0.327469384152469		0.0170099988652976	0.981579101079034	mashr_Spleen	1	NO
ENSG00000146006.7	LRRTM2	2.5339	1.60104573655262	0.01128	0.00033032929219322		0.0112799988925959	0.0281690890961738	mashr_Spleen	1	NO
ENSG00000260947.1	RP11-384P7.7	-2.5332	-0.0344182574821425	0.0113025	0.435168578263061		0.0178600007873196	1.9705738348624	mashr_Spleen	1	NO
ENSG00000115241.10	PPM1G	2.53297	0.501777148659345	0.01131	0.00384389956273659		0.011310003232478	0.0843003714159119	mashr_Spleen	1	NO
ENSG00000181789.14	COPG1	-2.53173	-0.767393814856211	0.01135	0.00180514263561936		0.0113499983444393	0.0990365031991304	mashr_Spleen	1	NO
ENSG00000172940.11	SLC22A13	2.53041	3.19865434949247	0.0113929	0.0001120783257388		0.0374899963957986	0.069869942293743	mashr_Spleen	1	NO
ENSG00000157992.12	KRTCAP3	-2.52995	-0.112247250259796	0.0114079	0.078707233759037		0.0145900008159247	0.384386421631882	mashr_Spleen	1	NO
ENSG00000127564.16	PKMYT1	2.52937	4.19578657367038	0.0114266	3.4413067764326e-05		0.0133100010460582	0.0325202225878587	mashr_Spleen	1	NO
ENSG00000041357.15	PSMA4	-2.52935	-0.255226974176866	0.0114275	0.0141992859558532		0.0124699970831657	0.116894220873767	mashr_Spleen	1	NO
ENSG00000123240.16	OPTN	-2.52896	-0.290584278770907	0.01144	0.00890142518591187		0.0114399979803989	0.158990018990062	mashr_Spleen	1	NO
ENSG00000179295.17	PTPN11	-2.52804	-0.872682919424291	0.01147	0.00056090408252145		0.0114699981102038	0.080556177318535	mashr_Spleen	1	NO
ENSG00000089009.15	RPL6	2.52804	9.22602403936615	0.01147	5.01848220960469e-06		0.0114699981102038	0.0076197503605063	mashr_Spleen	1	NO
ENSG00000132718.8	SYT11	-2.5253	-0.34726595348029	0.01156	0.00687975519876672		0.0115600021747786	0.131887389307802	mashr_Spleen	1	NO
ENSG00000131979.18	GCH1	-2.52378	-0.163425697494927	0.01161	0.0402939968530848		0.0116099974369934	0.41731503090031	mashr_Spleen	1	NO
ENSG00000146700.8	SSC4D	-2.52177	-0.0610728028280852	0.0116766	0.239967810406508		0.0117100005464911	0.700925304525325	mashr_Spleen	1	NO
ENSG00000064419.13	TNPO3	-2.52045	-0.258602103979493	0.0117205	0.0141362207609692		0.0144799989717701	0.191815033220253	mashr_Spleen	1	NO
ENSG00000112167.9	SAYSD1	2.52013	0.107618911611254	0.0117313	0.0800244420477354		0.0163400049934508	0.347995737738704	mashr_Spleen	1	NO
ENSG00000166689.15	PLEKHA7	-2.51658	-0.4566772837274	0.01185	0.00447973398316824		0.01185000395376	0.0991947741088881	mashr_Spleen	1	NO
ENSG00000198818.9	SFT2D1	-2.51658	-0.235213880338673	0.01185	0.0258327975510809		0.01185000395376	0.280595685530845	mashr_Spleen	1	NO
ENSG00000282692.1	CTD-3212A4.2	2.5145	2.82060984815569	0.01192	9.03605860033008e-05		0.0119199965322736	0.0152449301090388	mashr_Spleen	1	NO
ENSG00000240771.6	ARHGEF25	2.51421	0.270881337445133	0.01193	0.0109395147381029		0.0119300022924742	0.173507707999706	mashr_Spleen	1	NO
ENSG00000061918.12	GUCY1B3	2.51362	0.421308666361541	0.01195	0.00482489284070978		0.0119500038450003	0.101350870298399	mashr_Spleen	1	NO
ENSG00000164116.16	GUCY1A3	2.51362	0.814766210610908	0.01195	0.00129009721509466		0.0119500038450003	0.052407671604329	mashr_Spleen	1	NO
ENSG00000198673.10	FAM19A2	2.51046	0.112790432339362	0.0120575	0.0724543315825856		0.0184200005170135	0.313046860166604	mashr_Spleen	1	NO
ENSG00000177082.12	WDR73	-2.51022	-0.101325800551788	0.0120657	0.0773778902075659		0.0121499962435362	0.476831685666167	mashr_Spleen	1	NO
ENSG00000225526.4	MKRN2OS	-2.5098	-2.60660611310423	0.01208	0.00011833252397052		0.0120799979844147	0.0733904516828509	mashr_Spleen	1	NO
ENSG00000197763.14	TXNRD3	-2.50915	-0.0950216545921484	0.0121023	0.0713512862848378		0.0164899947509493	0.416488852021975	mashr_Spleen	1	NO
ENSG00000198130.15	HIBCH	2.50892	0.0889069822315857	0.01211	0.0910542039935153		0.0121100023930505	0.478027697411837	mashr_Spleen	1	NO
ENSG00000167550.10	RHEBL1	2.50834	0.85135002171003	0.01213	0.00080528265484364		0.0121300010813494	0.123216065454837	mashr_Spleen	1	NO
ENSG00000148426.12	PROSER2	2.50718	0.678901607469665	0.01217	0.00172615356992406		0.0121699959812768	0.0661362405184852	mashr_Spleen	1	NO
ENSG00000184451.5	CCR10	2.50284	1.13315535765204	0.01232	0.0005924370830225		0.0123199966934874	0.0364468999957569	mashr_Spleen	1	NO
ENSG00000185518.11	SV2B	-2.50239	-0.0775648537428559	0.0123358	0.157783051237052		0.0123400031276954	0.529791778672128	mashr_Spleen	1	NO
ENSG00000112294.12	ALDH5A1	2.49941	0.170572969629072	0.01244	0.0316775456238747		0.0124399988432792	0.249160227979969	mashr_Spleen	1	NO
ENSG00000087448.9	KLHL42	-2.49913	-0.666726689090892	0.01245	0.00188032262531567		0.0124499967320486	0.0773930320238997	mashr_Spleen	1	NO
ENSG00000232859.9	LYRM9	-2.49714	-0.143524796164255	0.01252	0.0506666946818111		0.0125199962214322	0.340010934028092	mashr_Spleen	1	NO
ENSG00000007171.16	NOS2	2.49714	0.0673187803594341	0.01252	0.230305321320626		0.0125199962214322	0.724909152237205	mashr_Spleen	1	NO
ENSG00000169857.7	AVEN	2.49704	0.3207469903087	0.0125235	0.0118252177278292		0.0201399955297375	0.176528775602046	mashr_Spleen	1	NO
ENSG00000130311.10	DDA1	-2.49446	-0.291751660702769	0.0126148	0.0106583763043517		0.0130700041786484	0.125024148505651	mashr_Spleen	1	NO
ENSG00000244165.1	P2RY11	2.4944	0.174075281444013	0.0126169	0.0278757279999335		0.02270000660532	0.309002439986982	mashr_Spleen	1	NO
ENSG00000278376.1	RP11-158I9.8	2.49319	0.0697490780330585	0.01266	0.179589696827931		0.0126600042484946	0.954851331058943	mashr_Spleen	1	NO
ENSG00000138380.17	CARF	-2.49273	-0.286298000843968	0.0126766	0.00567039638829621		0.0011299999721055	0.181373657239414	mashr_Spleen	1	NO
ENSG00000092199.17	HNRNPC	-2.49214	-3.22430665338332	0.0126976	0.00045921460965009		0.00933899852598731	0.0846940029017207	mashr_Spleen	1	NO
ENSG00000272354.1	RP11-307L14.2	2.49087	6.06667185092751	0.0127429	2.11190577203148e-05		0.00772299789436121	0.0088485605678275	mashr_Spleen	1	NO
ENSG00000174013.7	FBXO45	2.49004	0.457015883448927	0.0127727	0.00269384498976702		0.0129100035014014	0.314056177621893	mashr_Spleen	1	NO
ENSG00000131462.7	TUBG1	-2.48969	-0.874558997854919	0.0127853	0.00096498131681681		0.0122600009482793	0.044447351872506	mashr_Spleen	1	NO
ENSG00000166263.13	STXBP4	-2.48803	-0.112444437836783	0.0128452	0.0534790453034666		0.00302599983263883	0.352403565558436	mashr_Spleen	1	NO
ENSG00000169016.16	E2F6	-2.48707	-0.246116809826792	0.01288	0.0137801017105839		0.0128800022841551	0.193404099596038	mashr_Spleen	1	NO
ENSG00000169756.16	LIMS1	2.48652	1.58402053588363	0.0129	9.47879018189672e-05		0.0128999991145818	0.0756303326163449	mashr_Spleen	1	NO
ENSG00000156127.6	BATF	2.48569	0.464805566831925	0.01293	0.00488200493153733		0.0129299982233509	0.112520166994712	mashr_Spleen	1	NO
ENSG00000197251.3	LINC00336	2.48569	0.110737801943974	0.01293	0.0846485184799683		0.0129299982233509	0.491250494817686	mashr_Spleen	1	NO
ENSG00000161905.12	ALOX15	-2.48377	-0.369060370956269	0.013	0.00688041096192766		0.0130000041927971	0.13818877347317	mashr_Spleen	1	NO
ENSG00000231595.1	AC005224.2	2.4835	0.141416307262234	0.0130097	0.0442936833886585		0.0574799925252653	0.43843797162649	mashr_Spleen	1	NO
ENSG00000198892.6	SHISA4	-2.48328	-0.137918254613048	0.0130178	0.0369420852655276		0.0153299971686096	0.362403862696212	mashr_Spleen	1	NO
ENSG00000182973.18	CNOT10	2.48309	2.37855023498512	0.013025	6.14025628687958e-05		0.0125199962214322	0.0432693963913975	mashr_Spleen	1	NO
ENSG00000134909.18	ARHGAP32	-2.48268	-0.182702301828311	0.01304	0.0280698799174815		0.0130399971288232	0.295015440203106	mashr_Spleen	1	NO
ENSG00000255561.6	FDXACB1	-2.48249	-0.265313969178293	0.0130469	0.0151715898997417		0.0268600065181584	0.160607735278338	mashr_Spleen	1	NO
ENSG00000054654.16	SYNE2	-2.48158	-0.408758319757345	0.01308	0.00505506846631108		0.0130800025898658	0.100793055477031	mashr_Spleen	1	NO
ENSG00000157601.13	MX1	2.47968	0.0731091553248334	0.01315	0.163722996549707		0.013149996440077	0.563540911079373	mashr_Spleen	1	NO
ENSG00000157796.17	WDR19	-2.47752	-1.69908610264834	0.01323	0.0006042249303337		0.0132299970230094	0.0982881325082346	mashr_Spleen	1	NO
ENSG00000170909.13	OSCAR	-2.47448	-0.134787880668478	0.013343	0.0533512167729787		0.0317200060904115	0.282270507265617	mashr_Spleen	1	NO
ENSG00000272892.1	RP11-57G10.8	-2.47403	-4.99474742565274	0.01336	3.21075364428841e-05		0.0133599986729878	0.00840883360473653	mashr_Spleen	1	NO
ENSG00000179071.4	CCDC89	2.47296	0.169563723742761	0.0134	0.0214820863427844		0.0134000035822751	0.544338128242718	mashr_Spleen	1	NO
ENSG00000127220.5	ABHD8	2.47242	0.352475378667944	0.01342	0.00694739099915175		0.0134199964774438	0.137030847892221	mashr_Spleen	1	NO
ENSG00000111358.13	GTF2H3	-2.47136	-44.4270838713383	0.01346	7.51754831875407e-07		0.0134599985450412	0.00418438447453292	mashr_Spleen	1	NO
ENSG00000069424.14	KCNAB2	2.46924	0.392444819886642	0.01354	0.00637665062539593		0.0135400031336694	0.123839066124094	mashr_Spleen	1	NO
ENSG00000167183.2	PRR15L	2.4674	0.739954141702122	0.01361	0.00127385282648485		0.0136100014353378	0.106357942424602	mashr_Spleen	1	NO
ENSG00000242258.1	LINC00996	-2.46713	-1.53530497823843	0.01362	0.00031770728655224		0.0136200013333447	0.0271607274066456	mashr_Spleen	1	NO
ENSG00000102879.15	CORO1A	2.46295	1.98413956676273	0.01378	0.00019219337702542		0.0137799958953185	0.0317517986412565	mashr_Spleen	1	NO
ENSG00000113119.12	TMCO6	-2.45961	-0.115628904724485	0.0139089	0.0540964036673386		0.00491300062271288	0.399065930500942	mashr_Spleen	1	NO
ENSG00000277161.1	PIGW	-2.45958	-0.617829561545927	0.01391	0.002934260835143		0.0139099991161656	0.0734830490894618	mashr_Spleen	1	NO
ENSG00000126500.3	FLRT1	-2.45932	-2.5716076237905	0.01392	0.00011703589566701		0.013919999264765	0.0161766513736969	mashr_Spleen	1	NO
ENSG00000254615.2	RP11-395G23.3	2.45726	0.540756156646887	0.014	0.00347510021560054		0.0139999969019411	0.138694676108838	mashr_Spleen	1	NO
ENSG00000167770.11	OTUB1	2.45707	0.551750851558896	0.0140077	0.00445581307535887		0.014680000873646	0.195760058241971	mashr_Spleen	1	NO
ENSG00000154727.10	GABPA	2.45701	5.41196662571632	0.01401	2.6367296704165e-05		0.0140099983540243	0.00746493886492745	mashr_Spleen	1	NO
ENSG00000108255.7	CRYBA1	-2.45624	-106.903910796823	0.01404	1.8949287452951e-07		0.0140400032977758	0.00133297275036859	mashr_Spleen	1	NO
ENSG00000159256.12	MORC3	2.45571	0.613365974738132	0.0140609	0.00185382017848072		0.00997400278242773	0.0927301098522721	mashr_Spleen	1	NO
ENSG00000169288.17	MRPL1	2.45267	0.352830120764581	0.01418	0.0103852568574884		0.0141800038148617	0.423149814070487	mashr_Spleen	1	NO
ENSG00000204257.14	HLA-DMA	2.4514	0.725254607009652	0.01423	0.00165661942363835		0.0142300007211756	0.0905888764649042	mashr_Spleen	1	NO
ENSG00000244462.7	RBM12	2.4514	7.47606979934882	0.01423	1.20476525176297e-05		0.0142300007211756	0.0121320429629884	mashr_Spleen	1	NO
ENSG00000115041.12	KCNIP3	2.45039	0.318854179877273	0.01427	0.00580667376807263		0.0142700005400695	0.212322761539641	mashr_Spleen	1	NO
ENSG00000070018.8	LRP6	2.44808	0.146467565079288	0.014362	0.0373524197797834		0.0254000022485594	0.300833206764173	mashr_Spleen	1	NO
ENSG00000105373.18	GLTSCR2	-2.44777	-0.508635220264214	0.0143743	0.00342424216483415		0.0222600050128569	0.234949669079872	mashr_Spleen	1	NO
ENSG00000198853.11	RUSC2	2.44588	0.2878560324187	0.01445	0.00893937836869896		0.0144499971212496	0.140347935947496	mashr_Spleen	1	NO
ENSG00000214548.14	MEG3	-2.44265	-0.391841880631837	0.01458	0.00478041847041725		0.0145800009368517	0.119691136446096	mashr_Spleen	1	NO
ENSG00000270332.1	SMC2-AS1	2.44215	0.155395422728073	0.0146	0.0326633791577187		0.0145999970986341	0.287009740808426	mashr_Spleen	1	NO
ENSG00000114646.9	CSPG5	2.43797	0.786028243360173	0.01477	0.00138062407194587		0.0147700028628447	0.0577587388029731	mashr_Spleen	1	NO
ENSG00000244411.3	KRTAP5-7	2.43724	0.591121428018103	0.0148	0.00607446366724684		0.0148000040587233	0.170523339575017	mashr_Spleen	1	NO
ENSG00000133116.7	KL	2.43724	0.287334274874775	0.0148	0.00848419023533166		0.0148000040587233	0.23108972999806	mashr_Spleen	1	NO
ENSG00000274363.1	RP11-104O19.4	-2.43699	-0.394431384047265	0.01481	0.0043639956642855		0.0148100001100186	0.108764164655973	mashr_Spleen	1	NO
ENSG00000267496.4	FAM215A	-2.43577	-12.7516856481315	0.01486	7.31475739414557e-06		0.0148600011058501	0.00744215334495057	mashr_Spleen	1	NO
ENSG00000057608.16	GDI2	2.43553	0.204996907138803	0.0148702	0.018728922441227		0.035499990487938	0.238545554780103	mashr_Spleen	1	NO
ENSG00000105939.12	ZC3HAV1	2.43335	0.37270428914093	0.01496	0.00506195136259565		0.0149599963422903	0.124495481677848	mashr_Spleen	1	NO
ENSG00000228549.3	RP11-108M9.3	-2.43166	-0.339178198355343	0.01503	0.020033766555203		0.0150299990270784	0.494725194053313	mashr_Spleen	1	NO
ENSG00000111144.9	LTA4H	-2.43036	-0.206222882368925	0.0150837	0.0126737476486699		0.00908899759800443	0.230648790188946	mashr_Spleen	1	NO
ENSG00000112655.15	PTK7	-2.42901	-0.380978744388545	0.01514	0.00560004978709045		0.015139998840463	0.112079743631188	mashr_Spleen	1	NO
ENSG00000136213.9	CHST12	2.4271	2.76777152010558	0.01522	0.00018585424425015		0.0152200023870188	0.0657930030268733	mashr_Spleen	1	NO
ENSG00000135093.12	USP30	-2.42558	-0.15251967161296	0.0152838	0.0304094004111928		0.0155699981973227	0.265268455991379	mashr_Spleen	1	NO
ENSG00000196177.12	ACADSB	2.42496	1.16942428666242	0.01531	0.0007505126768749		0.0153099974051566	0.0637065612966068	mashr_Spleen	1	NO
ENSG00000143374.16	TARS2	-2.42425	-5.11741999970611	0.01534	2.57253004227337e-05		0.0153399956006302	0.0133661102672691	mashr_Spleen	1	NO
ENSG00000197361.7	FBXL22	-2.42331	-0.244295735842121	0.01538	0.0102571023102094		0.0153799962829209	0.192799108169612	mashr_Spleen	1	NO
ENSG00000105963.13	ADAP1	2.423	0.245234679855211	0.0153928	0.0144663947792244		0.0225700050299124	0.205233242191424	mashr_Spleen	1	NO
ENSG00000213638.5	ADAT3	2.42236	0.597564358818812	0.01542	0.00197655482835555		0.0154199976885555	0.0885260294047086	mashr_Spleen	1	NO
ENSG00000141570.10	CBX8	2.42068	0.122759851591003	0.0154915	0.0536554841254754		0.0155600005206822	0.327776096943665	mashr_Spleen	1	NO
ENSG00000140955.10	ADAD2	-2.41975	-0.0526643333594909	0.0155312	0.33048596351244		0.00773000144532071	0.451788510345458	mashr_Spleen	1	NO
ENSG00000167272.10	POP5	2.41955	0.169493220593172	0.0155397	0.0301786434235184		0.0151600023080651	0.191744930777044	mashr_Spleen	1	NO
ENSG00000278259.4	MYO19	-2.41678	-0.188986871669832	0.0156585	0.0298824591371449		0.0151799991083759	0.232486200721538	mashr_Spleen	1	NO
ENSG00000182533.6	CAV3	-2.41646	-0.123478716916413	0.015672	0.0451957474149122		0.0194500024215821	0.410049278543605	mashr_Spleen	1	NO
ENSG00000178217.13	SH2D4B	2.41582	0.202508745225888	0.0157	0.0246389543550125		0.0157000001388684	0.264186121642913	mashr_Spleen	1	NO
ENSG00000163611.11	SPICE1	-2.41536	-0.887563734829154	0.0157195	0.00188901268987637		0.00818600134976229	0.107192598289525	mashr_Spleen	1	NO
ENSG00000170091.10	HMP19	-2.41535	-0.128979982984503	0.01572	0.0428964568709613		0.0157200050055644	0.308575013572315	mashr_Spleen	1	NO
ENSG00000153827.13	TRIP12	2.40914	1.13612748081197	0.01599	0.00058281498128362		0.0159900012669711	0.0514907006370368	mashr_Spleen	1	NO
ENSG00000134461.15	ANKRD16	-2.40892	-0.83607949367931	0.016	0.00126317440578984		0.0160000011442499	0.0477227348615061	mashr_Spleen	1	NO
ENSG00000125637.15	PSD4	-2.40619	-0.0520222100800117	0.01612	0.315979600784127		0.0161199978509426	0.772746869811398	mashr_Spleen	1	NO
ENSG00000188641.12	DPYD	2.40578	1.671270182655	0.0161378	0.0002030737288519		0.010430000553143	0.0317970958121365	mashr_Spleen	1	NO
ENSG00000117133.10	RPF1	2.40551	0.304832119958475	0.01615	0.0127000320417908		0.0161499965242375	0.433025233751553	mashr_Spleen	1	NO
ENSG00000214212.8	C19orf38	2.40483	1.36915560403203	0.01618	0.00015177628348806		0.0161800020325218	0.08311692233145	mashr_Spleen	1	NO
ENSG00000099203.6	TMED1	2.40483	0.188362528121342	0.01618	0.00801900546395813		0.0161800020325218	0.604154133706947	mashr_Spleen	1	NO
ENSG00000103671.9	TRIP4	2.40392	0.118780833688134	0.0162202	0.0474141016131741		0.0183400035888348	0.461776438280231	mashr_Spleen	1	NO
ENSG00000269067.1	ZNF728	-2.40235	-1.15451376278845	0.01629	0.00081305361844196		0.0162899993870693	0.0849708363485104	mashr_Spleen	1	NO
ENSG00000187664.8	HAPLN4	2.40146	0.158684016222613	0.01633	0.0331295087983836		0.0163299994809978	0.279171154439731	mashr_Spleen	1	NO
ENSG00000168334.8	XIRP1	2.39967	22.3060721557807	0.01641	1.25821237082752e-06		0.0164100021514528	0.00230430528696553	mashr_Spleen	1	NO
ENSG00000088812.17	ATRN	2.39944	0.214220780195304	0.01642	0.0208060693542855		0.0164199972506447	0.244140647570784	mashr_Spleen	1	NO
ENSG00000101331.15	CCM2L	-2.39403	-0.738343654631089	0.0166644	0.0016624941021737		0.0153599996044969	0.0743463760295136	mashr_Spleen	1	NO
ENSG00000145779.7	TNFAIP8	-2.39184	-0.212534854302412	0.0167641	0.0162989226055368		0.0185400035669256	0.214318411660164	mashr_Spleen	1	NO
ENSG00000165716.10	FAM69B	-2.39171	-0.11034550544579	0.01677	0.0656899452242145		0.0167699980648123	0.362497773139034	mashr_Spleen	1	NO
ENSG00000181631.6	P2RY13	-2.39167	-0.181463587668652	0.0167721	0.0249194076444369		0.0183599948938447	0.261749717766804	mashr_Spleen	1	NO
ENSG00000105287.12	PRKD2	-2.39087	-0.146488173777328	0.0168087	0.0335163482116664		0.0735799908004633	0.278296895735816	mashr_Spleen	1	NO
ENSG00000021826.14	CPS1	-2.3902	-0.128889586613455	0.016839	0.0302263305562798		0.0126999996453407	0.871358559030958	mashr_Spleen	1	NO
ENSG00000166682.10	TMPRSS5	2.38986	0.951990580528936	0.0168548	0.00109860642272041		0.0537799968210926	0.140066937577964	mashr_Spleen	1	NO
ENSG00000033170.16	FUT8	-2.38909	-0.244846908834949	0.01689	0.0125361286198412		0.0168899969759499	0.163367388178725	mashr_Spleen	1	NO
ENSG00000181856.14	SLC2A4	2.38853	1.09845231739999	0.0169159	0.00072468778111446		0.0150299990270784	0.037371832593522	mashr_Spleen	1	NO
ENSG00000233822.4	HIST1H2BN	-2.38702	-0.235746899285181	0.0169855	0.0219346972845129		1.97000022768657e-16	0.587161327989059	mashr_Spleen	1	NO
ENSG00000143811.18	PYCR2	2.38649	0.663207683390566	0.01701	0.00173412479726556		0.0170099988652976	0.0821763700344598	mashr_Spleen	1	NO
ENSG00000180929.5	GPR62	-2.38586	-0.674961910589062	0.0170392	0.00170460833698511		0.00739899770637058	0.143820862748408	mashr_Spleen	1	NO
ENSG00000143376.12	SNX27	2.38563	0.287203797805855	0.01705	0.0103344007603239		0.0170499996376445	0.147630359779092	mashr_Spleen	1	NO
ENSG00000155265.10	GOLGA7B	-2.38539	-0.188331128185271	0.017061	0.0260692030237776		0.0051250006819274	0.382262523485508	mashr_Spleen	1	NO
ENSG00000126091.19	ST3GAL3	2.38455	1.88687817621832	0.0171	0.00020967908261283		0.0170999975378416	0.0233189405413469	mashr_Spleen	1	NO
ENSG00000165731.18	RET	2.38219	0.106227723787948	0.01721	0.0640435606913204		0.0172100046615928	0.413263114699071	mashr_Spleen	1	NO
ENSG00000197472.14	ZNF695	-2.38176	-0.161081139909537	0.01723	0.0230894548695844		0.0172299944338187	0.42338910711894	mashr_Spleen	1	NO
ENSG00000124172.9	ATP5E	-2.37921	-1.61583870671406	0.01735	0.00028801279070757		0.0173500021688243	0.0269210038225045	mashr_Spleen	1	NO
ENSG00000169139.11	UBE2V2	2.37899	44.2654998992795	0.01736	3.82240981683188e-07		0.017360004008553	0.00200155878057625	mashr_Spleen	1	NO
ENSG00000130770.17	ATPIF1	2.37869	0.0833687190977374	0.0173741	0.114742640621237		0.00385199918768987	0.314842893732411	mashr_Spleen	1	NO
ENSG00000129007.14	CALML4	2.37242	0.146772320066531	0.0176722	0.0268196985812155		0.00093219967942107	0.499088207894629	mashr_Spleen	1	NO
ENSG00000226124.6	FTCDNL1	2.37079	0.0508349988070441	0.01775	0.306574250222789		0.0177499982980315	0.855709668945095	mashr_Spleen	1	NO
ENSG00000153246.12	PLA2R1	2.37066	0.395303987970861	0.0177565	0.0137393399378659		0.00692000105650568	0.169085913067571	mashr_Spleen	1	NO
ENSG00000100285.9	NEFH	2.37038	0.129449417506859	0.01777	0.034193157431077		0.017769998235776	0.365393687441612	mashr_Spleen	1	NO
ENSG00000173890.16	GPR160	-2.36934	-0.155626787108402	0.01782	0.0469025959533953		0.0178200040765141	0.427946892931805	mashr_Spleen	1	NO
ENSG00000266389.1	CTB-41I6.1	-2.36838	-0.173029975537131	0.0178663	0.0303354929879118		0.0108199988069991	0.196140300798369	mashr_Spleen	1	NO
ENSG00000270885.1	RASL10B	2.36809	0.291695402205817	0.01788	0.00912927781493844		0.0178800055764831	0.18615308842505	mashr_Spleen	1	NO
ENSG00000262873.1	CTD-2561B21.11	-2.36797	-0.268889807704728	0.0178861	0.0104708640335096		0.017090005399286	0.141795856250154	mashr_Spleen	1	NO
ENSG00000099821.13	POLRMT	2.36789	0.557154338120059	0.0178899	0.00177259013909858		0.0180300008236982	0.173394927491838	mashr_Spleen	1	NO
ENSG00000123552.17	USP45	-2.36747	-0.460023626882538	0.01791	0.0133218626107261		0.0179099976409405	0.526712077033966	mashr_Spleen	1	NO
ENSG00000246223.8	LINC01550	-2.36706	-0.686685080780422	0.01793	0.00180475845917971		0.0179300052769468	0.100919623768788	mashr_Spleen	1	NO
ENSG00000249601.2	LINC01187	-2.36685	-0.0740331723334524	0.01794	0.143626512513256		0.0179399991009431	0.536246100885525	mashr_Spleen	1	NO
ENSG00000212657.1	KRTAP16-1	2.36624	53.657596680002	0.01797	2.75257474423144e-07		0.0179699982837878	0.00131575031996005	mashr_Spleen	1	NO
ENSG00000231412.2	CTC-490G23.2	-2.3657	-0.0538484375593886	0.0179959	0.286212354979302		0.00375300003848921	0.474329112691286	mashr_Spleen	1	NO
ENSG00000065882.15	TBC1D1	2.365	0.526638769552192	0.01803	0.00265460928471563		0.0180300008236982	0.0810802441231366	mashr_Spleen	1	NO
ENSG00000204469.12	PRRC2A	-2.36377	-0.498823636051109	0.01809	0.00411322568077862		0.0180900041579368	0.0918160181072643	mashr_Spleen	1	NO
ENSG00000137976.7	DNASE2B	-2.36316	-0.0940249757766922	0.01812	0.086487131698441		0.0181200014060252	0.416910503578319	mashr_Spleen	1	NO
ENSG00000109610.5	SOD3	2.36201	0.418262597953695	0.0181759	0.00480332215986329		0.0180900041579368	0.108416332404596	mashr_Spleen	1	NO
ENSG00000275636.1	RP11-521C20.5	-2.36132	-0.103649401317846	0.01821	0.0756347665612816		0.018209997079022	0.419684044933409	mashr_Spleen	1	NO
ENSG00000263321.1	RP11-388C12.5	2.36051	15.1307231717544	0.01825	5.97712025798443e-06		0.0182499967919254	0.0101515306477047	mashr_Spleen	1	NO
ENSG00000147592.8	LACTB2	-2.35828	-0.171269920528467	0.01836	0.0233596822098379		0.0183599948938447	0.227710737995688	mashr_Spleen	1	NO
ENSG00000198829.6	SUCNR1	-2.35828	-0.183359764962799	0.01836	0.0228812132891087		0.0183599948938447	0.252509049678339	mashr_Spleen	1	NO
ENSG00000145348.16	TBCK	-2.35828	-2.88955620253941	0.01836	9.67655045858448e-05		0.0183599948938447	0.0295201041339969	mashr_Spleen	1	NO
ENSG00000140839.11	CLEC18B	2.35807	3.86330380537735	0.01837	0.00025372826818279		0.0183699976976267	0.0691636002397956	mashr_Spleen	1	NO
ENSG00000143631.10	FLG	-2.35783	-0.0819180007120751	0.0183819	0.116986566438039		0.00084690014881211	0.494368610502315	mashr_Spleen	1	NO
ENSG00000111540.15	RAB5B	2.3559	6.25528657475985	0.018478	4.8978266630709e-05		0.0159600033095414	0.0358321818990068	mashr_Spleen	1	NO
ENSG00000182983.14	ZNF662	2.35571	7.12120814675043	0.0184874	1.39336366376654e-05		0.00642699846203486	0.0148122401823814	mashr_Spleen	1	NO
ENSG00000137501.17	SYTL2	-2.35438	-0.115592853636765	0.0185537	0.0352699858716113		0.00034509997978041	0.479339770079687	mashr_Spleen	1	NO
ENSG00000171865.9	RNASEH1	2.34967	0.7721569393424	0.01879	0.00089499446474138		0.0187900047441767	0.0694159402953083	mashr_Spleen	1	NO
ENSG00000178031.16	ADAMTSL1	-2.34908	-0.0863034562170317	0.0188199	0.100496955425528		0.0287699975885821	0.550416685145663	mashr_Spleen	1	NO
ENSG00000166317.11	SYNPO2L	-2.34908	-66.8026132493976	0.01882	7.66809565117733e-08		0.0188200030619971	0.00215111345215668	mashr_Spleen	1	NO
ENSG00000141391.13	PRELID3A	2.34903	0.052705417961038	0.0188225	0.326375625460955		0.0112400010554755	0.813241747401743	mashr_Spleen	1	NO
ENSG00000260657.2	RP11-315D16.4	-2.34888	-0.0541884703218816	0.01883	0.281771684784636		0.0188299957300875	0.782454270219151	mashr_Spleen	1	NO
ENSG00000132141.13	CCT6B	2.34828	0.162879563185685	0.0188606	0.0262169656557903		0.0133699966826392	0.198009297975469	mashr_Spleen	1	NO
ENSG00000271420.1	RP5-1057J7.7	-2.34789	-0.690904254234955	0.01888	0.00143539249605602		0.0188800045396055	0.255607052522134	mashr_Spleen	1	NO
ENSG00000241563.3	CORT	-2.3473	-0.130634432468189	0.01891	0.0269493262468045		0.0189099953571409	0.474606876828572	mashr_Spleen	1	NO
ENSG00000166847.9	DCTN5	-2.34726	-0.0416524584608443	0.0189119	0.406411652160825		0.0186699985041701	1.09077622291244	mashr_Spleen	1	NO
ENSG00000116062.14	MSH6	2.34691	0.255753850856733	0.01893	0.0133523362542705		0.018929996223122	0.166566406946746	mashr_Spleen	1	NO
ENSG00000072832.14	CRMP1	-2.3459	-0.0693551294661506	0.0189813	0.156672572523865		0.0317599981822069	0.49512740532241	mashr_Spleen	1	NO
ENSG00000125449.6	ARMC7	-2.34553	-0.691191179710106	0.019	0.00188177139378476		0.0189999991855647	0.0616327309296206	mashr_Spleen	1	NO
ENSG00000130202.9	NECTIN2	-2.3431	-0.178954346060009	0.0191245	0.0275488259763287		0.0116600026708584	0.460416457326903	mashr_Spleen	1	NO
ENSG00000133321.10	RARRES3	-2.34201	-6.87461164908234	0.01918	1.38671677003562e-05		0.0191800038810666	0.00701130514135064	mashr_Spleen	1	NO
ENSG00000169402.15	RSPH10B2	-2.34104	-0.232292993709379	0.01923	0.0149770948563692		0.0192300015438271	0.186402522558095	mashr_Spleen	1	NO
ENSG00000254999.3	BRK1	2.33991	0.222538545730923	0.0192883	0.0154648010067214		0.0130600037887932	0.277556880085723	mashr_Spleen	1	NO
ENSG00000139437.17	TCHP	-2.33949	-1.19144916906166	0.01931	0.00087451356094864		0.0193100055064359	0.122791642143844	mashr_Spleen	1	NO
ENSG00000065308.4	TRAM2	2.33705	0.535882900620703	0.0194364	0.00240833432655114		0.00556200154412026	0.0651796994931648	mashr_Spleen	1	NO
ENSG00000185722.16	ANKFY1	-2.33641	-1.16816726739178	0.01947	0.0004845062360016		0.019470005032445	0.0339848591106648	mashr_Spleen	1	NO
ENSG00000154678.16	PDE1C	-2.33627	-0.119323420924735	0.019477	0.0633264872462227		0.0408900037435754	0.559523222958373	mashr_Spleen	1	NO
ENSG00000164070.11	HSPA4L	2.33602	0.198773602410109	0.01949	0.017970104433127		0.0194900007622165	0.2299098041485	mashr_Spleen	1	NO
ENSG00000100281.13	HMGXB4	2.33239	1.87546333092581	0.01968	0.0001913655539602		0.0196800045885808	0.0339116201054192	mashr_Spleen	1	NO
ENSG00000106336.12	FBXO24	2.33125	0.811673019026107	0.01974	0.00080804155305822		0.0197399950839054	0.075892629859634	mashr_Spleen	1	NO
ENSG00000123975.4	CKS2	-2.33103	-0.330040862680048	0.0197519	0.00835187637785509		0.00755999738635958	0.209949436031271	mashr_Spleen	1	NO
ENSG00000183644.13	C11orf88	-2.33002	-0.0902789348093755	0.0198053	0.124555184525026		0.00199500078752746	0.563133697136439	mashr_Spleen	1	NO
ENSG00000255150.2	EID3	-2.32957	-0.214229014492079	0.0198291	0.0172080114684334		0.0371300011500358	0.178734807075737	mashr_Spleen	1	NO
ENSG00000108001.13	EBF3	-2.32955	-0.0606038972918926	0.01983	0.216106495160252		0.0198299964115978	0.660023559332232	mashr_Spleen	1	NO
ENSG00000171159.4	C9orf16	-2.32898	-0.828553338190386	0.01986	0.000957456731169		0.0198600005817506	0.096795216799394	mashr_Spleen	1	NO
ENSG00000157087.17	ATP2B2	-2.32847	-0.0798030201498586	0.0198871	0.161851997403094		0.0124299997010886	0.686391261926351	mashr_Spleen	1	NO
ENSG00000197599.12	CCDC154	2.32833	0.0598518801498921	0.0198946	0.256159614892125		0.0031690003180231	0.740813639072038	mashr_Spleen	1	NO
ENSG00000064999.13	ANKS1A	2.32745	0.903870711686695	0.0199414	0.00061503735451577		0.00824600216138449	0.0641335851075338	mashr_Spleen	1	NO
ENSG00000130204.12	TOMM40	2.32672	1.40288997085487	0.01998	0.00029944817314068		0.0199799949449228	0.0958735202291313	mashr_Spleen	1	NO
ENSG00000153832.11	FBXO36	2.32617	0.224446600523176	0.0200096	0.013897271766108		0.0159900012669711	0.244569201548303	mashr_Spleen	1	NO
ENSG00000132256.18	TRIM5	2.32616	0.127835986821543	0.02001	0.0481109046647294		0.0200099937007516	0.457617619690027	mashr_Spleen	1	NO
ENSG00000169118.17	CSNK1G1	2.326	0.15083321291184	0.0200185	0.0396100877917534		0.0513999932768275	0.341854907618701	mashr_Spleen	1	NO
ENSG00000167491.17	GATAD2A	2.32579	0.228757233450814	0.02003	0.013610356250057		0.0200300019802329	0.183163606972931	mashr_Spleen	1	NO
ENSG00000283360.1	RP11-122G18.10	2.32485	9.90270919570768	0.02008	7.28691800589897e-06		0.0200800034440539	0.00794732011661137	mashr_Spleen	1	NO
ENSG00000167083.6	GNGT2	-2.32448	-0.16383988589646	0.0200996	0.0282632244767522		0.0200999962183567	0.243530601073152	mashr_Spleen	1	NO
ENSG00000104635.13	SLC39A14	2.32443	2.39650905980633	0.0201025	0.0001210700391045		0.0180099998343014	0.0241376721539917	mashr_Spleen	1	NO
ENSG00000134905.16	CARS2	-2.32198	-0.069527323313032	0.0202338	0.138415939125689		0.0247199981918147	0.489363714641103	mashr_Spleen	1	NO
ENSG00000182771.18	GRID1	-2.32131	-0.196305852222921	0.0202702	0.0168149271816994		0.0266400070467662	0.264213094558935	mashr_Spleen	1	NO
ENSG00000115137.11	DNAJC27	2.32002	0.416291515148124	0.02034	0.00517414051937327		0.0203400039324617	0.286818240716521	mashr_Spleen	1	NO
ENSG00000183066.14	WBP2NL	2.31946	0.136853515916794	0.02037	0.049174040705512		0.0203699959616695	0.356585650526291	mashr_Spleen	1	NO
ENSG00000275367.1	RP11-266K4.14	2.31821	0.421825745557047	0.0204379	0.0502219410493802		0.0176000014617412	0.406347666936117	mashr_Spleen	1	NO
ENSG00000175899.14	A2M	-2.31744	-0.459581252273348	0.02048	0.00429708366637231		0.02047999429036	0.125549072584191	mashr_Spleen	1	NO
ENSG00000119599.16	DCAF4	-2.31541	-0.0717551939572907	0.0205905	0.14666171678496		0.0237699975051844	0.665485809485094	mashr_Spleen	1	NO
ENSG00000133026.12	MYH10	2.31432	157.959289807451	0.02065	2.27816850373963e-08		0.0206500008375994	0.00068878506691581	mashr_Spleen	1	NO
ENSG00000135541.20	AHI1	-2.31412	-0.0358831347441872	0.0206614	0.575570775280658		0.00027040008043475	0.785185692035072	mashr_Spleen	1	NO
ENSG00000255652.3	RP11-313F23.4	-2.31378	-12.7589775930634	0.02068	3.84145479521614e-06		0.0206799985321346	0.00305667125093181	mashr_Spleen	1	NO
ENSG00000172967.7	XKR3	-2.31352	-2.05546423097418	0.0206938	0.00016345356668002		0.0474500030001828	0.0308974404250966	mashr_Spleen	1	NO
ENSG00000106628.10	POLD2	2.31291	0.372653832681269	0.0207277	0.0171361747295879		0.0119799971553049	0.517188328999344	mashr_Spleen	1	NO
ENSG00000171115.3	GIMAP8	-2.3116	-0.172425764917173	0.0208	0.0281005195750049		0.0208000013244297	0.23952336833094	mashr_Spleen	1	NO
ENSG00000140598.13	EFL1	2.31142	1.25553276742838	0.0208094	0.00030352087193827		0.0277700029150811	0.084100148804006	mashr_Spleen	1	NO
ENSG00000181924.6	COA4	2.31062	0.55583733896383	0.0208539	0.00322709011900786		0.0207600031434306	0.235797772572123	mashr_Spleen	1	NO
ENSG00000106299.7	WASL	2.30934	0.505409390071433	0.0209248	0.00168238519946131		0.0240599993609916	0.25564627997043	mashr_Spleen	1	NO
ENSG00000092051.16	JPH4	2.30924	0.558522759029977	0.02093	0.00360179315143994		0.0209299969040092	0.0938189163338778	mashr_Spleen	1	NO
ENSG00000205002.3	AARD	-2.30906	-0.277975504330167	0.02094	0.00943864773392749		0.020939995301086	0.152531425753397	mashr_Spleen	1	NO
ENSG00000153317.14	ASAP1	2.30854	0.106621501636776	0.0209693	0.0684568638423307		0.0294899934128394	0.489339507808498	mashr_Spleen	1	NO
ENSG00000168016.13	TRANK1	2.30711	0.242273997774983	0.0210485	0.0152896606062716		0.0111799967898619	0.547553911496365	mashr_Spleen	1	NO
ENSG00000224565.1	LINC01754	2.30601	0.0790020160674121	0.02111	0.135094708516018		0.0211100065283786	0.716437412833914	mashr_Spleen	1	NO
ENSG00000186973.10	FAM183A	-2.30537	-0.0800834405783595	0.0211461	0.0875744389365233		0.0118099996048078	0.586932417534847	mashr_Spleen	1	NO
ENSG00000273983.1	HIST1H3G	-2.3053	-3.42590530070137	0.02115	6.06799100054738e-05		0.0211500045380806	0.0117633140623442	mashr_Spleen	1	NO
ENSG00000259124.1	RP11-187O7.3	-2.30478	-0.106319708277661	0.0211788	0.0689641213526656		0.0725399918947315	0.424258558020964	mashr_Spleen	1	NO
ENSG00000135437.9	RDH5	2.3044	0.170395382117521	0.0212	0.0309576313073327		0.0212000012835727	0.676074659819989	mashr_Spleen	1	NO
ENSG00000177954.11	RPS27	-2.30423	-7.46253957845696	0.02121	7.33704989664336e-06		0.0212100049517899	0.0108006127341258	mashr_Spleen	1	NO
ENSG00000167644.11	C19orf33	2.30398	0.0605464719779126	0.0212239	0.193167340578769		0.0115800024460232	0.735477287172914	mashr_Spleen	1	NO
ENSG00000132600.16	PRMT7	-2.30351	-5.05041069840433	0.02125	2.98014295870266e-05		0.0212499937616808	0.00774194463281047	mashr_Spleen	1	NO
ENSG00000271367.1	RP3-483K16.4	2.30097	1.68742498015509	0.0213935	0.0002506350897774		0.00484700051141739	0.0287904315178968	mashr_Spleen	1	NO
ENSG00000066855.15	MTFR1	-2.30043	-0.146111805959465	0.0214237	0.0375673138427692		0.0311499911633904	0.312215412397386	mashr_Spleen	1	NO
ENSG00000113643.8	RARS	-2.30032	-0.345668681354413	0.02143	0.00617996876772232		0.0214299945224194	0.110221151221207	mashr_Spleen	1	NO
ENSG00000155463.12	OXA1L	-2.29926	-1.08077304088535	0.02149	0.00049856119795315		0.0214899959438478	0.0359927556743402	mashr_Spleen	1	NO
ENSG00000236098.1	RP11-148B18.4	-2.2961	-7.7165142104426	0.02167	1.26403612609342e-05		0.0216700064087588	0.00819022660704399	mashr_Spleen	1	NO
ENSG00000168646.12	AXIN2	2.2961	0.381691800527722	0.02167	0.00443222768814179		0.0216700064087588	0.152479041780655	mashr_Spleen	1	NO
ENSG00000269967.1	RP11-84A19.4	-2.29505	-5.72872750498293	0.02173	2.11561912498908e-05		0.021730004853785	0.0160768687147172	mashr_Spleen	1	NO
ENSG00000254952.1	AP001257.1	2.29418	1.15904512685439	0.02178	0.0015971944194593		0.0217800021548765	0.159355313887795	mashr_Spleen	1	NO
ENSG00000087053.18	MTMR2	2.29383	0.287909667559824	0.0218	0.0104394830045811		0.0217999962090562	0.142405777296383	mashr_Spleen	1	NO
ENSG00000188343.12	FAM92A	2.29279	1.05698284635116	0.02186	0.00066561867086701		0.0218600055740281	0.0391680907054625	mashr_Spleen	1	NO
ENSG00000197363.9	ZNF517	2.29124	0.213550092633149	0.0219495	0.051426293994205		0.0207400029728332	0.330054678857717	mashr_Spleen	1	NO
ENSG00000008118.9	CAMK1G	2.29106	0.565106455161809	0.02196	0.00205144276992452		0.0219600005335321	0.0851167059952046	mashr_Spleen	1	NO
ENSG00000246084.2	CTD-2506J14.1	-2.29071	-161.5103443219	0.02198	2.63278711077719e-08		0.021980000295703	0.00029781374191199	mashr_Spleen	1	NO
ENSG00000141404.15	GNAL	-2.29008	-0.446612638043621	0.0220166	0.0102303060049156		0.0613699951383668	0.164677879284193	mashr_Spleen	1	NO
ENSG00000226644.5	RP11-128M1.1	-2.29002	-1.96487648173049	0.02202	0.00018626273636937		0.0220200059026089	0.0198485759092868	mashr_Spleen	1	NO
ENSG00000170382.11	LRRN2	2.28916	0.321731437976567	0.02207	0.0056318781511805		0.0220700015802591	0.143287209636497	mashr_Spleen	1	NO
ENSG00000114115.9	RBP1	-2.288	-0.265831405452167	0.0221377	0.00966777386787504		0.012310000109122	0.142385430228668	mashr_Spleen	1	NO
ENSG00000108465.14	CDK5RAP3	2.28703	0.187290350150064	0.0221939	0.0195791356444852		0.00622700030222236	0.316858868303815	mashr_Spleen	1	NO
ENSG00000119523.9	ALG2	-2.2865	-0.957245956704859	0.022225	0.00104226234674906		0.00827499984924855	0.176464092831682	mashr_Spleen	1	NO
ENSG00000197566.9	ZNF624	-2.28589	-0.12896099172441	0.0222608	0.040813236474511		0.0239300034474114	0.332225034837353	mashr_Spleen	1	NO
ENSG00000196189.12	SEMA4A	2.28556	0.314043300112988	0.02228	0.0247300442228019		0.0222800048408911	0.221625489144201	mashr_Spleen	1	NO
ENSG00000163159.12	VPS72	2.28556	22.5821111345657	0.02228	1.13439919095594e-06		0.0222800048408911	0.00220085711667258	mashr_Spleen	1	NO
ENSG00000162482.4	AKR7A3	-2.28352	-0.264822154571452	0.0224	0.0100699506743126		0.0223999955850844	0.142737302553745	mashr_Spleen	1	NO
ENSG00000159905.14	ZNF221	2.28301	0.477449039140037	0.02243	0.00217325345961475		0.0224300036697591	0.239816170132488	mashr_Spleen	1	NO
ENSG00000146555.18	SDK1	2.28201	0.138873851178081	0.0224889	0.0406179880667483		0.0301099973667767	0.302535284722879	mashr_Spleen	1	NO
ENSG00000109917.10	ZPR1	2.28199	0.420452160445262	0.02249	0.00401690595146633		0.0224899980095782	0.113449292184598	mashr_Spleen	1	NO
ENSG00000150456.10	EEF1AKMT1	-2.28039	-13.591066719651	0.0225846	1.39671107120478e-05		0.0441000073674859	0.0191056586776622	mashr_Spleen	1	NO
ENSG00000198951.11	NAGA	2.27924	0.0767477178722652	0.0226529	0.122021124016936		0.00997200117979195	0.271762652165978	mashr_Spleen	1	NO
ENSG00000145384.3	FABP2	-2.27768	-0.0459247143677546	0.0227456	0.29075716050463		0.0229599994483565	0.978778558417263	mashr_Spleen	1	NO
ENSG00000279873.2	LINC01126	2.27761	0.237427657727857	0.02275	0.014554697802848		0.022750005208723	0.275452323566121	mashr_Spleen	1	NO
ENSG00000228300.13	C19orf24	2.27647	0.216970447729397	0.022818	0.0157975673558267		0.0199299955627857	0.221274580954621	mashr_Spleen	1	NO
ENSG00000234722.3	LINC01287	2.27577	1.2066967841234	0.02286	0.0005169538231388		0.0228599964099224	0.0324025061759023	mashr_Spleen	1	NO
ENSG00000188487.11	INSC	-2.27493	-0.455886737703377	0.02291	0.0034999281315945		0.0229100005958474	0.0835733897238086	mashr_Spleen	1	NO
ENSG00000138829.11	FBN2	-2.27477	-0.0685615416448026	0.02292	0.160911150586074		0.0229200013790073	1.00639510642087	mashr_Spleen	1	NO
ENSG00000122515.14	ZMIZ2	2.2745	0.143687712176206	0.0229357	0.0455235365603431		0.0177899949745924	0.323475552649695	mashr_Spleen	1	NO
ENSG00000169122.11	FAM110B	-2.27393	-15.2409027588486	0.02297	3.44673642225287e-06		0.022970004849801	0.00308380682848413	mashr_Spleen	1	NO
ENSG00000163703.17	CRELD1	2.27377	0.109379649965581	0.02298	0.0561148883530382		0.0229799996956775	0.406839846479698	mashr_Spleen	1	NO
ENSG00000080200.9	CRYBG3	2.27327	0.859578398673533	0.02301	0.00117952802734385		0.0230100069014781	0.0621234783033226	mashr_Spleen	1	NO
ENSG00000187109.13	NAP1L1	-2.27211	-1.11658066727875	0.02308	0.00038234048981422		0.0230799977295825	0.131920607544629	mashr_Spleen	1	NO
ENSG00000198937.8	CCDC167	2.27154	0.202643497482819	0.0231145	0.0156443246144906		0.036010008891253	0.198626845931134	mashr_Spleen	1	NO
ENSG00000213203.2	GIMAP1	2.27145	0.294840347909794	0.02312	0.00929456702350657		0.0231199930499208	0.135666642247478	mashr_Spleen	1	NO
ENSG00000168175.14	MAPK1IP1L	2.27062	1.70443556852499	0.02317	0.00020355539863486		0.023169999599058	0.0253456339434321	mashr_Spleen	1	NO
ENSG00000012779.10	ALOX5	-2.26978	-0.348226770270288	0.0232211	0.00727352304423267		0.0232100000971839	0.128359908125482	mashr_Spleen	1	NO
ENSG00000134287.9	ARF3	2.26782	0.19531183879093	0.02334	0.014431335946136		0.0233399981370535	0.325121100661865	mashr_Spleen	1	NO
ENSG00000236081.1	ELFN1-AS1	-2.26488	-0.168175272916173	0.02352	0.0248952518400648		0.0235200040630742	0.261631803754716	mashr_Spleen	1	NO
ENSG00000197442.9	MAP3K5	-2.26385	-0.129948486764876	0.0235833	0.0427486063407869		0.0208700015207302	0.279579437565214	mashr_Spleen	1	NO
ENSG00000181798.2	LINC00471	-2.26304	-0.0485147105186107	0.0236332	0.425455901276616		0.00709599995892146	0.610381853655331	mashr_Spleen	1	NO
ENSG00000117215.14	PLA2G2D	-2.26034	-0.391260964491497	0.0238	0.00488585556795269		0.0237999961136021	0.0989109661125959	mashr_Spleen	1	NO
ENSG00000132716.18	DCAF8	2.25938	0.261265020975824	0.02386	0.0103888653532765		0.0238600029585914	0.14276691101122	mashr_Spleen	1	NO
ENSG00000173894.10	CBX2	2.25922	63.1048462464251	0.02387	1.88566500769959e-07		0.0238700069650952	0.00068932899115437	mashr_Spleen	1	NO
ENSG00000146007.10	ZMAT2	-2.25569	-0.360045728770329	0.02409	0.00544447562758647		0.0240900013256299	0.118873789021677	mashr_Spleen	1	NO
ENSG00000152056.16	AP1S3	-2.25567	-0.0927744682680948	0.0240915	0.0789794596917128		0.0284000056730725	0.222749102808229	mashr_Spleen	1	NO
ENSG00000168152.12	THAP9	-2.25521	-1.39751331861295	0.02412	0.00041622736743277		0.0241200058070445	0.03169916122443	mashr_Spleen	1	NO
ENSG00000112972.14	HMGCS1	2.25505	1.74796167935843	0.02413	0.00059211444161792		0.0241299995352775	0.111043624292291	mashr_Spleen	1	NO
ENSG00000107317.12	PTGDS	-2.25341	-0.366221687448456	0.0242335	0.00628441898933016		0.04528000354104	0.119055123483372	mashr_Spleen	1	NO
ENSG00000145996.11	CDKAL1	-2.25317	-1.62847843942843	0.0242482	0.00031985219335937		0.0718999950365646	0.0925003993731976	mashr_Spleen	1	NO
ENSG00000186501.14	TMEM222	2.25219	0.444693485373556	0.02431	0.0189586103218106		0.024310004529002	0.664502651195285	mashr_Spleen	1	NO
ENSG00000196455.7	PIK3R4	2.25175	0.0731847840641807	0.024338	0.132174104121521		0.0145200037140841	0.570777491069875	mashr_Spleen	1	NO
ENSG00000272711.1	RP11-259N19.1	-2.24904	-90.8381372504246	0.02451	1.59142817598885e-07		0.024510003897889	0.00241418424725541	mashr_Spleen	1	NO
ENSG00000152620.12	NADK2	2.24872	0.320835225603376	0.02453	0.00702870946956066		0.0245300015868608	0.167375636197707	mashr_Spleen	1	NO
ENSG00000165092.12	ALDH1A1	-2.24825	-5.30932140550314	0.02456	2.51602892248425e-05		0.0245599942393321	0.00738324109732159	mashr_Spleen	1	NO
ENSG00000147576.15	ADHFE1	-2.2481	-0.115169987032582	0.02457	0.061551488425369		0.0245699937819825	0.411565558191741	mashr_Spleen	1	NO
ENSG00000123838.10	C4BPA	-2.24747	-0.548341117686178	0.02461	0.00405889167502185		0.0246099967931906	0.208811625294767	mashr_Spleen	1	NO
ENSG00000101751.10	POLI	-2.24702	-0.0553700935623287	0.0246385	0.249677252975706		0.0301400085218021	0.620611516522765	mashr_Spleen	1	NO
ENSG00000175826.11	CTDNEP1	-2.24482	-0.283434991312379	0.02478	0.00745407487455027		0.0247800042765705	0.130894212560761	mashr_Spleen	1	NO
ENSG00000132300.18	PTCD3	-2.24404	-11.4709517921422	0.02483	5.20378368633085e-06		0.0248299957530788	0.00320810344833013	mashr_Spleen	1	NO
ENSG00000158270.11	COLEC12	-2.24326	-0.277200316376009	0.02488	0.01123341841759		0.0248799977249138	0.173881475425948	mashr_Spleen	1	NO
ENSG00000106012.17	IQCE	-2.2414	-2.53472961420715	0.025	0.00010382601439981		0.0250000065731145	0.0184635077988935	mashr_Spleen	1	NO
ENSG00000204518.2	AADACL4	2.24048	23.9605737152566	0.02506	1.60662491743641e-06		0.0250599977213684	0.00855154815719343	mashr_Spleen	1	NO
ENSG00000135312.6	HTR1B	-2.23817	-0.287895482276543	0.02521	0.00813610826142025		0.025209992717452	0.183747239038597	mashr_Spleen	1	NO
ENSG00000149488.12	TMC2	2.23771	0.395393589126671	0.02524	0.00437701343223085		0.025240003890048	0.0935776426768174	mashr_Spleen	1	NO
ENSG00000119661.14	DNAL1	2.23542	1.33330199716041	0.02539	0.00023793565678019		0.0253899923383334	0.0669765740921305	mashr_Spleen	1	NO
ENSG00000204642.13	HLA-F	2.23466	0.121183975123851	0.02544	0.0562499971764575		0.0254399977234068	0.332552220364227	mashr_Spleen	1	NO
ENSG00000117153.15	KLHL12	-2.23253	-0.154481365293125	0.02558	0.0313609796938445		0.0255799942287157	0.486142777528535	mashr_Spleen	1	NO
ENSG00000146223.14	RPL7L1	-2.23114	-0.241079334549625	0.0256719	0.0117137848500745		0.00159500000011781	0.17733676234103	mashr_Spleen	1	NO
ENSG00000119280.16	C1orf198	2.23041	1.35481229647636	0.02572	0.00033710521977928		0.0257199925306498	0.0349125853987445	mashr_Spleen	1	NO
ENSG00000163017.13	ACTG2	-2.22966	-14.250151193931	0.02577	2.56506108571553e-06		0.0257700051910283	0.00348066482418265	mashr_Spleen	1	NO
ENSG00000137200.12	CMTR1	-2.22936	-0.842616364389569	0.02579	0.00106874310965607		0.0257900020907773	0.0647981718697747	mashr_Spleen	1	NO
ENSG00000114999.7	TTL	2.22931	0.693378625620937	0.0257931	0.0018051972339377		0.0291299912963895	0.221659090543426	mashr_Spleen	1	NO
ENSG00000138658.15	ZGRF1	-2.22922	-0.0540638941152078	0.0257991	0.290559560490717		0.0277300005627096	0.729801829791822	mashr_Spleen	1	NO
ENSG00000146729.9	GBAS	2.22897	0.159671850773056	0.0258162	0.0213490817239137		0.0351699926452604	0.438684319561889	mashr_Spleen	1	NO
ENSG00000129493.14	HEATR5A	2.22876	0.589547552333289	0.0258297	0.00129401138340726		0.0257100000786637	0.24251775566382	mashr_Spleen	1	NO
ENSG00000259004.1	RP11-8L8.2	-2.22876	-0.297116956666434	0.02583	0.00684879383158961		0.0258300044075	0.149099534732158	mashr_Spleen	1	NO
ENSG00000181026.14	AEN	2.22748	0.184160104412065	0.0259149	0.0111070075984964		0.0549099949609509	0.484916418434081	mashr_Spleen	1	NO
ENSG00000172171.10	TEFM	2.22711	1.55277355289847	0.02594	0.00019904848368815		0.0259399928412503	0.0399285522890754	mashr_Spleen	1	NO
ENSG00000011638.10	TMEM159	-2.22621	-0.15138998185102	0.026	0.0259837029465606		0.0259999988649893	0.246383542318581	mashr_Spleen	1	NO
ENSG00000184672.11	RALYL	-2.22502	-32.5551472285294	0.02608	6.57232529457808e-07		0.0260799961562774	0.00319765102793862	mashr_Spleen	1	NO
ENSG00000051596.9	THOC3	2.22442	0.0586899332048854	0.02612	0.235594694958489		0.0261200024125579	0.850230989798542	mashr_Spleen	1	NO
ENSG00000281189.1	GHET1	2.22294	3.18446639829909	0.02622	5.74881953384124e-05		0.0262199929415304	0.0173655467143686	mashr_Spleen	1	NO
ENSG00000110756.17	HPS5	-2.22159	-0.083602406565628	0.0263108	0.0878300291884124		0.0362800039202002	0.486656858587346	mashr_Spleen	1	NO
ENSG00000100395.14	L3MBTL2	2.22113	0.149056322919859	0.0263419	0.0300076583181628		0.0125300004758749	0.15508079729156	mashr_Spleen	1	NO
ENSG00000084093.16	REST	-2.22072	-0.768883763084195	0.02637	0.00488253428872422		0.026369993020186	0.119263800853548	mashr_Spleen	1	NO
ENSG00000155330.9	C16orf87	-2.21983	-1.03030283093686	0.02643	0.00072279147405385		0.0264299995814151	0.0585264819132534	mashr_Spleen	1	NO
ENSG00000136867.10	SLC31A2	2.2191	4.18738285583971	0.02648	5.15674384910386e-05		0.0264800032397172	0.0137078461597917	mashr_Spleen	1	NO
ENSG00000130193.7	THEM6	-2.21705	-0.120104438454815	0.02662	0.0471985520807959		0.0266199956299992	0.305567391781338	mashr_Spleen	1	NO
ENSG00000141485.16	SLC13A5	2.21675	28.0683842163202	0.02664	1.43802356650329e-06		0.0266400070467662	0.00547234920315399	mashr_Spleen	1	NO
ENSG00000159199.13	ATP5G1	2.21661	222.939027589142	0.02665	2.36090457276929e-08		0.0266500013201952	0.00119359989535076	mashr_Spleen	1	NO
ENSG00000084207.15	GSTP1	2.21558	0.425709798550699	0.02672	0.00364357268610042		0.026720002921539	0.085974060556281	mashr_Spleen	1	NO
ENSG00000163956.10	LRPAP1	-2.21544	-0.731380436037786	0.02673	0.00251923734480198		0.0267300067597275	0.0980337953643262	mashr_Spleen	1	NO
ENSG00000272431.1	RP11-281O15.8	2.21543	0.256702688679466	0.0267304	0.0113898811655992		0.0238700069650952	0.206302689581574	mashr_Spleen	1	NO
ENSG00000064042.17	LIMCH1	2.21413	1.15369854262224	0.0268201	0.00034547194236758		0.0251700000034111	0.0526992900257708	mashr_Spleen	1	NO
ENSG00000130643.8	CALY	2.21398	41.9254930881114	0.02683	1.20828376854873e-06		0.0268299935457311	0.00391170116127995	mashr_Spleen	1	NO
ENSG00000176024.17	ZNF613	2.21326	0.0752822678516691	0.0268795	0.104897095791952		0.0551199926015058	0.324229106947867	mashr_Spleen	1	NO
ENSG00000188707.5	ZBED6CL	2.21268	0.115388233187672	0.02692	0.0482725027347583		0.026920004294073	0.358788750432338	mashr_Spleen	1	NO
ENSG00000186510.11	CLCNKA	-2.2121	-0.0724140141143641	0.02696	0.130462239238904		0.0269600011811035	0.505427028837226	mashr_Spleen	1	NO
ENSG00000197766.7	CFD	-2.21181	-0.060758639026085	0.02698	0.230688893723159		0.0269800023753572	0.867366367067154	mashr_Spleen	1	NO
ENSG00000005810.17	MYCBP2	-2.21173	-4.81314904987677	0.0269853	3.0339268081022e-05		0.104200004811577	0.0122699728909437	mashr_Spleen	1	NO
ENSG00000160471.12	COX6B2	-2.21123	-0.0993652363124486	0.02702	0.0640478025685079		0.0270199936906612	0.375382793663492	mashr_Spleen	1	NO
ENSG00000226328.6	NUP50-AS1	-2.21103	-0.0417236383804913	0.0270336	0.463746107627936		0.0346699916661532	0.754321741145219	mashr_Spleen	1	NO
ENSG00000198939.7	ZFP2	2.21094	0.267515616984009	0.02704	0.0114047972693588		0.0270400002738077	0.208585953332719	mashr_Spleen	1	NO
ENSG00000221829.9	FANCG	-2.21045	-0.227893710297621	0.0270736	0.0150140667917024		0.0538999988993266	0.289387121060339	mashr_Spleen	1	NO
ENSG00000178201.4	VN1R1	2.20927	0.0836519706994833	0.0271561	0.0986462173543862		0.0379899996536491	0.35701490778757	mashr_Spleen	1	NO
ENSG00000164733.20	CTSB	2.2061	0.189660023932591	0.0273769	0.0198313169884609		0.0256099922600542	0.230366393401278	mashr_Spleen	1	NO
ENSG00000261211.1	RP1-80N2.3	-2.20591	-0.157661003893828	0.02739	0.023026413994538		0.0273900036536636	0.232143644249831	mashr_Spleen	1	NO
ENSG00000108306.11	FBXL20	-2.20585	-0.300642618243752	0.0273947	0.00906617699931789		0.0184500025073789	0.181775714498526	mashr_Spleen	1	NO
ENSG00000213906.9	LTB4R2	-2.20563	-0.253248705208398	0.02741	0.0219318742245687		0.027409995826769	0.714712439896012	mashr_Spleen	1	NO
ENSG00000226383.6	LINC01876	-2.2055	-0.0650615656561161	0.0274187	0.191762201730856		0.0198899937892292	0.4919578948164	mashr_Spleen	1	NO
ENSG00000283199.1	ABC13-47488600E17.1	-2.20463	-0.148941491317755	0.02748	0.0320505305642511		0.0274799922580822	0.243719863946822	mashr_Spleen	1	NO
ENSG00000272180.1	RP11-481J13.1	2.20406	679.480767373427	0.02752	2.04825376927641e-09		0.0275200019288274	9.77216768867103e-05	mashr_Spleen	1	NO
ENSG00000161180.10	CCDC116	-2.20365	-0.0603512598106261	0.0275488	0.139433469337416		0.00379599975779475	0.528285281747066	mashr_Spleen	1	NO
ENSG00000167920.8	TMEM99	-2.20293	-0.163221336885301	0.0276	0.0218282060972119		0.0276000039649756	0.260995289053024	mashr_Spleen	1	NO
ENSG00000168542.14	COL3A1	2.20278	4.29024674235704	0.02761	2.29943099846624e-05		0.0276100057005621	0.0290193099550261	mashr_Spleen	1	NO
ENSG00000174953.13	DHX36	-2.2025	-16.7028060425982	0.02763	2.21222837655576e-06		0.027630001727375	0.00226907981229868	mashr_Spleen	1	NO
ENSG00000274209.4	ANTXRL	-2.20237	-0.110149101616327	0.0276389	0.301724642988871		0.0376999991131596	0.865806934644642	mashr_Spleen	1	NO
ENSG00000137720.7	C11orf1	-2.20193	-0.279969507477319	0.02767	0.00997008733834542		0.027669997565736	0.147516064774825	mashr_Spleen	1	NO
ENSG00000227403.1	LINC01806	2.20165	0.0585789093128233	0.02769	0.225786572642532		0.0276899973476371	0.684546716051981	mashr_Spleen	1	NO
ENSG00000156574.9	NODAL	-2.20041	-0.167478843573304	0.0277777	0.0244600606644821		0.0285699989705132	0.246533183805726	mashr_Spleen	1	NO
ENSG00000158865.12	SLC5A11	-2.19994	-0.0182894629963622	0.0278109	1.85019961200636		0.0240099985550778	1.50391212815762	mashr_Spleen	1	NO
ENSG00000145214.13	DGKQ	2.19928	0.0192877350219406	0.0278578	1.56236998936765		0.0230200024991034	0.901272633280134	mashr_Spleen	1	NO
ENSG00000127415.12	IDUA	2.19849	0.0918982720244845	0.0279145	0.0708837997619998		0.0943499958075024	0.763848927095782	mashr_Spleen	1	NO
[truncated: 11,401 more rows]

## Sheet: Figure 1c
gene	gene_name	zscore	effect_size	pvalue	var_g	pred_perf_r2	best_gwas_p	largest_weight	tissue	pvalue.adj	diffexpressed	delabel
[truncated: 13,173 more rows]

[truncated: 11 more sheets: Figure 1d & Figure 1e, Figure 2, Figure 3a, Figure 3b, Figure 3c, Figure 3d, Figure 4a, Figure 4b, Figure 4c, Supplementary Figure 7, Supplementary Figure 8]
